# Supplementary material for: Repression of the expression of proinflammatory genes by mitochondrial transcription factor A is linked to its alternative splicing regulation in human lung epithelial cells
Source: BMC Immunol. 2021 Dec 7;22:74. doi: 10.1186/s12865-021-00464-2 (PMC8650232; doi:10.1186/s12865-021-00464-2)
Supplement: Supplementary file 2 — Additional file 2. Primers of the genes validated by RT-qPCR. [file 12865_2021_464_MOESM2_ESM.xlsx]

## Sheet: DEG
Table S1. Primers of the genes validated by RT-qPCR
Primer	sequence(5' to 3')
TLR3-F	TCTGTCTCATAATGGCTTGT
TLR3-R	TGGCAAAGATATCCAGTTCT
CD14-F	GCCTAAGATCCAAGACAGAA
CD14-R	GGGCAAAGGGTTGAATTG
HLA-A-F	TTCTTCACATCCGTGTCC
HLA-A-R	CTCGCTCTGGTTGTAGTAG
IL7-F	TGTAACACAGTGCCTTCAA
IL7-R	GCATCCTTAGACTAGGTGAA
IRF7-F	CTACACGGAGGAACTGCT
IRF7-R	CTTGGAAGAAGACTCTGAAGT
ASIC1-F	CAACAAGGATGGAACTGAAG
ASIC1-R	TGGTGGTAGTGGAAGTAGTA
CCL5-F	TCCGTCACAACAACAACA
CCL5-R	ACTTCCTTCCTGGTCACA
CD44-M-R	GAGTCCATATTGGTAGCAGG
CD44-AS-R	GAAGACGTACTGGTAGCAGG
BRCA1-M-F	GTTAATACTGCTTTTTCTGA
BRCA1-AS-F	GAAGTTAATACTTTTTCTGA
HNRNPH1-M/AS-F	CCATCCACCACTCATACTG
HNRNPH1-M-R	CATTGCATAGGTAACCAAGG

## Sheet: AS
Table S1. Primers of the genes validated by RT-qPCR
Primer	sequence(5' to 3')
CD44-M/AS-F	AGAACGAATCCTGAAGACAT
CD44-M-R	GAGTCCATATTGGTAGCAGG
CD44-AS-R	GAAGACGTACTGGTAGCAGG
BRCA1-M-F	GTTAATACTGCTTTTTCTGA
BRCA1-AS-F	GAAGTTAATACTTTTTCTGA
BRCA1-M/AS-R	GAACTAGAAGCTGTGTTAGAAC
HNRNPR-M/AS-F	CTATCAGTGTCTTGTAGTGTTC
HNRNPR-M-R	CTCTGCCCTGCATAATAAAA
HNRNPR-AS-R	CTCTGCCCTGCAGCATAATA
HNRNPF-M/AS-F	GGACTGGTTTCTGTTGCTA
HNRNPF-M-R	CCCTGGCGTGGTTGAGAACA
HNRNPF-AS-R	GGAGGCCGAGGTTGAGAACA
HNRNPH1-M/AS-F	CCATCCACCACTCATACTG
HNRNPH1-M-R	CATTGCATAGGTAACCAAGG
HNRNPH1-AS-R	AGTGGATACGGTAACCAAGG
IKBKAP-M-F	TCATTAATCTCTGAGGACCC
IKBKAP-AS-F	GCACCGTCCCCTGAGGACCC
IKBKAP-M/AS-R	ATTGAGTCGCTGGCTTCT
