# Supplementary material for: Repression of the expression of proinflammatory genes by mitochondrial transcription factor A is linked to its alternative splicing regulation in human lung epithelial cells
Source: BMC Immunol. 2021 Dec 7;22:74. doi: 10.1186/s12865-021-00464-2 (PMC8650232; doi:10.1186/s12865-021-00464-2)
Supplement: Supplementary file 3 — Additional file 3. Summary of sample names, description, the RNA-seq sequencing information and mapping results in each sample. [file 12865_2021_464_MOESM3_ESM.xlsx]

## Sheet: Table S2
Table S2. Summary of sample names, description, the RNA-seq sequencing information and mapping results in each sample
Sample	Description	Total clean reads	Total mapped	Total Uniquely mapped	Total Multiple mapped	Splice reads	Nonsplice reads
Ctrl_1st	A549_control_1	85041774	78978249(92.87%)	74371244(94.17%)	4607005(5.83%)	38419313(51.66%)	35951931(48.34%)
Ctrl_2nd	A549_control_2	68398346	65085888(95.16%)	61488600(94.47%)	3597288(5.53%)	32464477(52.8%)	29024123(47.2%)
Ctrl_3rd	A549_control_3	95977114	92618452(96.5%)	85705064(92.54%)	6913388(7.46%)	45941046(53.6%)	39764018(46.4%)
TFAM_1st	A549_TFAM_overexpression_1	91380268	87882504(96.17%)	77569163(88.26%)	10313341(11.74%)	41764350(53.84%)	35804813(46.16%)
TFAM_2nd	A549_TFAM_overexpression_2	96802726	93385877(96.47%)	85208896(91.24%)	8176981(8.76%)	45340957(53.21%)	39867939(46.79%)
TFAM_3rd	A549_TFAM_overexpression_3	70893858	68794870(97.04%)	65948421(95.86%)	2846449(4.14%)	33991169(51.54%)	31957252(48.46%)
