# Supplementary material for: Repression of the expression of proinflammatory genes by mitochondrial transcription factor A is linked to its alternative splicing regulation in human lung epithelial cells
Source: BMC Immunol. 2021 Dec 7;22:74. doi: 10.1186/s12865-021-00464-2 (PMC8650232; doi:10.1186/s12865-021-00464-2)
Supplement: Supplementary file 4 — Additional file 4. Gene expression level (FPKM). [file 12865_2021_464_MOESM4_ESM.xlsx]

## Sheet: Table S3
Table S3. Gene expression level (FPKM).
Gene	Ctrl_1st	Ctrl_2nd	Ctrl_3rd	TFAM_OE_1st	TFAM_OE_2nd	TFAM_OE_3rd	Symbol
ENSG00000164054.15	61.94	69.52	72.28	56.44	50.61	44.93	SHISA5
ENSG00000257527.1	0.1	0.47	0.34	0.28	0.21	0.38	MIR3179-3
ENSG00000140830.8	9.82	10.08	10.9	10.59	9.75	10.04	TXNL4B
ENSG00000225193.5	0	0	0.11	0	0.12	0.22	RPS12P26
ENSG00000204444.10	0.74	0.82	1.19	0.83	1.02	0.86	APOM
ENSG00000228477.1	0	0.04	0.13	0	0.03	0.04	RP3-342P20.2
ENSG00000235927.4	0.62	0.43	0.45	0.23	0.24	0.21	NEXN-AS1
ENSG00000163249.9	8.27	8.18	7.63	6.64	7.15	8.99	CCNYL1
ENSG00000265808.3	7.15	6.17	6.54	6.47	6.34	6.26	SEC22B
ENSG00000272370.1	0.1	0	0.04	0.15	0.13	0.12	RP11-307L14.1
ENSG00000197008.9	1.03	0.92	0.99	0.93	1.08	0.91	ZNF138
ENSG00000180881.19	0.24	0.18	0.15	0.09	0.11	0.1	CAPS2
ENSG00000163904.12	3.5	3.32	2.85	2.15	2.64	3.23	SENP2
ENSG00000135638.13	0.01	0.01	0.01	0.02	0	0.03	EMX1
ENSG00000185710.9	0.03	0.02	0.04	0	0.02	0.01	SMG1P4
ENSG00000254673.1	27.03	24.57	29.7	27.68	26.68	24.67	RP11-598P20.5
ENSG00000100603.13	38.21	33.1	33.56	24.73	25.86	27.03	SNW1
ENSG00000165480.15	4.14	4.7	4.44	4.24	5.11	5.81	SKA3
ENSG00000223861.1	0.05	0.19	0	0	0	0	RP11-74C1.2
ENSG00000009413.15	0.94	0.66	0.42	0.21	0.37	0.54	REV3L
ENSG00000236056.1	0.03	0	0	0	0	0	GAPDHP14
ENSG00000224186.8	0.44	0.5	0.46	0.44	0.44	0.49	C5orf66
ENSG00000184988.8	1.49	1.43	1.3	0.89	1.04	0.92	TMEM106A
ENSG00000261118.1	0.38	0.3	0.24	0.24	0.15	0.34	RP11-104N10.1
ENSG00000249199.1	8.73	6	5.11	4.5	5.06	4.36	CTD-2139B15.5
ENSG00000225217.1	0.03	0.02	0	0	0	0	HSPA7
ENSG00000087274.16	14.18	15.51	15.15	15.72	16.91	20.19	ADD1
ENSG00000251569.1	0	0.02	0.01	0	0.02	0.05	RP11-724O16.1
ENSG00000269711.1	39.26	47.96	49.01	50.92	51.75	44.52	CTD-3214H19.16
ENSG00000123405.13	0.17	0.12	0.09	0.17	0.07	0.1	NFE2
ENSG00000094880.10	9.09	8.88	10.16	8.41	8.98	10.62	CDC23
ENSG00000106624.8	0	0.01	0	0	0	0.01	AEBP1
ENSG00000259813.1	2.09	1.34	1.71	1.53	2.04	1.39	RP5-1142A6.5
ENSG00000197467.13	1.27	1.64	1.75	1.7	2.03	1.7	COL13A1
ENSG00000163626.16	2.38	2.36	2.11	2.6	2.65	2.37	COX18
ENSG00000111775.2	417.72	419.55	449.38	433.9	406.45	339.94	COX6A1
ENSG00000270689.1	0	0	0	0	0.02	0	BUD13P1
ENSG00000248787.1	0	0.07	0.11	0	0.05	0	RP11-666A20.4
ENSG00000171962.17	0.4	0.33	0.38	0.21	0.24	0.16	LRRC48
ENSG00000133106.14	0.7	0.8	0.74	0.16	0.13	0.04	EPSTI1
ENSG00000168874.12	6.78	8.15	6.55	6	5.55	3.97	ATOH8
ENSG00000255428.1	0	0	0	0	0.01	0	RP11-794P6.1
ENSG00000131323.14	8.98	8.41	8.3	8.2	9	10.59	TRAF3
ENSG00000279713.1	0.44	0.57	0.51	0.57	0.82	0.8	CTD-3035K23.3
ENSG00000105993.14	31.52	27.02	27.44	25.21	25.88	30.12	DNAJB6
ENSG00000107959.15	39.56	38.21	36.66	29.54	30.78	31.02	PITRM1
ENSG00000227678.7	0.03	0.04	0	0.03	0.03	0.07	RP11-73O6.3
ENSG00000254618.1	0	0	0	0.04	0.07	0	TMED10P1
ENSG00000166589.12	0.05	0.03	0	0.01	0.01	0.01	CDH16
ENSG00000268975.1	5.43	7.17	6.52	5.32	6.56	6.39	MIA-RAB4B
ENSG00000237886.1	0.58	0.35	0.59	1.66	1.18	0.74	LINC01573
ENSG00000025293.15	4.27	3.53	3.35	2.33	3.22	4.27	PHF20
ENSG00000105229.6	8.17	8.46	7.72	6.62	7.52	7.9	PIAS4
ENSG00000070950.9	3.83	3.57	3.83	2.93	3.37	3.9	RAD18
ENSG00000006016.10	0.09	0.02	0.17	0.11	0.05	0.08	CRLF1
ENSG00000260803.1	0.17	0.16	0.18	0.03	0.03	0.04	Z84812.4
ENSG00000178096.8	11.3	12.44	10.9	13.13	12.09	10.02	BOLA1
ENSG00000198898.12	20.1	16.36	18.2	16.11	16.83	17.92	CAPZA2
ENSG00000278272.1	0.7	0.93	0.44	0.55	0.5	0.22	HIST1H3C
ENSG00000188636.3	10.57	10.6	10.31	9.49	9.72	10.9	LDOC1L
ENSG00000259205.2	0.12	0.06	0.28	0	0.1	0.18	PRKXP1
ENSG00000107902.13	1.82	2.57	2.68	3.29	3.68	3.6	LHPP
ENSG00000254469.7	0.3	0.22	0.42	0.34	0.31	0.37	RP11-849H4.2
ENSG00000137078.8	0	0	0	0	0.02	0	SIT1
ENSG00000183208.12	1.34	1.38	1.44	1.53	1.58	1.72	GDPGP1
ENSG00000187812.12	0.04	0.02	0	0	0	0	RP11-24M17.5
ENSG00000167157.10	1.46	2.44	1.61	2.15	2.03	1.56	PRRX2
ENSG00000111196.9	11.17	10.02	10.12	9.05	9.25	8.71	MAGOHB
ENSG00000260625.2	0.84	1.02	0.9	0.35	0.66	0.32	RP11-452L6.7
ENSG00000165953.9	0.02	0.04	0	0	0	0	SERPINA12
ENSG00000264546.1	0.03	0	0	0.03	0.03	0	RP11-464D20.6
ENSG00000163481.7	20.92	21.41	20.61	18.37	17.37	14.84	RNF25
ENSG00000257359.1	0.32	0.89	0.44	0.4	0.48	0.26	RP11-780K2.1
ENSG00000087077.11	42.78	44.62	42.37	41.69	39.78	35.75	TRIP6
ENSG00000164530.13	0.01	0	0.03	0	0.04	0.01	PI16
ENSG00000160785.13	10.82	10.42	10.57	10.13	10.28	11.6	SLC25A44
ENSG00000115165.9	0	0	0.03	0	0	0.03	CYTIP
ENSG00000104549.11	38.26	29.02	27.6	26.71	29.3	36.53	SQLE
ENSG00000229628.1	0	0	0.09	0	0	0	AC073115.7
ENSG00000273674.4	0	0.04	0.03	0	0	0.01	CTD-2378E12.1
ENSG00000183607.9	0.3	0.21	0.26	0.21	0.25	0.18	GKN2
ENSG00000255201.1	0.25	0.18	0.38	0.24	0.3	0.11	RP11-350N15.4
ENSG00000155428.12	0.07	0.04	0.05	0.05	0.09	0.08	TRIM74
ENSG00000275858.1	0.08	0	0.41	0	0	0	RP11-291L22.8
ENSG00000147324.10	9.31	9.53	8.95	7.72	8.4	10.85	MFHAS1
ENSG00000204469.12	25.55	26.88	26.57	24.57	27.23	29.88	PRRC2A
ENSG00000180279.5	0.17	0.17	0	0.08	0.24	0.13	MGC45922
ENSG00000205057.4	0.11	0.05	0.07	0.04	0.1	0	CLLU1OS
ENSG00000172264.16	0.11	0.07	0.04	0.06	0.04	0.07	MACROD2
ENSG00000102053.12	0	0.02	0	0.01	0	0	ZC3H12B
ENSG00000185129.5	1.85	1.57	1.39	1.22	1.32	1.38	PURA
ENSG00000260345.1	7.38	6.7	8.55	7.42	6.76	7.06	AC009052.12
ENSG00000166401.13	6.23	4.9	5.85	4.52	4.84	4.91	SERPINB8
ENSG00000129103.17	47.74	55.06	52.65	55.13	52.94	45.36	SUMF2
ENSG00000169679.14	14.25	14.09	15.28	13.92	16.27	20.14	BUB1
ENSG00000272034.1	2.59	0.7	1.25	1.93	1.51	1.95	SNORD14A
ENSG00000200972.1	0	0.28	0	0	0	0	RNU5A-8P
ENSG00000008710.17	4.15	4.45	4.23	3.81	3.63	4.17	PKD1
ENSG00000231054.1	0.14	0.11	0.16	0.18	0.29	0.21	AC009236.2
ENSG00000179091.4	196.32	254.28	264.1	305.9	286.16	225.58	CYC1
ENSG00000148248.13	114.86	112.35	105.94	108.81	104.83	100.91	SURF4
ENSG00000281593.1	0	0	0	0	0.03	0	GS1-114I9.3
ENSG00000221869.4	23.34	21.1	21.64	19.85	19.33	19.04	CEBPD
ENSG00000255400.1	0.1	0.06	0.08	0.05	0.08	0	RP13-631K18.5
ENSG00000228643.1	0.07	0	0	0	0	0	AC079779.4
ENSG00000131845.14	1.14	1.13	0.94	0.79	0.75	0.82	ZNF304
ENSG00000227972.1	0.01	0.03	0.05	0.02	0.04	0.01	PRKRIRP3
ENSG00000166173.10	12.12	11.03	11.19	10.66	9.48	9.56	LARP6
ENSG00000214160.9	26.88	31.34	28.79	30.35	30.54	26.71	ALG3
ENSG00000214788.2	0	0.02	0	0	0	0	OOSP1
ENSG00000234806.1	0	0	0	0.06	0	0	RP11-9E13.4
ENSG00000234504.2	0	0.02	0	0	0	0	RP11-285G1.2
ENSG00000153044.9	16.31	16.97	18.39	20.14	18.81	17.46	CENPH
ENSG00000107105.14	0.02	0	0.05	0.01	0.01	0.01	ELAVL2
ENSG00000179163.11	2.98	2.76	2.69	3.64	3.57	4.4	FUCA1
ENSG00000236714.1	0	0.03	0	0	0	0	AC005592.1
ENSG00000177138.15	0.02	0.01	0.02	0.02	0	0	FAM9B
ENSG00000270255.1	0.16	0.2	0	0	0	0	RP11-420B22.2
ENSG00000267746.1	0.05	0	0	0	0	0	RP11-379L18.1
ENSG00000213412.3	12.18	8.13	9.09	5.65	7.88	7.34	HNRNPA1P33
ENSG00000177294.6	0	0.06	0	0	0	0	FBXO39
ENSG00000257270.1	2.53	2.71	2.46	1.92	2.98	2.53	RP11-521B24.5
ENSG00000111667.13	39.84	46.02	47.63	56.95	54.71	53.44	USP5
ENSG00000279694.1	0	0.04	0	0	0	0	RP11-5O23.2
ENSG00000117411.16	24.44	26.61	25.51	28.64	28.37	24.31	B4GALT2
ENSG00000278919.1	0.07	0.03	0.03	0.06	0.06	0.04	AP006285.2
ENSG00000164715.5	3.29	2.75	2.63	1.78	2.62	3.74	LMTK2
ENSG00000261045.2	0	0.05	0	0	0.17	0	RP11-673P17.4
ENSG00000264007.1	0.04	0.05	0	0	0.14	0.05	RP11-68I3.10
ENSG00000244122.2	2.39	2.12	1.73	1.09	1.04	1.18	UGT1A7
ENSG00000165671.18	2.56	2.41	1.85	1.21	1.69	2.71	NSD1
ENSG00000186184.15	13.81	14.39	14.19	15.38	13.79	12.89	POLR1D
ENSG00000254064.1	0	0	0	0.05	0	0	CTD-2530N21.4
ENSG00000158773.14	18.29	18.37	19.24	20.17	18.79	15.87	USF1
ENSG00000257831.1	0.05	0	0.07	0.03	0	0.06	RP11-596D21.1
ENSG00000177614.9	0.24	0.17	0.2	0.11	0.15	0.08	PGBD5
ENSG00000080561.13	1.88	1.96	1.99	2.5	2.17	2.56	MID2
ENSG00000279071.1	0	0	0	0	0	0.02	RP11-83B20.3
ENSG00000263986.1	4.31	4.09	4.02	3.59	3.18	4.47	RP11-746M1.1
ENSG00000275410.4	6.28	7.1	7.48	7.85	8.4	8.4	HNF1B
ENSG00000175745.11	1.42	1.3	0.95	0.9	0.96	1.48	NR2F1
ENSG00000196826.7	0.04	0.03	0.02	0.01	0.02	0.02	CTD-2192J16.17
ENSG00000230772.1	0.09	0.31	0.03	0.03	0.08	0	VN1R108P
ENSG00000135636.13	0.26	0.19	0.22	0.17	0.18	0.15	DYSF
ENSG00000127554.12	22.72	24.96	25.97	23.63	21.03	17.66	GFER
ENSG00000273036.2	0.58	0.45	0.34	0.38	0.67	0.76	FAM95C
ENSG00000138172.10	1.16	1.12	1.13	1.41	1.25	1.34	CALHM2
ENSG00000165533.18	4.7	4	4.42	4.36	4.77	5.7	TTC8
ENSG00000166803.10	20.41	21.46	24.66	35.92	33.8	38	KIAA0101
ENSG00000159182.4	0.07	0	0	0	0.12	0	PRAC1
ENSG00000234769.7	0.74	1.02	0.97	0.83	0.97	0.74	WASH4P
ENSG00000186998.15	0.16	0.11	0.16	0.16	0.13	0.09	EMID1
ENSG00000168405.14	0.11	0.02	0	0	0.08	0.02	CMAHP
ENSG00000148356.13	9.23	8.54	7.88	6.47	6.71	6.28	LRSAM1
ENSG00000202198.1	20.25	18.57	25.1	40.56	23.31	12.62	RN7SK
ENSG00000100401.19	35.72	39.46	37.33	40.24	38.25	35.88	RANGAP1
ENSG00000126266.3	0.03	0.03	0.03	0.02	0	0	FFAR1
ENSG00000129083.12	51.78	43.24	43.08	36.96	37.54	44.28	COPB1
ENSG00000144036.14	3.01	2.59	2.57	1.99	2.38	3.12	EXOC6B
ENSG00000078967.12	3.06	2.69	2.65	3.05	2.88	2.85	UBE2D4
ENSG00000104976.11	15.26	19.2	18.31	19.43	19.46	16.53	SNAPC2
ENSG00000170089.15	0.31	0.18	0.16	0.19	0.27	0.2	RP11-423H2.1
ENSG00000224786.1	0.39	0.2	0.19	0.11	0.24	0.06	CETN4P
ENSG00000266124.1	0.49	1.2	0.86	0.95	0.43	1.68	MIR5587
ENSG00000075043.17	0.02	0.02	0.04	0.04	0.03	0.02	KCNQ2
ENSG00000112062.10	7.72	6.84	7	6.53	6.83	8.41	MAPK14
ENSG00000257310.1	0	0	0	0.01	0	0	RP11-496I2.2
ENSG00000245748.1	0.43	0.38	0.29	0.34	0.46	0.53	RP11-367J11.2
ENSG00000175701.10	21.4	23.59	26.56	22.81	20.77	17.11	LINC00116
ENSG00000261783.1	0.28	0.51	0.85	0.27	0.67	0.71	RP11-252K23.2
ENSG00000215160.2	0.05	0	0	0	0.02	0	OR7E122P
ENSG00000068001.13	6.18	6.43	7.01	9	9.54	8.49	HYAL2
ENSG00000226758.1	0.03	0	0	0	0	0	DISC1-IT1
ENSG00000269894.1	0	0.06	0	0.05	0	0	RP11-1020A11.1
ENSG00000267203.1	0.11	0	0	0	0	0	SNRPGP4
ENSG00000213411.2	0	0	0.03	0	0	0	RBM22P2
ENSG00000223358.5	0	0	0	0	0	0.02	EHHADH-AS1
ENSG00000166025.17	2.03	2.17	1.91	1.34	2.07	2.87	AMOTL1
ENSG00000230797.2	0.79	0.6	0.61	0.42	0.59	0.96	YY2
ENSG00000143375.14	0.23	0.27	0.3	0.37	0.42	0.48	CGN
ENSG00000161328.10	0.38	0.32	0.23	0.45	0.41	0.29	LRRC56
ENSG00000125851.9	0.01	0	0	0	0	0	PCSK2
ENSG00000207585.1	0.19	0	0	0	0	0	MIR181D
ENSG00000211683.3	0.39	0.23	0.21	0.14	0.25	0.22	KB-1572G7.3
ENSG00000229057.1	0	0	0	0	0	0.08	RPS3AP54
ENSG00000204569.9	16.75	14.36	12.88	8.23	8.82	10.96	PPP1R10
ENSG00000261396.1	0.84	1.14	1.16	0.95	0.95	1.17	CTD-2012K14.2
ENSG00000163995.18	0.1	0.06	0.03	0.08	0.08	0.06	ABLIM2
ENSG00000232294.5	0	0.03	0	0	0	0	RP4-715N11.2
ENSG00000235859.5	0.19	0.33	0.2	0.08	0.33	0.58	AC006978.6
ENSG00000276476.2	0.61	0.45	0.47	0.54	0.57	0.44	LINC00540
ENSG00000227210.1	0.53	0.94	0.34	0.51	0.17	0.05	AC079145.4
ENSG00000167644.11	1.44	1.69	2.12	2.06	2.79	1.41	C19orf33
ENSG00000129559.12	35.55	35.24	39.98	44.31	41.97	35.65	NEDD8
ENSG00000250360.1	0.05	0	0	0	0	0	CTD-2089N3.1
ENSG00000148655.14	0.67	0.62	0.69	0.65	0.6	0.68	C10orf11
ENSG00000174099.10	7.14	6.83	7.35	6.64	7.21	8.5	MSRB3
ENSG00000213188.3	0	0.04	0.03	0	0	0	YBX1P4
ENSG00000233382.6	0.75	0.75	0.77	0.65	0.39	0.56	NKAPP1
ENSG00000214253.8	56.17	66.02	65.71	64.31	68.08	55.79	FIS1
ENSG00000259402.1	0.05	0	0	0	0.09	0	RP11-30K9.4
ENSG00000183734.4	0.08	0.07	0	0.01	0	0.03	ASCL2
ENSG00000249743.5	0	0	0	0	0	0.03	RP11-60A8.1
ENSG00000281856.1	0	0	0.08	0.05	0.02	0	RP11-744A16.4
ENSG00000274225.1	0.04	0	0	0.08	0	0.05	KB-68A7.1
ENSG00000279773.1	0.03	0.09	0.07	0.01	0.06	0.02	AL050303.10
ENSG00000099260.10	0.16	0.32	0.18	0.22	0.18	0.29	PALMD
ENSG00000213015.8	11.85	14.34	16.12	20.34	17.8	16.38	ZNF580
ENSG00000232352.1	0	0	0.07	0.07	0.07	0	SEMA3B-AS1
ENSG00000230747.1	0.35	0.17	0.34	0.24	0.77	0.28	AC021188.4
ENSG00000215375.6	2.88	2.38	2.65	2.55	2.4	2.47	MYL5
ENSG00000227355.1	0	0.14	0	0	0	0	RP11-162D16.2
ENSG00000267283.1	1.11	1.1	1.17	0.84	1.14	1.84	AC005306.3
ENSG00000158669.11	14.22	13.47	14.68	14.13	15.74	17.76	AGPAT6
ENSG00000168122.4	0	0	0.01	0.01	0	0	ZNF355P
ENSG00000088986.10	110.89	108.65	120.15	112.52	105.57	94.83	DYNLL1
ENSG00000205927.4	0.05	0	0	0	0	0	OLIG2
ENSG00000273444.1	0	0	0	0	0	0.18	RP5-1147A1.2
ENSG00000167165.18	0.05	0.01	0.05	0.03	0.06	0.08	UGT1A6
ENSG00000013441.15	9.02	6.92	5.72	4.99	4.35	4.96	CLK1
ENSG00000198843.12	22.41	20.85	23.09	23	21.15	20.97	SELT
ENSG00000118004.17	0.51	0.36	0.15	0.15	0.17	0.2	COLEC11
ENSG00000144579.7	25.06	25.43	26.07	27.18	27.56	25.15	CTDSP1
ENSG00000260583.1	0.24	0.06	0	0	0	0.05	AP000223.42
ENSG00000169814.12	3	3.32	2.92	3.02	3.11	3.87	BTD
ENSG00000186082.9	0	0	0	0.02	0	0	KRT18P14
ENSG00000276890.1	0	0	0	0	0.08	0	Metazoa_SRP
ENSG00000106714.17	1.11	1.01	1.04	1.02	1.37	2.09	CNTNAP3
ENSG00000034713.7	28.05	26.83	29.94	32.61	29.9	31.84	GABARAPL2
ENSG00000261402.1	0.03	0.01	0.01	0	0	0	RP11-378I6.1
ENSG00000166326.6	4.31	4.35	4.22	2.94	4.1	5.58	TRIM44
ENSG00000259459.5	0	0.02	0.01	0.04	0	0.01	RP11-321G12.1
ENSG00000260274.1	1.3	1.68	1.21	1.67	1.31	1.66	RP11-817O13.8
ENSG00000184986.10	6.87	8.19	7.71	10.81	9.66	7.85	TMEM121
ENSG00000172339.9	0.76	0.54	0.74	0.91	0.88	0.75	ALG14
ENSG00000230753.5	0.86	0.49	0.28	0.12	0.04	0.05	ZNF341-AS1
ENSG00000257058.1	0	0.08	0.35	0	0.29	0.15	RP11-864I4.4
ENSG00000274351.1	0	0.03	0	0	0	0	RP11-203I16.7
ENSG00000274879.1	2.49	1.06	1.27	1.26	1.66	0.66	RP11-411G2.1
ENSG00000148346.11	1.41	1.43	1.18	1.4	1.38	1.56	LCN2
ENSG00000160801.13	0.09	0.16	0.09	0.14	0.14	0.14	PTH1R
ENSG00000048707.13	0.61	0.6	0.45	0.34	0.58	0.86	VPS13D
ENSG00000263574.1	0.14	0	0	0	0	0	CTD-2532D12.4
ENSG00000176978.13	32.87	39.36	43.88	51.29	47.63	38.34	DPP7
ENSG00000275805.1	0.02	0	0	0	0	0.04	RP11-349H17.2
ENSG00000237757.2	0.02	0	0	0	0	0	EEF1A1P30
ENSG00000244378.1	0	0.03	0	0	0	0.01	RPS2P45
ENSG00000253505.1	0	0.06	0	0	0.02	0	CTA-398F10.1
ENSG00000196357.11	1.03	0.79	0.65	0.65	0.6	0.73	ZNF565
ENSG00000136197.12	3.79	3.2	3.75	2.97	3.53	3.23	C7orf25
ENSG00000206341.7	2.01	1.13	0.96	0.83	0.94	0.51	HLA-H
ENSG00000261519.3	0.36	0.22	0.27	0.39	0.29	0.37	RP11-403P17.4
ENSG00000021488.12	0.16	0.04	0.09	0.01	0.03	0.02	SLC7A9
ENSG00000138395.14	0	0.01	0.02	0.01	0.01	0	CDK15
ENSG00000129946.10	0.77	0.94	0.57	0.61	0.61	0.4	SHC2
ENSG00000118564.14	11.07	9.08	10.5	8.87	9.47	10.73	FBXL5
ENSG00000015568.12	0.03	0.05	0.02	0.01	0.03	0.01	RGPD5
ENSG00000271237.1	0.04	0	0	0	0	0	RP11-140C5.3
ENSG00000135477.11	69.61	80.28	86.85	85.92	89.15	79.93	KRT87P
ENSG00000271072.1	0.03	0	0	0	0	0	PHBP20
ENSG00000276071.1	0.02	0	0	0	0.02	0	CTD-3234P18.6
ENSG00000196584.2	3.27	3.51	3.67	2.9	3.6	3.36	XRCC2
ENSG00000135446.16	106.89	122.79	130.08	149.45	141.43	121.6	CDK4
ENSG00000251058.1	0.05	0	0.05	0	0	0	RP11-68L1.1
ENSG00000205209.7	0.04	0.03	0.06	0.03	0.02	0.06	SCGB2B2
ENSG00000108559.11	24.31	23.63	25.17	26.16	24.56	23.93	NUP88
ENSG00000144635.8	25.68	21.93	24.08	23.09	22.59	22.7	DYNC1LI1
ENSG00000167553.14	271.31	292.25	291.56	330.05	305.43	282.53	TUBA1C
ENSG00000225399.4	0	0	0.02	0	0	0.02	RP11-3B7.1
ENSG00000137700.16	1.57	1.78	2.46	5.22	5.35	6.46	SLC37A4
ENSG00000167216.16	0.34	0.33	0.3	0.29	0.41	0.51	KATNAL2
ENSG00000100242.15	13.13	12.51	12.03	13.92	12.91	14.49	SUN2
ENSG00000224531.5	4.89	3.9	3.75	2.88	3.5	3.87	SMIM13
ENSG00000113013.12	117.59	108.48	104.97	88.23	100.41	122.83	HSPA9
ENSG00000177963.12	36.06	36.67	39.2	44.58	40.93	37.32	RIC8A
ENSG00000008226.19	0.24	0.2	0.23	0.39	0.25	0.31	DLEC1
ENSG00000165092.12	669.83	624.89	675.55	705.52	796.89	977.95	ALDH1A1
ENSG00000160505.15	0	0	0	0	0	0.01	NLRP4
ENSG00000125124.11	4.73	3.88	4.15	4.63	5.12	6.52	BBS2
ENSG00000198054.11	0.05	0	0	0	0	0.05	DSCR8
ENSG00000066032.18	0.06	0.02	0.03	0.09	0.02	0.07	CTNNA2
ENSG00000260691.5	0.03	0.02	0.01	0.01	0.01	0.02	ANKRD20A1
ENSG00000264346.1	0	0.25	0.36	0.8	0.37	0.47	SNORA77
ENSG00000166866.12	0.04	0.01	0.01	0	0	0.02	MYO1A
ENSG00000197580.11	0.05	0.04	0.02	0.01	0.03	0.03	BCO2
ENSG00000159479.16	19.79	18.48	19.84	19.05	17.92	16.36	MED8
ENSG00000236753.5	3.04	2.47	2.53	2.66	2.73	2.52	MKLN1-AS
ENSG00000109113.17	89.63	102.17	106.41	136.46	129.22	111.95	RAB34
ENSG00000054654.15	0.19	0.18	0.11	0.09	0.15	0.27	SYNE2
ENSG00000134996.11	7.43	8.41	7.2	8.06	8.56	9.54	OSTF1
ENSG00000265982.1	0.55	0	0.24	0.26	0.72	0.31	RP11-927P21.4
ENSG00000081248.10	0	0.01	0	0	0	0	CACNA1S
ENSG00000180773.14	2.52	2.41	2.53	2.32	2.62	2.98	SLC36A4
ENSG00000229893.2	0.22	0.13	0.15	0.06	0.13	0.1	AC004549.6
ENSG00000109339.18	0.03	0.11	0.08	0.08	0.06	0.11	MAPK10
ENSG00000262343.1	0	0	0.07	0	0.14	0.09	RP11-353N14.3
ENSG00000185386.14	2.65	3.85	4.16	7.05	6.55	5.65	MAPK11
ENSG00000118680.12	104.68	87.82	94.17	101.9	98.07	101.74	MYL12B
ENSG00000259887.1	0	0	0	0.06	0	0	RP11-923I11.5
ENSG00000229344.1	0.04	0.23	0.17	0.22	0.47	0.3	RP5-857K21.7
ENSG00000162753.11	0	0	0	0	0.01	0	SLC9C2
ENSG00000185049.12	11.25	11.72	11.73	9.35	8.47	8.2	NELFA
ENSG00000133863.6	0.01	0.01	0	0.01	0.02	0.03	TEX15
ENSG00000279686.1	0	0	0.02	0	0	0	ECSCR
ENSG00000140488.14	0.05	0.03	0.03	0.01	0	0.01	CELF6
ENSG00000237489.2	0.25	0.08	0.15	0.26	0.15	0.11	LINC00959
ENSG00000279649.1	0.07	0.08	0.05	0.04	0.06	0.04	RP11-96D1.8
ENSG00000259475.1	0.45	0.27	0.39	0.3	0.12	0.45	RP11-654A16.3
ENSG00000170899.10	5.86	5.12	6.01	5.21	6.12	4.74	GSTA4
ENSG00000125734.13	12.62	13.99	14.45	16.76	14.84	15.57	GPR108
ENSG00000144043.11	23.12	25.97	26	29.66	29.59	31.95	TEX261
ENSG00000135775.13	7.85	7.9	7.91	9.36	8.74	9.57	COG2
ENSG00000224416.2	0.09	0	0	0	0	0	IFNA22P
ENSG00000234136.1	0.06	0.07	0.1	0.11	0.1	0	AC055764.1
ENSG00000125816.4	0	0	0.01	0	0	0.01	NKX2-4
ENSG00000260276.2	0.77	0.84	0.79	1.27	1.18	1.22	RP11-77H9.2
ENSG00000095787.21	11.57	9.49	9.07	6.82	7.79	10.3	WAC
ENSG00000270681.1	0.47	0.2	0.12	0.09	0.14	0	RP11-372K14.2
ENSG00000256050.2	0.5	0.58	0.33	0.44	0.25	0.43	RP11-982M15.6
ENSG00000140623.13	0.04	0.02	0.03	0	0	0.02	SEPT12
ENSG00000100380.12	43.82	40.76	39.41	35.23	39.53	42.65	ST13
ENSG00000154760.13	0.56	0.55	0.49	0.5	0.67	1.05	SLFN13
ENSG00000224577.1	1.31	1.41	1.5	1.08	1.15	1.23	LINC01117
ENSG00000118640.10	7.12	7.55	6.94	6.81	9.39	7.63	VAMP8
ENSG00000221333.1	0	0	0	0	0	0.26	MIR548K
ENSG00000104714.13	4.22	3.99	4.24	4.7	5.15	6.65	ERICH1
ENSG00000064961.18	10.73	11.42	13.08	26.59	27.58	29.45	HMG20B
ENSG00000113070.7	7.68	7	6.43	5.65	4.68	4.08	HBEGF
ENSG00000272335.1	0.4	0.33	0.22	0.11	0.2	0.34	RP11-53O19.3
ENSG00000101057.15	27.16	35.89	35.37	47.81	49.31	45.78	MYBL2
ENSG00000255094.1	0	0.12	0	0	0	0	RP11-406D1.2
ENSG00000160188.9	0.49	0.33	0.4	0.39	0.32	0.39	RSPH1
ENSG00000269974.1	0.43	0.13	0.22	0	0.22	0.24	RP11-932O9.10
ENSG00000172009.14	17.45	21	19.93	22.73	22.08	18.54	THOP1
ENSG00000233242.2	0	0.02	0.02	0	0	0	RP11-220I1.2
ENSG00000253572.2	0	0.04	0.06	0.03	0	0.04	RP11-107N7.1
ENSG00000011478.11	7.26	7.56	6.82	8.54	8.55	7.74	QPCTL
ENSG00000167741.10	0	0	0	0	0.01	0.01	GGT6
ENSG00000268119.5	0	0.02	0	0	0.02	0.02	CTD-2561J22.5
ENSG00000114656.10	0.05	0.05	0.06	0.07	0.05	0.04	KIAA1257
ENSG00000265579.1	0	0	0.02	0	0	0	RP11-713C5.1
ENSG00000227910.1	0.03	0	0	0	0	0	RP11-73B2.6
ENSG00000122420.9	0	0	0	0	0.02	0.01	PTGFR
ENSG00000266754.2	0	0	0.08	0	0.08	0	RN7SL524P
ENSG00000204228.3	2.2	3.71	4.35	7.74	8.33	7.36	HSD17B8
ENSG00000131508.15	36.41	35.34	37.31	37.74	36.24	35.28	UBE2D2
ENSG00000260193.1	1.04	0.81	0.46	0.72	0.64	0.67	RP11-83N9.5
ENSG00000241593.5	0	0	0.02	0	0	0	RP11-520D19.2
ENSG00000240108.1	0.06	0	0	0	0.06	0	NCOR1P1
ENSG00000104164.10	6.23	5.06	4.84	4.29	5.2	6.07	BLOC1S6
ENSG00000197658.9	0.01	0	0	0	0	0	SLC22A24
ENSG00000198189.10	16.25	13.16	15.03	16.84	15.54	16.64	HSD17B11
ENSG00000108821.13	0.56	0.56	0.59	0.31	0.37	0.63	COL1A1
ENSG00000126947.11	0.59	0.18	0.31	0.27	0.24	0.3	ARMCX1
ENSG00000105939.12	9.37	8.12	7.83	3.72	4.87	6.66	ZC3HAV1
ENSG00000241219.1	0.02	0	0	0	0	0	RP11-572M11.1
ENSG00000105855.9	0.08	0.05	0.05	0.03	0.02	0.1	ITGB8
ENSG00000127124.13	0.18	0.17	0.14	0.14	0.2	0.23	HIVEP3
ENSG00000110844.13	2.86	3.18	3.02	3.65	3.57	3.95	PRPF40B
ENSG00000089723.9	2.61	3.02	3.32	3.71	3.83	4.09	OTUB2
ENSG00000249738.6	0.07	0.02	0.02	0.01	0.01	0.07	AC008697.1
ENSG00000042493.15	21.46	23.09	24.85	32.17	32.31	27.23	CAPG
ENSG00000259937.2	0	0	0.02	0	0	0	RP11-438D14.2
ENSG00000196417.12	0.76	0.56	0.47	0.31	0.31	0.51	ZNF765
ENSG00000023318.7	9.7	7.86	7.51	5.88	6.11	6.58	ERP44
ENSG00000054690.13	0.94	0.61	0.6	0.43	0.69	0.79	PLEKHH1
ENSG00000205791.3	0.26	0.14	0.35	0.39	0.34	0.33	LOH12CR2
ENSG00000228540.1	0	0	0.04	0	0	0	AC073326.3
ENSG00000266202.1	0.31	0.6	0.47	0.69	0.71	0.41	RP1-66C13.4
ENSG00000174437.16	57.93	51.71	48.82	40.01	51.64	69.3	ATP2A2
ENSG00000110786.17	0	0	0	0	0	0.02	PTPN5
ENSG00000135900.3	29.14	27.57	30.09	30.72	28.22	27.31	MRPL44
ENSG00000083814.12	0.26	0.28	0.36	0.18	0.3	0.29	ZNF671
ENSG00000227681.5	0.02	0.03	0.02	0.06	0.14	0	RP11-307P5.1
ENSG00000228630.5	0.09	0.14	0.07	0.11	0.12	0.05	HOTAIR
ENSG00000274012.1	260.39	193.41	202.65	218.2	174.87	120.84	Metazoa_SRP
ENSG00000258858.1	0	0	0	0	0.03	0	RP11-982M15.5
ENSG00000275927.1	0.05	0	0	0	0	0	RP11-567P19.1
ENSG00000250903.8	0.09	0.05	0.08	0.06	0.06	0.08	GMDS-AS1
ENSG00000112855.14	14.2	13.27	13.73	14.7	14.88	17.19	HARS2
ENSG00000272434.1	3.15	2.67	3.09	3.02	2.81	2.5	RP13-131K19.6
ENSG00000249395.2	2.88	2.8	2.97	2.44	2.56	2.09	CASC9
ENSG00000268400.5	9.86	9.4	10.57	13.99	13.16	13.33	CTD-3214H19.4
ENSG00000154518.9	35.25	38.75	40.35	46.49	46.1	40.84	ATP5G3
ENSG00000259985.1	1.43	1.49	1.21	1.48	1.35	1.52	RP11-549B18.1
ENSG00000226200.6	0.12	0.09	0.09	0.05	0.09	0.11	SGMS1-AS1
ENSG00000276234.4	3.24	3.52	2.78	2.77	3.14	3.39	TADA2A
ENSG00000213886.3	2.89	2.48	2.76	1.36	1.45	1.39	UBD
ENSG00000145642.11	0.03	0.15	0	0.03	0.16	0.03	FAM159B
ENSG00000132141.13	0.83	0.58	0.48	0.38	0.31	0.25	CCT6B
ENSG00000078269.13	6.27	6	5.25	4.57	5.84	6.83	SYNJ2
ENSG00000141519.14	0.34	0.26	0.49	0.47	0.46	0.63	CCDC40
ENSG00000229023.1	0.04	0	0.04	0	0	0	AC067945.3
ENSG00000267980.1	1.86	1.83	1.92	2.53	2.49	1.87	AC007292.6
ENSG00000235300.4	0	0.02	0	0	0.03	0.02	antisense
ENSG00000187954.12	10.92	11.96	11.33	10.76	10.69	8.46	CYHR1
ENSG00000244055.1	0.2	0.3	0.6	0.2	0.18	0.14	AC007566.10
ENSG00000230499.1	0	0	0	0.18	0	0	AC108463.1
ENSG00000214856.11	0	0	0	0	0.01	0	KRT16P1
ENSG00000068912.13	27.52	24.28	23.04	19.6	20.3	25.03	ERLEC1
ENSG00000233884.1	0	0.06	0	0	0	0	XXyac-YM21GA2.3
ENSG00000267213.4	2.24	2.64	2.22	2.79	1.77	1.98	AC007773.2
ENSG00000202031.1	0.75	1.36	1.3	1.08	0.98	0.85	SNORD38A
ENSG00000124067.16	6.79	6.5	6.07	6.08	6.28	6.65	SLC12A4
ENSG00000274717.1	0	0	0.01	0.02	0	0.02	RP1-47A17.1
ENSG00000151631.8	0	0	0	0.05	0	0	AKR1C6P
ENSG00000164904.15	6.41	6.56	7.16	8.74	9.02	9.31	ALDH7A1
ENSG00000114439.18	4.63	5.03	4.05	2.22	3.32	4.62	BBX
ENSG00000087087.18	41.07	37.94	36.78	34.74	37.93	38.98	SRRT
ENSG00000221818.8	0	0	0	0.01	0.01	0.01	EBF2
ENSG00000249855.1	0.21	0.16	0.08	0.22	0.22	0.21	EEF1A1P19
ENSG00000198520.10	0.1	0.12	0.2	0.11	0.09	0.2	C1orf228
ENSG00000266936.1	0	0	0.06	0	0	0	CTC-215O4.4
ENSG00000101365.20	63.32	73.71	82.2	81.74	80.46	66.47	IDH3B
ENSG00000278966.2	0.09	0.28	0.17	0.33	0.13	0.29	RP5-1174N9.2
ENSG00000214760.2	0	0	0	0.25	0.14	0.06	RPL21P1
ENSG00000258881.6	3.6	4.06	3.97	4.68	4.26	4.3	AC007040.11
ENSG00000134824.13	64.56	61.39	58.07	81.36	79.09	88.4	FADS2
ENSG00000275894.1	0.26	0.4	0.19	0.11	0.1	0.46	RP3-453C12.14
ENSG00000179044.15	0.14	0.14	0.19	0.12	0.08	0.01	EXOC3L1
ENSG00000201675.1	7.48	8.3	5.15	5.69	4.36	5.64	SNORD32A
ENSG00000135838.13	0.67	0.49	0.52	0.32	0.43	0.42	NPL
ENSG00000272646.1	0	0	0	0	0	0.14	RP11-188P17.2
ENSG00000233469.1	0.16	0.06	0.05	0	0	0	ST6GALNAC4P1
ENSG00000248956.1	0.05	0	0	0	0	0	HMGB1P44
ENSG00000100612.13	33.36	27.47	25.95	22.72	19.61	21.91	DHRS7
ENSG00000255408.3	0.12	0.11	0.09	0.11	0.14	0.21	PCDHA3
ENSG00000251093.1	0	0.05	0	0	0	0	RP11-414H23.3
ENSG00000127419.16	2.29	3.33	2.25	3.16	2.37	2.52	TMEM175
ENSG00000204176.13	0.16	0.27	0.21	0.13	0.13	0.15	SYT15
ENSG00000227028.6	0.01	0.03	0.03	0.08	0.08	0.05	SLC8A1-AS1
ENSG00000164934.13	16.48	15.15	15.73	16.28	17.71	16.64	DCAF13
ENSG00000183474.15	4.1	3.69	3.54	3.44	3.55	4.46	GTF2H2C
ENSG00000270223.1	0.03	0	0.03	0	0	0	RP13-36G14.4
ENSG00000116750.13	5.34	4.93	4.85	3.93	4.98	5.69	UCHL5
ENSG00000246640.1	0.57	0.3	0.48	0.3	0.4	0.36	RP11-1094H24.4
ENSG00000160075.11	16.11	16.21	17.63	18.84	18.23	17.31	SSU72
ENSG00000165475.13	4.99	4.18	4.78	5.15	5.39	4.2	CRYL1
ENSG00000268088.1	0	0	0.13	0	0	0	AC093063.2
ENSG00000278769.1	0.32	0.19	0.22	0.18	0.25	0.36	CTD-2036P10.5
ENSG00000112077.15	0.01	0.02	0.1	0.03	0.06	0.05	RHAG
ENSG00000126453.9	17.58	19.36	21.54	25.31	24.81	23.23	BCL2L12
ENSG00000188428.16	3.24	2.53	2.33	2.86	2.84	3.32	BLOC1S5
ENSG00000162522.10	9.57	9.78	10.1	10.1	10.94	12.78	KIAA1522
ENSG00000118402.5	0.92	0.79	0.73	0.5	0.72	0.68	ELOVL4
ENSG00000279088.1	2.73	2.2	3.11	2.83	2.41	2.83	RP11-574K11.24
ENSG00000066697.14	32.66	28.07	29.49	28.95	27.58	25.76	MSANTD3
ENSG00000257642.1	0.38	0.4	0.17	0.32	0.08	0.05	RP11-474B16.1
ENSG00000139517.7	1.15	1.18	1.07	0.61	1.03	1.58	LNX2
ENSG00000223642.7	0.02	0.06	0	0	0	0	AC008277.1
ENSG00000254057.1	0	0	0.09	0.05	0	0.06	RP3-388N13.3
ENSG00000165240.17	1.11	1.22	0.91	0.55	0.79	1.43	ATP7A
ENSG00000006042.11	5.27	5.15	6.42	6.44	5.63	4.64	TMEM98
ENSG00000131149.17	6.82	7.03	6.58	5.27	7.28	8.81	GSE1
ENSG00000254248.1	0	0.04	0	0	0	0	RP11-320N21.2
ENSG00000223711.1	0	0.08	0	0.03	0	0	AC091633.3
ENSG00000183735.9	12.31	11.26	9.51	6.47	8.34	8.66	TBK1
ENSG00000205143.2	0.24	0.04	0.13	0.07	0.06	0.08	ARID3C
ENSG00000100626.16	0.54	0.6	0.67	0.63	0.55	0.51	GALNT16
ENSG00000116580.18	2.49	2.33	1.89	1.19	1.89	2.71	GON4L
ENSG00000251018.2	0.08	0.07	0.07	0.11	0.12	0.06	HMMR-AS1
ENSG00000234061.1	0	0	0.24	0	0	0.16	AC007969.4
ENSG00000116161.17	38.28	33.66	39.98	42.59	43.45	42.39	CACYBP
ENSG00000203808.10	0.37	0.07	0.32	0.15	0.21	0.24	BVES-AS1
ENSG00000150551.10	12.49	13.25	11.45	10.11	10.39	8.17	LYPD1
ENSG00000171533.11	0.26	0.34	0.34	0.36	0.37	0.44	MAP6
ENSG00000250427.1	0.02	0	0.07	0	0	0	CTD-3179P9.2
ENSG00000140107.10	0	0	0	0	0.04	0	SLC25A47
ENSG00000279032.1	0	0	0	0	0.01	0	RP11-306B9.1
ENSG00000133858.15	2.13	1.85	1.41	0.75	1.03	1.57	ZFC3H1
ENSG00000245598.6	0.03	0	0.01	0.05	0.01	0.02	DACT3-AS1
ENSG00000160229.11	0	0	0	0	0	0.01	ZNF66
ENSG00000227536.1	0.03	0	0.1	0.03	0.06	0.09	SOCS5P4
ENSG00000116171.16	3.95	3.48	3.91	3.74	4.12	4.91	SCP2
ENSG00000232453.5	0.52	0.21	0.34	0.37	0.11	0.17	RP4-794H19.1
ENSG00000105136.19	1.8	1.81	1.42	1.34	1.24	1.37	ZNF419
ENSG00000004455.16	31.79	32.17	35.02	37.39	36.57	32.88	AK2
ENSG00000254852.8	0.07	0.02	0.05	0.07	0.02	0.02	NPIPA2
ENSG00000177732.7	15.32	17.53	17.31	16.89	17.56	18.47	SOX12
ENSG00000228327.2	1.23	0.46	0.62	0.42	0.57	0.94	RP11-206L10.2
ENSG00000161653.10	0.48	0.45	0.54	0.65	0.47	0.64	NAGS
ENSG00000174125.7	0.75	0.9	0.8	0.71	0.87	0.75	TLR1
ENSG00000159247.12	0.06	0	0.02	0	0.02	0.01	TUBBP5
ENSG00000259933.6	0.57	0.44	0.45	0.2	0.23	0.29	RP11-304L19.1
ENSG00000116497.17	2.91	2.57	2.84	2.68	3.04	3.35	S100PBP
ENSG00000117174.10	2.92	2.9	2.77	1.76	2.5	3.58	ZNHIT6
ENSG00000166164.15	8.47	8.44	7.39	6.34	7.42	8.78	BRD7
ENSG00000260339.1	0.18	0.11	0.08	0.03	0.05	0.03	HEXA-AS1
ENSG00000116525.13	0.72	0.9	0.62	0.81	0.93	0.93	TRIM62
ENSG00000227463.2	0.01	0	0	0	0	0	RP11-158D2.2
ENSG00000187867.8	0.78	0.56	0.67	1.13	1.38	1.7	PALM3
ENSG00000269397.1	0.05	0	0.02	0.05	0.18	0.06	CTB-92J24.2
ENSG00000260520.1	0.06	0	0	0	0	0	RP11-510M2.6
ENSG00000232265.7	0.02	0	0	0	0	0	XXyac-YX155B6.5
ENSG00000141524.15	1.2	1.67	1.68	2.27	2.3	1.99	TMC6
ENSG00000166317.11	0.01	0.01	0.02	0	0	0.01	SYNPO2L
ENSG00000184481.16	0.67	0.53	0.52	0.46	0.67	0.59	FOXO4
ENSG00000080618.13	0	0	0	0.03	0.03	0	CPB2
ENSG00000166407.13	0.42	0.73	0.55	0.83	0.77	1.02	LMO1
ENSG00000160716.4	0.23	0.1	0.1	0.23	0.15	0.26	CHRNB2
ENSG00000228140.1	0.04	0.08	0.02	0.03	0.01	0.01	RP3-467K16.4
ENSG00000248873.1	0	0.03	0	0	0.02	0	SERBP1P6
ENSG00000183506.16	2.14	2.16	2	2	1.76	1.9	PI4KAP2
ENSG00000239257.1	0.39	0.94	0.39	0.53	0.83	0.13	RPL23AP1
ENSG00000169740.13	11.85	11.6	12.15	14.72	14.35	11.9	ZNF32
ENSG00000148834.12	122.17	129.65	133.01	119.89	114.83	102.97	GSTO1
ENSG00000278931.1	0.09	0.06	0.16	0.01	0.15	0.05	bP-2189O9.2
ENSG00000183671.12	0.18	0.13	0.08	0.1	0.1	0.03	GPR1
ENSG00000221634.1	0	0	0	0.3	0	0	MIR1276
ENSG00000164037.16	0.96	0.84	0.81	0.9	0.78	0.81	SLC9B1
ENSG00000260805.2	0.76	0.53	0.32	0.36	0.34	0.33	RP11-61J19.5
ENSG00000162923.14	7.1	6.53	5.67	4.2	5.58	8.09	WDR26
ENSG00000279242.1	0	0	0	0.04	0.08	0.05	RP11-195O1.5
ENSG00000170848.15	0.01	0	0.01	0.01	0.01	0	PSG6
ENSG00000197599.12	0.12	0.18	0.05	0.1	0.04	0.13	CCDC154
ENSG00000023191.16	58.61	65.01	60.62	69.06	63.52	53.47	RNH1
ENSG00000167685.14	19.68	19.62	20.25	19.54	17.52	17.69	ZNF444
ENSG00000278665.1	0	0	0.03	0	0.03	0.04	RP11-666O2.4
ENSG00000255326.1	0.16	0.29	0.07	0.15	0.14	0.18	CTD-2530H12.4
ENSG00000254635.5	5.23	5.15	4.69	4.81	4.57	5.28	WAC-AS1
ENSG00000130725.7	128.49	146.3	145.7	156.21	146.94	127.31	UBE2M
ENSG00000258694.1	0	0	0	0	0.07	0	RP11-1033H12.1
ENSG00000203950.6	43.51	46.11	45.23	48.5	51.25	49.55	FAM127B
ENSG00000213830.3	0.47	0.51	0.27	0.15	0.36	0.24	CFL1P5
ENSG00000205362.10	15.1	19.1	16.66	24.9	21.91	18.14	MT1A
ENSG00000123364.4	5.87	5.6	4.87	3.96	3.85	3.92	HOXC13
ENSG00000237740.1	0	0	0.03	0	0	0	NPAP1P3
ENSG00000254002.1	0.18	0.07	0	0	0.1	0	RP11-213G6.2
ENSG00000090432.6	21.68	20.68	19.8	19.38	18.94	16.69	MUL1
ENSG00000272667.1	4.03	3.77	3.69	4.51	3.42	3.1	RP11-395A13.2
ENSG00000244252.1	0.19	0.23	0	0.23	0.08	0	RP11-495P10.7
ENSG00000090316.15	28.66	29.21	29.6	31.16	29.07	25.24	MAEA
ENSG00000237412.6	0	0.01	0.03	0.05	0.11	0.05	PRSS56
ENSG00000125652.7	10.62	13.7	12.42	17.29	16.6	13.78	ALKBH7
ENSG00000166337.9	58.24	70.97	73.89	84.08	82.23	67.6	TAF10
ENSG00000223813.2	0.02	0.04	0.05	0.03	0.11	0.02	AC007255.8
ENSG00000166669.13	0.65	0.45	0.44	0.3	0.51	0.49	ATF7IP2
ENSG00000154124.4	3.11	2.96	2.85	2.64	2.93	3.83	OTULIN
ENSG00000264672.5	0.02	0.07	0.03	0.02	0.05	0.02	SEPT4-AS1
ENSG00000144115.16	0.02	0	0	0	0	0	THNSL2
ENSG00000174928.15	4.82	3.48	4.26	3.27	2.77	3.35	C3orf33
ENSG00000197355.10	4.98	4.45	4.1	4.1	3.82	4.03	UAP1L1
ENSG00000163399.15	52.65	45.8	45.77	41.57	43.55	52.1	ATP1A1
ENSG00000267776.1	0.14	0.05	0.08	0.04	0.08	0.05	AC006116.24
ENSG00000267723.1	0.17	0.1	0	0	0	0.05	CTD-2189E23.1
ENSG00000171657.5	0	0	0.01	0.03	0	0	GPR82
ENSG00000170469.10	2.63	2.38	3.51	2.56	2.85	2.89	SPATA24
ENSG00000232938.2	0.02	0	0	0.02	0	0	RPL23AP87
ENSG00000119681.11	6.51	5.26	4.65	3.77	4.07	4.89	LTBP2
ENSG00000198730.7	9.33	7.6	6.51	4.66	6.37	8.09	CTR9
ENSG00000259939.1	0.58	0.46	0.45	0.8	0.78	0.87	RP11-77H9.5
ENSG00000219433.2	0	0	0	0	0.03	0	BTBD10P2
ENSG00000259431.5	2.13	2.34	2.18	2.91	2.15	2.78	THTPA
ENSG00000196152.10	4.79	2.79	2.83	1.43	1.31	1.4	ZNF79
ENSG00000154328.15	11.29	12.47	12.3	13.11	13.89	12.78	NEIL2
ENSG00000173085.13	9	9.04	12.1	12.7	11.5	10.44	COQ2
ENSG00000135314.12	0.73	0.86	0.79	1.01	0.57	0.62	KHDC1
ENSG00000177125.5	0.73	0.57	0.48	0.36	0.39	0.73	ZBTB34
ENSG00000123179.13	30.69	33.23	37.3	40.41	38.56	35.27	EBPL
ENSG00000263006.6	0.03	0	0.04	0.03	0.05	0.12	ROCK1P1
ENSG00000088854.12	1.37	1.3	1.01	0.7	0.93	1.4	C20orf194
ENSG00000254459.1	0.04	0.22	0.27	0.26	0.23	0.15	RP11-91P24.7
ENSG00000112715.20	14.87	13.85	13.4	10.52	13.73	18.44	VEGFA
ENSG00000242687.2	0.36	0.35	0.2	0.22	0.26	0.3	AC004893.11
ENSG00000274897.2	0.84	1.34	1.08	1.06	1.09	1.22	PANO1
ENSG00000049541.10	31.24	34.9	36.65	39.44	36.9	32.91	RFC2
ENSG00000280355.1	1.14	0.88	1.18	1.15	0.98	1.51	RP11-119F19.5
ENSG00000236719.2	0	0.04	0	0	0	0	OVAAL
ENSG00000113966.9	1.41	1.44	1.5	1.23	1.36	1.74	ARL6
ENSG00000259611.1	0.03	0	0	0	0	0	LINC01582
ENSG00000259976.1	0.55	0.51	0.22	0.13	0.25	0.34	RP11-553L6.5
ENSG00000131067.16	2.8	2.54	2.12	2.8	3.13	3.23	GGT7
ENSG00000221953.5	0.06	0.06	0.09	0.03	0.1	0.03	C1orf229
ENSG00000167332.7	0.01	0	0	0	0.01	0	OR51E2
ENSG00000186615.10	2.3	2.41	2.13	1.99	1.99	1.99	KTN1-AS1
ENSG00000088367.20	7.14	7.03	7.18	6.69	8.68	11.49	EPB41L1
ENSG00000167945.1	0.06	0.03	0.04	0	0.02	0.12	PRR25
ENSG00000162928.8	4.35	3.86	4.21	4.57	4.57	4.98	PEX13
ENSG00000197043.13	25.75	25.62	27.25	36.24	33.87	32.52	ANXA6
ENSG00000125449.6	5.58	5.25	5.06	4.9	4.51	4.48	ARMC7
ENSG00000155980.11	0.09	0.08	0.05	0.05	0.07	0.13	KIF5A
ENSG00000086758.15	11.86	11.65	9.51	6.74	9.98	14.53	HUWE1
ENSG00000204839.8	1.73	1.64	1.9	1.59	1.32	1.61	MROH6
ENSG00000268746.1	0.3	0.37	0.33	0.15	0.2	0.26	CTD-2571L23.8
ENSG00000266667.1	0	0	0	0.05	0	0.06	RP11-849N15.4
ENSG00000268043.7	2.01	1.3	1.05	0.43	0.55	0.88	NBPF12
ENSG00000201558.1	2.08	0.77	0.83	0.61	1.12	0.54	RNVU1-6
ENSG00000258935.1	0.05	0	0	0	0	0	RP11-1078H9.2
ENSG00000261723.1	0	0	0	0.04	0	0.05	CTD-2196E14.3
ENSG00000265010.1	0.08	0.49	0	0	0	0	RP11-661C3.2
ENSG00000236700.5	0	0	0	0	0	0.01	LINC01010
ENSG00000271659.1	0.06	0.07	0	0	0	0.12	RP11-435O5.4
ENSG00000172922.8	16.71	16.71	16.01	17.24	16.88	13.73	RNASEH2C
ENSG00000137801.10	2.99	2.49	2.28	1.9	2.45	2.72	THBS1
ENSG00000217648.1	0.25	0.17	0.58	0.46	0.18	0.57	RP1-95L4.4
ENSG00000271105.1	0	0.18	0	0	0	0.05	SCML2P2
ENSG00000173706.12	3.44	3.13	2.52	1.62	2.02	2.7	HEG1
ENSG00000115425.13	4.97	4.26	5.47	6.78	5.44	6.65	PECR
ENSG00000262294.1	0.53	0.21	0.12	0.37	0.15	0.12	RP11-1260E13.2
ENSG00000271973.1	0.19	0.23	0.08	0	0	0	RP11-572O6.1
ENSG00000049449.8	114.17	90.13	86.26	76.78	77.17	89.57	RCN1
ENSG00000226245.1	0.18	0.29	0.21	0.17	0.47	0.27	ZNF32-AS1
ENSG00000269038.1	0.12	0.14	0.2	0.06	0.3	0.07	AP001462.6
ENSG00000224799.1	0	0.05	0	0	0	0	RP11-445O16.3
ENSG00000166825.13	14.87	15.21	13.42	12.37	12.64	17.12	ANPEP
ENSG00000110696.9	80.88	69.27	70.53	68.94	70.95	67.8	C11orf58
ENSG00000180769.8	0.14	0.09	0.04	0.03	0.08	0.1	WDFY3-AS2
ENSG00000271447.5	0.42	0.46	0.37	0.58	0.34	0.39	MMP28
ENSG00000066379.14	19.73	19.51	19.97	21.65	19.08	16.28	ZNRD1
ENSG00000279466.1	0	0	0	0	0.05	0	RP11-386I8.5
ENSG00000164509.13	1.31	1.14	1.4	0.88	0.96	1.2	IL31RA
ENSG00000153187.16	63.14	61.37	57.85	41.28	56.91	70.92	HNRNPU
ENSG00000214414.9	0.02	0	0	0	0	0	TRIM77
ENSG00000278615.4	23.32	26.18	28.97	27.24	23.37	20.12	C11orf98
ENSG00000103415.11	13.4	15.16	15.72	18.83	17.54	15.85	HMOX2
ENSG00000162174.12	3.66	3.88	4.41	4.7	5.3	4.84	ASRGL1
ENSG00000143595.12	0	0	0	0.01	0	0	AQP10
ENSG00000187944.2	0.08	0.04	0	0	0	0	C2orf66
ENSG00000279539.1	0.42	0.56	0.49	0.32	0.35	0.47	AC006486.10
ENSG00000012504.13	0.06	0.02	0.03	0.02	0.02	0.06	NR1H4
ENSG00000243284.1	0.01	0.03	0.03	0	0	0	VSIG8
ENSG00000256377.5	0.07	0	0.04	0.02	0	0	RP11-1060J15.4
ENSG00000253768.1	0.17	0.07	0	0	0	0	CTB-33O18.1
ENSG00000213949.8	0.26	0.22	0.21	0.1	0.1	0.24	ITGA1
ENSG00000213742.6	0.66	0.62	0.86	0.57	0.52	0.62	ZNF337-AS1
ENSG00000203814.6	0.98	0.7	0.45	0.46	0.45	0.54	HIST2H2BF
ENSG00000070808.15	0.1	0.07	0.06	0.06	0.09	0.13	CAMK2A
ENSG00000276390.1	0.56	0.55	0.57	0.34	0.62	0.92	RP1-197B17.5
ENSG00000171855.6	5.3	4.46	3.5	0.35	0.13	0.17	IFNB1
ENSG00000219392.1	0.03	0.03	0	0	0	0	RP1-265C24.5
ENSG00000159063.12	25.63	21.91	24.65	23.5	23.98	27.22	ALG8
ENSG00000267309.1	1.19	1.12	1.18	1.1	1.23	0.98	CTD-2630F21.1
ENSG00000130653.15	0.2	0.16	0.1	0.08	0.18	0.15	PNPLA7
ENSG00000175229.6	0.01	0	0	0	0	0	GAL3ST3
ENSG00000148468.16	6.37	6.01	6.58	6.97	7.92	8.21	FAM171A1
ENSG00000120451.10	5.88	5.22	5.21	3.99	4.95	5.59	SNX19
ENSG00000267506.5	0	0	0	0.01	0	0	RP11-13K12.1
ENSG00000168813.16	3.59	3.36	2.81	1.58	2.24	2.91	ZNF507
ENSG00000170836.11	5.12	3.16	2.88	2.28	2.46	2.73	PPM1D
ENSG00000162458.12	6.62	6.76	6.77	7.51	7.59	7.09	FBLIM1
ENSG00000274667.1	0.92	0.42	0.6	0.3	0.4	0.3	RP11-31H5.3
ENSG00000128253.13	0.05	0.09	0.08	0.1	0.06	0.05	RFPL2
ENSG00000261586.2	0.03	0.03	0.09	0.02	0.01	0.01	RP11-923I11.6
ENSG00000182118.5	11.51	10.73	11.6	14.53	12.73	13.29	FAM89A
ENSG00000055957.10	0.01	0	0	0	0	0	ITIH1
ENSG00000277738.1	0.07	0	0.03	0	0	0	RP11-693J15.6
ENSG00000164442.9	19.06	15.21	12.71	8.46	7.76	8.48	CITED2
ENSG00000100129.17	53.07	50.72	56.46	58.48	55.77	53.83	EIF3L
ENSG00000268858.2	2.18	2.55	2.55	2.16	2.18	2.22	RP4-591C20.9
ENSG00000135090.13	2.22	1.99	1.79	1.34	1.89	2.68	TAOK3
ENSG00000065183.15	5.38	5.05	4.55	3.63	4.04	5.08	WDR3
ENSG00000167862.9	72.47	75.38	84.98	72.93	72.3	56.61	ICT1
ENSG00000220988.1	0.58	0.35	0.5	0.83	0.5	0.65	SNORD88C
ENSG00000249077.1	0	0	0	0	0.04	0	RP11-478C1.8
ENSG00000026103.19	9.5	6.96	7.83	4.04	4.41	4.41	FAS
ENSG00000122861.15	87.96	99.04	106.94	119.42	111.16	110.08	PLAU
ENSG00000167280.16	8.61	9.45	9.42	9.09	8.53	7.83	ENGASE
ENSG00000237233.2	0.03	0	0.03	0.03	0	0	TMEM26-AS1
ENSG00000136630.12	4.69	3.71	3.63	3.18	2.31	2.2	HLX
ENSG00000072506.12	100.85	118.08	121.25	122.37	118.17	97.16	HSD17B10
ENSG00000272990.1	0.36	0.12	0.04	0.05	0.09	0.12	RP11-305K5.1
ENSG00000223714.1	0.19	0.23	0.08	0.18	0.16	0.07	RP5-1172N10.2
ENSG00000234694.1	1.31	1.25	0.96	1.14	1.07	1.21	RP1-92O14.3
ENSG00000187796.13	0.69	0.55	0.31	0.28	0.09	0.14	CARD9
ENSG00000235563.1	0	0	0.01	0	0	0	RP11-334A14.8
ENSG00000078070.11	2.99	2.55	2.32	2.86	2.58	3	MCCC1
ENSG00000183044.11	0.14	0.12	0.17	0.15	0.21	0.2	ABAT
ENSG00000278002.1	0.08	0.02	0	0	0.12	0	RP11-596C23.2
ENSG00000106236.3	0.01	0	0	0.01	0	0.01	NPTX2
ENSG00000235470.5	0	0.03	0	0	0	0	NEURL1-AS1
ENSG00000229672.2	0.03	0	0.06	0.03	0	0	RP11-184A2.3
ENSG00000199179.2	0.73	0.88	0.63	0.47	0.42	0.27	MIRLET7I
ENSG00000228404.1	0.14	0.06	0.08	0	0	0	AP001468.58
ENSG00000163807.5	6.36	6.3	6.15	5.28	5.31	5.52	KIAA1143
ENSG00000180628.14	4.53	4.63	3.82	2.61	3.54	4.42	PCGF5
ENSG00000119866.20	0.01	0.02	0.01	0.01	0.01	0	BCL11A
ENSG00000204519.10	1.73	1.65	1.31	1.2	1.24	1.51	ZNF551
ENSG00000145491.11	0.39	0.34	0.64	0.59	0.5	0.75	ROPN1L
ENSG00000255071.3	0.32	0.26	0.25	0.24	0.25	0.36	SAA2-SAA4
ENSG00000146409.10	2.59	2.42	2.34	2.05	2.34	3.2	SLC18B1
ENSG00000171540.7	0.01	0.07	0.07	0.03	0.05	0.02	OTP
ENSG00000251301.6	0.01	0.03	0.04	0.07	0	0.01	RP11-81H14.2
ENSG00000225945.1	0.38	0.08	0	0.06	0.05	0.07	RP3-441A12.1
ENSG00000151239.13	39.91	36.28	34.57	29.42	32.91	37.76	TWF1
ENSG00000259595.1	0.59	0.35	0.25	0.16	0.29	0.33	RP11-516C1.1
ENSG00000225546.5	0.12	0.02	0.06	0.01	0.03	0.04	RP11-328J2.1
ENSG00000206910.1	0	0	0.16	0	0	0	SNORA29
ENSG00000088002.11	1.19	1.07	1.64	2.15	2.46	2.38	SULT2B1
ENSG00000185262.8	19.06	20.99	18.21	22.06	23.92	24.03	UBALD2
ENSG00000256314.1	0.05	0.13	0.05	0.16	0.24	0	RP11-338E21.3
ENSG00000280037.1	0.05	0	0.22	0	0	0	RP11-434P11.1
ENSG00000230383.1	0.03	0.11	0.03	0	0.11	0.07	AC009245.3
ENSG00000231762.1	0	0	0.01	0	0	0	RP11-354K4.1
ENSG00000205707.10	3.94	4	4.48	4.62	3.93	3.75	LYRM5
ENSG00000264364.2	14.22	14.66	12.96	10.76	13.06	13.93	DYNLL2
ENSG00000184194.5	0	0	0	0	0	0.01	GPR173
ENSG00000266306.1	0.04	0	0.03	0	0	0	CTD-2008P7.6
ENSG00000068745.14	10.14	8.85	8.73	8.8	8.66	8.28	IP6K2
ENSG00000277672.1	0.09	0.11	0	0.09	0	0.11	RP11-386G11.11
ENSG00000169660.15	3.28	4.12	4.97	5.6	6.45	4.89	HEXDC
ENSG00000138160.5	7.08	7.43	6.64	5.5	8.23	11.88	KIF11
ENSG00000166225.8	2.26	1.76	1.56	0.97	0.96	1.42	FRS2
ENSG00000272764.1	1.71	1.95	2.39	1.28	1.49	0.97	RP11-318E3.9
ENSG00000143228.12	7.33	6.96	7.67	8.39	9.15	9.87	NUF2
ENSG00000105447.12	32.42	38.61	38.71	38.39	36.1	31.87	GRWD1
ENSG00000196498.13	20.85	21.54	21.81	20.58	24.36	26.68	NCOR2
ENSG00000095209.11	8.22	7.25	6.72	6.87	6.26	6.41	TMEM38B
ENSG00000224722.3	0	0.03	0	0	0.04	0	RP11-255B23.1
ENSG00000166797.10	32.52	28.13	29.89	32.69	32.57	33.34	FAM96A
ENSG00000253092.1	0	0	0	0	0.12	0	SNORA81
ENSG00000272076.1	0	0.06	0	0	0	0	RP11-11C20.3
ENSG00000277491.1	0.32	0.06	0.09	0.31	0.09	0.06	RP11-676J12.9
ENSG00000226963.1	0.94	0.97	1.1	0.63	1.03	1.22	AC078883.4
ENSG00000079435.9	0.7	0.87	1.09	1.25	1.14	1.18	LIPE
ENSG00000144959.9	19.94	16.68	17.52	14.19	14.76	17.98	NCEH1
ENSG00000243251.5	0.89	0.73	0.5	0.47	0.38	0.46	PGBD3
ENSG00000182013.17	6.41	5.63	5.12	5	5.62	6.61	PNMAL1
ENSG00000169962.4	0.03	0.07	0.05	0.05	0.02	0.04	TAS1R3
ENSG00000261428.2	0.19	0.12	0.27	0.18	0.12	0.27	RP11-16P6.1
ENSG00000251520.1	0	0	0.04	0	0.04	0	RP11-46A10.6
ENSG00000171403.9	0	0.01	0	0	0	0	KRT9
ENSG00000134551.12	0	0	0	0.17	0.03	0	PRH2
ENSG00000257588.1	0	0	0.01	0	0	0.02	RP11-469H8.6
ENSG00000198399.14	3.91	3.21	2.77	1.45	2.19	2.69	ITSN2
ENSG00000163166.13	12.85	11.99	11.17	8.35	10.6	12.79	IWS1
ENSG00000110651.11	115.47	121.54	118.65	123.77	120.35	115.45	CD81
ENSG00000215045.8	0.01	0	0	0.01	0.01	0	GRID2IP
ENSG00000229950.1	0.6	0.5	0.69	0.7	0.47	0.49	TFAP2A-AS1
ENSG00000257283.1	0.05	0	0.21	0.05	0	0	RP11-1060G2.1
ENSG00000257252.5	0.19	0.08	0.11	0.12	0.28	0.22	RP11-486A14.2
ENSG00000203279.3	0.42	0.71	0.62	0.69	0.91	0.48	RP11-498P14.5
ENSG00000164818.15	21.82	22.84	22.02	23.4	23.89	22.99	DNAAF5
ENSG00000196811.11	0.01	0	0.01	0	0	0.01	CHRNG
ENSG00000107968.9	5.63	4.38	3.86	4.1	3.77	4.53	MAP3K8
ENSG00000012963.13	6.56	6.95	7.25	6.69	7.92	9.98	UBR7
ENSG00000158470.5	17.15	16.47	15.98	12.84	15.93	23.1	B4GALT5
ENSG00000235010.1	0.03	0.12	0.14	0.03	0.09	0.11	RP11-140A10.3
ENSG00000226237.1	0	0.01	0.01	0	0.01	0	RP11-276H19.1
ENSG00000134940.13	0	0	0	0.02	0.01	0.01	ACRV1
ENSG00000276110.1	0	0	0	0	0	0.04	RP4-790G17.7
ENSG00000143742.12	88.97	80.58	96.02	97.92	99.59	99.21	SRP9
ENSG00000204388.6	25.94	22.89	22	20.42	22.39	20.25	HSPA1B
ENSG00000127743.5	0.3	0.41	0.29	0.11	0.16	0.04	IL17B
ENSG00000085563.14	0.03	0.01	0	0.02	0.01	0.03	ABCB1
ENSG00000197928.10	0	0.02	0.01	0	0.02	0.01	ZNF677
ENSG00000272630.1	0	0.05	0.02	0.03	0.02	0.02	RP11-344N10.5
ENSG00000131697.17	1.44	1.51	1.63	1.69	1.6	2.15	NPHP4
ENSG00000003137.8	2.26	2.14	2.08	2.31	2.68	2.92	CYP26B1
ENSG00000171016.11	1.61	1.52	1.23	0.78	1.15	1.48	PYGO1
ENSG00000202111.1	0	0.36	0.26	0	0.26	0.33	VTRNA1-2
ENSG00000227081.5	2.26	2.11	2.86	1.87	1.89	1.74	RP11-543P15.1
ENSG00000231327.1	1.31	1.58	1.75	2.43	1.76	1.97	AC016700.5
ENSG00000163347.5	41.29	37.08	36.34	30.51	30.5	34.23	CLDN1
ENSG00000173933.19	9.49	9.18	8.74	10.19	9.38	8.59	RBM4
ENSG00000172667.10	1.15	0.73	0.75	0.67	0.86	1.11	ZMAT3
ENSG00000111786.8	137.28	146.76	155.88	173.14	167.19	164.79	SRSF9
ENSG00000133657.14	5.51	4.65	3.38	1.97	3.46	5.23	ATP13A3
ENSG00000211648.2	0	0.08	0	0	0	0	IGLV1-47
ENSG00000176383.8	1.55	1.82	1.98	1.62	1.66	1.34	B3GNT4
ENSG00000160145.15	0.08	0.07	0.05	0.07	0.07	0.08	KALRN
ENSG00000108587.14	8.86	8.56	8.22	5.19	6.81	7.61	GOSR1
ENSG00000269604.1	2.51	2.31	2.54	2.26	1.91	1.44	AC005523.2
ENSG00000213977.7	64.36	75.87	86.45	117.28	108.53	107.77	TAX1BP3
ENSG00000223612.3	0	0	0.04	0.05	0.09	0	RP11-289I10.2
ENSG00000189430.12	0.03	0	0	0	0	0.02	NCR1
ENSG00000128849.10	0.12	0.14	0.12	0.12	0.22	0.28	CGNL1
ENSG00000244300.2	0.36	0.6	0.44	0.83	0.5	0.73	GATA2-AS1
ENSG00000150361.11	0	0	0	0.01	0	0	KLHL1
ENSG00000145214.13	1.7	2.84	2.71	4.15	4.05	3.88	DGKQ
ENSG00000234345.2	0.05	0	0	0	0	0.08	LL0XNC01-116E7.1
ENSG00000221819.5	0	0	0.05	0.12	0	0	GAS8-AS1
ENSG00000153048.10	12.6	13.22	13.36	18.37	18.01	19.44	CARHSP1
ENSG00000250448.1	0	0	0.01	0	0	0	RP11-19O2.2
ENSG00000229556.2	0	0.05	0.01	0.01	0	0.01	RP11-363G2.4
ENSG00000175602.3	70.54	71.34	64.91	61.77	61.3	45.4	CCDC85B
ENSG00000269151.1	3.48	2.87	3.75	4.01	5.12	4.41	AC007193.8
ENSG00000240758.2	0.28	0.29	0.21	0.46	0.55	0.58	RP11-155G14.6
ENSG00000169118.15	3.1	2.86	2.66	2.04	2.51	3.82	CSNK1G1
ENSG00000170153.10	0.06	0.03	0.03	0.03	0.04	0.06	RNF150
ENSG00000169032.9	36.51	33.74	34.03	33.31	32.43	36.96	MAP2K1
ENSG00000110719.9	18.56	20.79	20.11	20.15	18.45	18.4	TCIRG1
ENSG00000156802.12	6.7	6.45	6.72	4.58	6.21	8.69	ATAD2
ENSG00000234678.1	1.36	1.34	0.82	1.28	1.64	1.73	RP11-465N4.4
ENSG00000129354.11	14.77	14.84	15.92	20.39	18.22	14.21	AP1M2
ENSG00000197380.10	0.07	0.12	0.04	0.06	0.06	0.04	DACT3
ENSG00000135821.16	0.97	0.77	0.94	0.68	0.98	1.13	GLUL
ENSG00000029363.15	8.15	6.76	6.09	3.51	5.89	8.33	BCLAF1
ENSG00000132646.10	160.9	141.39	146.75	169.63	171.44	183.65	PCNA
ENSG00000257985.1	0	0	0.01	0	0	0	RP1-228P16.4
ENSG00000127022.14	165.94	141.91	127	81.52	105.34	141.15	CANX
ENSG00000251685.3	0	0	0.01	0	0	0.02	UGT2B27P
ENSG00000162419.12	1.88	2.07	2.01	1.75	1.7	2.01	GMEB1
ENSG00000206417.8	6.89	7.29	6.76	7.46	7.51	6.76	H1FX-AS1
ENSG00000248208.1	0.02	0.09	0	0.07	0	0	RP11-153M7.1
ENSG00000129351.17	29.26	30.31	30.58	29.66	34.67	41.3	ILF3
ENSG00000016391.10	0.69	0.64	0.84	0.91	1.05	1.33	CHDH
ENSG00000168778.11	2.76	2.78	2.77	2.18	2.56	3.47	TCTN2
ENSG00000237343.1	0.25	0.5	0.72	0.24	0.8	0.28	RP11-763B22.4
ENSG00000154845.15	14.6	13.36	14.02	12.7	13.84	16.51	PPP4R1
ENSG00000163638.13	0.33	0.26	0.25	0.16	0.2	0.27	ADAMTS9
ENSG00000266767.1	0.03	0	0	0.01	0.01	0	RP11-678G15.2
ENSG00000163827.12	0	0.02	0	0	0	0	LRRC2
ENSG00000145391.13	6.4	5.74	5.6	3.54	5.25	7.62	SETD7
ENSG00000171557.16	0.05	0.02	0.06	0.06	0.07	0.07	FGG
ENSG00000101940.17	6.71	7.98	8.88	10.7	10.23	9.22	WDR13
ENSG00000229659.1	0.48	0.51	0.78	0.63	0.68	0.34	RP11-345K20.2
ENSG00000254985.1	0.05	0.11	0	0	0.08	0.16	RSF1-IT2
ENSG00000235411.1	0.02	0	0	0	0.02	0	AC007041.2
ENSG00000230838.1	0.04	0	0	0	0	0	AC093850.2
ENSG00000139973.15	0.02	0.01	0.01	0.01	0.01	0.02	SYT16
ENSG00000173727.11	4.05	3.92	3.74	4.37	4.43	5.16	CMB9-22P13.1
ENSG00000184319.15	4.06	3.6	3.71	3.57	3.39	3.46	RPL23AP82
ENSG00000201801.1	0	0.26	0.19	0	0	0	RNU5E-4P
ENSG00000131748.15	25.03	26	26.54	28.54	26.85	25.93	STARD3
ENSG00000213923.10	17.57	19.79	19.68	18.56	19.27	19.97	CSNK1E
ENSG00000246985.7	1.74	1.21	1.57	1.29	1.15	0.94	SOCS2-AS1
ENSG00000218426.5	0	0	0.36	0.06	0.26	0.2	RP11-475C16.1
ENSG00000143847.15	0.08	0.02	0.06	0.02	0.08	0.09	PPFIA4
ENSG00000165661.15	11.88	11.45	11.09	9.38	10.83	13.67	QSOX2
ENSG00000110031.12	4.57	3.54	3.45	2.8	1.94	2.06	LPXN
ENSG00000164591.13	0.02	0.02	0	0.01	0.02	0	MYOZ3
ENSG00000060140.8	0.44	0.45	0.23	0.26	0.21	0.33	STYK1
ENSG00000001629.9	5.28	4.49	4.3	2.69	3.57	5.57	ANKIB1
ENSG00000169894.17	0.08	0.1	0.11	0.08	0.07	0.08	MUC3A
ENSG00000173273.15	2.96	2.45	2.19	1.38	1.9	2.85	TNKS
ENSG00000261093.1	0.64	0.48	0.67	0.51	0.71	0.89	CTD-3126B10.1
ENSG00000234129.7	0.37	0.3	0.36	0.34	0.22	0.27	RP11-120D5.1
ENSG00000204922.4	20.59	24.05	23.91	26.38	26.26	20.17	UQCC3
ENSG00000234775.1	0	0	0.06	0	0	0	RP11-335O13.7
ENSG00000149633.11	0.06	0.15	0.05	0.09	0.08	0.05	KIAA1755
ENSG00000152782.16	0.95	0.75	0.92	0.84	0.77	1	PANK1
ENSG00000197119.12	2.05	2.02	2.24	2.39	2.59	2.52	SLC25A29
ENSG00000095485.16	13.65	14.85	14.71	17.01	17.18	14.81	CWF19L1
ENSG00000108784.9	19.93	21.16	19.36	18.81	17.49	19.34	NAGLU
ENSG00000105825.11	60.4	52.38	49.34	40.54	34.91	36.31	TFPI2
ENSG00000113248.5	0.02	0	0.01	0	0.02	0.01	PCDHB15
ENSG00000127720.7	1.01	1.38	0.94	1.61	1.46	1.36	METTL25
ENSG00000281333.1	0.11	0.06	0	0.15	0.09	0	RP11-900F13.3
ENSG00000143226.13	0.02	0.03	0	0	0.01	0	FCGR2A
ENSG00000164885.12	10.38	11.97	13.83	17.25	16.18	15.55	CDK5
ENSG00000174238.14	22.59	22.68	23.71	21.31	24.5	27.51	PITPNA
ENSG00000164088.17	1.17	1.47	1.6	2.75	2.54	2.45	PPM1M
ENSG00000151233.10	2.42	2.16	1.68	1.26	1.57	2.05	GXYLT1
ENSG00000280634.1	0.64	0.85	0.66	1.02	1.33	1.32	THRIL
ENSG00000245105.2	0.32	0.32	0.38	0.6	0.31	0.19	A2M-AS1
ENSG00000259098.1	1.36	0.89	0.93	0.49	0.77	0.83	RP11-603B24.2
ENSG00000259264.5	1.07	1.36	1.25	1.91	2.18	2.16	RP11-60L3.1
ENSG00000170190.15	5.96	7.66	6.35	6.85	7.7	7.44	SLC16A5
ENSG00000275221.1	0.6	0.48	0.29	0.32	0.41	0.38	HIST1H2AK
ENSG00000126767.17	24.21	24.53	23.67	25.3	22.95	21.32	ELK1
ENSG00000241978.9	0.05	0.1	0.07	0.01	0.03	0.07	AKAP2
ENSG00000111897.6	23.19	19.4	17.18	11.72	14.02	19.03	SERINC1
ENSG00000206418.3	11.43	10.04	10.74	10.29	11.59	12.75	RAB12
ENSG00000229399.1	0.06	0	0	0	0	0	RP11-378J18.6
ENSG00000249755.2	0	0	0	0	0	0.09	RP11-466G12.2
ENSG00000233539.5	0	0.01	0	0	0	0	AC011294.3
ENSG00000260251.1	0.07	0	0.09	0	0	0	RP11-46D6.4
ENSG00000128699.13	8.91	7.26	7.37	7.59	7.17	7.26	ORMDL1
ENSG00000168061.13	21.88	27.83	27.26	33.6	31.8	29.24	SAC3D1
ENSG00000244131.2	0	0	0.07	0	0.04	0	RPSAP51
ENSG00000176102.11	9.78	8.81	9.16	7.04	7.92	9.4	CSTF3
ENSG00000171940.13	5.49	4.9	4.31	3.26	4.74	6.94	ZNF217
ENSG00000166598.12	173.82	138.92	117.65	77.98	101.47	140.88	HSP90B1
ENSG00000153201.15	2.76	3	1.97	1.14	1.89	2.93	RANBP2
ENSG00000236279.6	0	0	0	0.04	0.02	0.02	CLEC2L
ENSG00000136295.14	23.55	27.5	25.25	29.26	32.27	32.65	TTYH3
ENSG00000185737.12	0	0.01	0	0	0	0	NRG3
ENSG00000214135.8	1.35	0.92	1	0.97	0.92	1.52	AC024560.3
ENSG00000266283.1	0.95	0.37	0.27	0.39	0.12	0.35	RP11-627G18.1
ENSG00000183801.7	0	0.01	0	0	0	0	OLFML1
ENSG00000138386.16	9.69	8.02	7.72	6.78	8.24	10.39	NAB1
ENSG00000139233.6	5.36	4.79	5.11	5.19	5.31	5.45	LLPH
ENSG00000271997.1	0.04	0.04	0.04	0.04	0.02	0.02	RP11-97O12.6
ENSG00000264991.1	0.3	0.37	0	0.29	0	0.34	AP001205.1
ENSG00000147697.8	0.02	0.05	0.03	0.04	0.01	0.03	GSDMC
ENSG00000235453.7	1.77	2.27	2.25	1.86	1.57	1.69	TOPORS-AS1
ENSG00000274150.1	0.13	0.09	0.11	0.02	0.08	0.1	FADS2P1
ENSG00000109220.10	7.33	5.87	6	4.21	3.84	4.56	CHIC2
ENSG00000262003.1	0	0	0	0	0	0.07	RP11-676J12.7
ENSG00000254779.4	0.14	0.17	0	0.13	0.03	0.08	EGLN1P1
ENSG00000137331.11	184.82	177.59	166.31	146.29	139.23	140.34	IER3
ENSG00000165244.6	3.16	3.29	3.15	2.03	2.78	3.23	ZNF367
ENSG00000166037.10	4.14	3.59	3.29	3.06	3.73	4.01	CEP57
ENSG00000125869.9	0.01	0.03	0.02	0.04	0.02	0	LAMP5
ENSG00000134759.13	4.05	3.71	3.64	3.56	3.57	3.89	ELP2
ENSG00000169919.16	7.37	7.16	7.08	7.38	7.45	8.38	GUSB
ENSG00000228205.1	0.04	0	0.09	0.21	0	0	RP11-778D9.4
ENSG00000015413.9	0	0.03	0.01	0.01	0.11	0.05	DPEP1
ENSG00000260672.1	0.02	0	0	0.01	0	0.02	RP11-1006G14.1
ENSG00000122691.12	2.33	2.15	2.13	2.75	1.61	2.35	TWIST1
ENSG00000243742.5	0.46	0.33	0.23	0.14	0.08	0.05	RPLP0P2
ENSG00000164647.8	18.33	18.97	19.1	18.67	19.59	23.12	STEAP1
ENSG00000102763.15	1.78	1.41	1.18	0.93	1.09	1.75	VWA8
ENSG00000186409.14	0.16	0.05	0.11	0.06	0.08	0.09	CCDC30
ENSG00000258137.5	0.03	0.03	0.02	0	0	0	RP11-753H16.3
ENSG00000060982.14	1.35	1	0.95	0.91	1.23	1.71	BCAT1
ENSG00000101868.10	2.52	2.57	2.62	1.76	2.59	4.14	POLA1
ENSG00000228526.3	0.38	0.46	0.61	0.06	0.45	0.22	RP3-510D11.1
ENSG00000077800.11	0.05	0	0	0	0.01	0.03	FKBP6
ENSG00000261243.1	0.62	0.27	0.73	0.67	0.58	0.5	RP11-517C16.4
ENSG00000174015.9	0.11	0.01	0.05	0.01	0.03	0.01	SPERT
ENSG00000124818.14	0.01	0	0	0	0	0.01	OPN5
ENSG00000226251.5	0.07	0	0.06	0.07	0	0	RP11-15I11.3
ENSG00000205790.1	0.72	0.77	0.68	0.77	0.72	0.77	DPP9-AS1
ENSG00000234287.1	0	0	0.09	0	0	0	RP11-761N21.2
ENSG00000100532.11	7.66	5.61	6.76	6.27	6.13	6.18	CGRRF1
ENSG00000183598.3	1.02	1.31	0.66	0.43	0.22	0.5	HIST2H3D
ENSG00000267454.5	0.16	0.04	0.07	0.14	0.09	0.18	ZNF582-AS1
ENSG00000167613.15	0.01	0.01	0	0	0	0.01	LAIR1
ENSG00000243568.2	0	0.04	0	0	0	0.07	RP11-2I17.1
ENSG00000157870.14	7.66	9.08	9.41	12.2	10.97	10.7	FAM213B
ENSG00000125798.14	19.05	18.72	18.91	16.97	15.39	15.36	FOXA2
ENSG00000228801.5	0.75	1.14	1.19	0.73	0.62	1.04	RP11-110G21.1
ENSG00000252367.1	0.58	0.7	0	0	0	0	Y_RNA
ENSG00000132821.11	4.08	4.34	4.24	3.53	3.66	2.16	VSTM2L
ENSG00000248131.5	0.09	0.11	0.04	0.03	0.03	0.03	LINC01194
ENSG00000162521.18	10.19	10.36	9.82	8.93	11.18	12.78	RBBP4
ENSG00000256196.1	0.3	0.29	0.53	0.29	0.19	0.17	RP11-881M11.4
ENSG00000256973.1	0.11	0	0.03	0	0	0	RP11-359J14.2
ENSG00000254911.3	0.07	0.36	0.58	1.57	1.36	1.68	SCARNA9
ENSG00000202345.1	0	0.28	0	0	0	0	Y_RNA
ENSG00000141441.15	0.71	0.71	0.45	0.38	0.31	0.47	GAREM
ENSG00000113262.14	0	0.01	0	0.01	0	0	GRM6
ENSG00000132405.18	5.71	5.78	5.71	5.67	7.11	9.85	TBC1D14
ENSG00000230146.1	0	0	0	0	0	0.03	SEPHS1P4
ENSG00000249996.1	0.93	0.96	0.85	0.45	0.57	0.79	RP11-359P5.1
ENSG00000256249.1	0.15	0.18	0.13	0.04	0.09	0.05	RP11-324E6.6
ENSG00000269220.1	0.04	0.01	0	0.03	0.03	0.01	LINC00528
ENSG00000137770.13	2.24	2.17	2.12	1.67	1.74	2.27	CTDSPL2
ENSG00000224881.1	0	0	0.03	0	0.03	0	AC068279.3
ENSG00000266803.1	0.04	0.09	0.03	0	0	0.04	RP1-77H15.1
ENSG00000117266.15	0.66	1.06	0.85	0.54	0.83	0.66	CDK18
ENSG00000120675.5	0.01	0	0	0	0.01	0	DNAJC15
ENSG00000163576.17	0.11	0.05	0.07	0.11	0.13	0.15	EFHB
ENSG00000264961.1	0.34	0.42	0.3	0	0	0.39	MIR4730
ENSG00000258231.5	0	0.02	0.03	0	0	0	RP11-362K2.2
ENSG00000013583.8	19.79	18.99	17.64	16.78	16.27	15.93	HEBP1
ENSG00000267606.1	0	0.03	0	0	0	0	AC006116.21
ENSG00000072609.17	2.36	2.37	2.19	2.16	2.05	2.28	CHFR
ENSG00000262099.1	0	0	0.11	0	0	0	CTC-524C5.5
ENSG00000179873.14	0	0	0	0	0.01	0.01	NLRP11
ENSG00000254783.1	0.14	0.09	0.12	0.03	0.06	0.08	RP11-320L11.2
ENSG00000277959.1	0.16	0	0.07	0.3	0.07	0.09	RP11-45A17.2
ENSG00000158022.6	0	0	0	0	0.01	0	TRIM63
ENSG00000198944.5	0.07	0.01	0.01	0.05	0.04	0.05	SOWAHA
ENSG00000281620.1	0.65	1.06	0.57	0.21	0.76	0.49	AC006445.1
ENSG00000237271.1	0.05	0.06	0	0.05	0	0	AC009498.1
ENSG00000182742.5	0.08	0.17	0.08	0.02	0.09	0.1	HOXB4
ENSG00000241913.1	0	0	0	0.3	0	0	RP5-1073F15.1
ENSG00000196139.11	368.89	331.15	366.07	328.08	331.67	323.8	AKR1C3
ENSG00000073803.13	1.01	0.98	1.2	1.07	1.08	1.01	MAP3K13
ENSG00000232774.7	0.42	0.34	0.18	0.2	0.22	0.26	FLJ22447
ENSG00000152049.6	2.88	2.38	1.72	1.11	1.12	1.05	KCNE4
ENSG00000233184.6	1.97	1.76	1.44	1.74	1.27	1.34	RP11-421L21.3
ENSG00000129007.14	0.79	0.96	0.88	0.82	0.88	1.07	CALML4
ENSG00000250994.1	0	0	0.03	0	0.03	0	AC005355.1
ENSG00000275163.1	0.02	0	0	0	0.02	0	RP11-385J1.3
ENSG00000233084.2	0	0.07	0	0.11	0.59	0.19	RPL23AP25
ENSG00000260880.2	0.02	0	0	0	0	0	HCCAT5
ENSG00000188451.8	0	0	0	0	0	0.01	SRP72P2
ENSG00000249094.2	0.04	0	0.09	0	0	0.04	RP1-7G5.6
ENSG00000198804.2	4233.88	3781.95	3914.24	5364.47	4658.66	5345.13	MT-CO1
ENSG00000132952.11	3.02	2.62	2.71	1.91	2.09	2.43	USPL1
ENSG00000198677.10	7.99	7.08	5.8	3.76	5.49	6.92	TTC37
ENSG00000114503.10	15.65	14.02	14.44	12.74	13.26	14.62	NCBP2
ENSG00000071564.14	12.9	13.87	14.06	13.97	14.46	13.78	TCF3
ENSG00000087245.12	2.45	2.52	2.05	1.97	2.18	2.38	MMP2
ENSG00000270165.1	0	0	0	0	0.04	0	RP11-167P11.2
ENSG00000139988.9	0.04	0.05	0.01	0.01	0.04	0.03	RDH12
ENSG00000253607.1	0.34	0.46	0.22	0.32	0.22	0.43	RP11-557C18.3
ENSG00000225328.1	0	0	0	0.04	0.04	0	LINC01594
ENSG00000237522.1	0.02	0	0	0	0.02	0	NONOP2
ENSG00000261390.5	0.06	0.02	0.03	0.01	0.04	0.02	MAFTRR
ENSG00000266783.1	0.02	0.18	0.04	0.14	0.11	0.06	RP11-715F3.2
ENSG00000204271.10	2.19	2.28	1.72	1.6	1.94	2.48	SPIN3
ENSG00000270996.1	0.09	0.11	0.03	0.03	0.08	0.03	RP11-342K6.4
ENSG00000177984.6	0.03	0	0	0.2	0.06	0	LCN15
ENSG00000104660.17	9.29	8.8	9.04	8.56	9.39	11.01	LEPROTL1
ENSG00000104866.10	15.77	16.32	15.16	17.47	15.8	15.59	PPP1R37
ENSG00000188559.13	0.63	0.55	0.56	0.5	0.69	1.07	RALGAPA2
ENSG00000163098.4	0	0	0	0.01	0	0	BIRC8
ENSG00000144589.20	6.01	5.98	5.91	6.29	6.42	5.96	STK11IP
ENSG00000267081.1	0	0	0.04	0	0	0	CTC-400I9.2
ENSG00000276231.4	0.01	0	0	0	0	0	PIK3R6
ENSG00000253208.1	0	0	0	0	0	0.04	RP11-1G11.2
ENSG00000237149.5	3.25	2.95	3.21	3.05	3.03	2.72	ZNF503-AS2
ENSG00000226948.1	0.07	0.08	0.06	0	0	0	RPS4XP2
ENSG00000152409.8	0.78	0.7	0.49	0.41	0.6	0.81	JMY
ENSG00000162599.15	0.43	0.41	0.33	0.34	0.44	0.62	NFIA
ENSG00000171777.15	0.03	0.02	0	0	0	0.02	RASGRP4
ENSG00000104812.14	9.37	10.06	9.44	11.06	10.61	10.41	GYS1
ENSG00000184616.8	0	0.08	0.06	0.1	0.09	0.15	SPDYE12P
ENSG00000264308.1	0.29	0.71	0.51	0	0.26	0.33	AL121897.1
ENSG00000091651.8	18.02	17.31	19.99	20.65	19.09	18.36	ORC6
ENSG00000178458.5	0	0.08	0	0	0	0	H3F3AP6
ENSG00000236807.1	0	0	0	0.08	0	0	AC092066.6
ENSG00000130758.7	15.03	16.12	14.61	14.71	12.8	12.46	MAP3K10
ENSG00000260466.1	6.77	8.68	7.37	8.48	7.59	7.15	RP4-536B24.2
ENSG00000124784.8	4.36	4.17	3.62	3.34	3.43	3.86	RIOK1
ENSG00000087076.8	8.51	8.79	9.46	10.55	9.14	9.16	HSD17B14
ENSG00000221826.9	0	0.02	0	0	0	0	PSG3
ENSG00000264058.1	0.21	0.19	0.22	0.27	0.24	0.32	RP5-1028K7.3
ENSG00000279987.1	0.04	0	0.04	0	0	0.08	AC008103.4
ENSG00000111785.18	3.14	2.67	2.77	2.65	2.56	2.95	RIC8B
ENSG00000277350.1	0	0	0	0	0.03	0	RP11-395E19.6
ENSG00000091073.19	18.37	20.22	19.61	19.69	19.47	18.11	DTX2
ENSG00000230516.1	0.03	0	0	0	0	0	RP11-555J4.3
ENSG00000171116.7	0.03	0.08	0.02	0	0.05	0.03	HSFX1
ENSG00000230641.1	0.19	0.23	0.24	0.09	0.08	0	USP12-AS2
ENSG00000186648.14	0.15	0.12	0.17	0.17	0.19	0.24	LRRC16B
ENSG00000226017.2	0.02	0	0.05	0.03	0	0	PRICKLE2-AS3
ENSG00000267201.1	0.99	1.28	1.04	0.47	0.99	0.64	AC005624.2
ENSG00000172586.7	30.6	29.68	34.93	36.75	32.53	29.36	CHCHD1
ENSG00000230312.2	0.03	0	0.12	0	0	0.03	LL0XNC01-116E7.4
ENSG00000173175.14	0.13	0.11	0.17	0.2	0.17	0.13	ADCY5
ENSG00000070444.14	4.27	4.38	4.4	4.13	4.7	5.54	MNT
ENSG00000275812.1	0.08	0.29	0	0.08	0.21	0.09	RP4-697K14.15
ENSG00000248275.1	5.06	5.7	5.34	5.7	6.47	5.1	TRIM52-AS1
ENSG00000207375.1	0	0.34	0	0	0.25	0	SNORD116-23
ENSG00000057657.14	0.96	0.92	0.76	0.5	0.6	0.99	PRDM1
ENSG00000270367.1	0.09	0.11	0.06	0.05	0.07	0.09	RP11-331G2.6
ENSG00000240674.1	0	0	0	0	0	0.12	RP11-366M4.1
ENSG00000246582.2	4.05	3.81	4.19	3.92	3.82	3.5	RP11-1149O23.3
ENSG00000267261.5	137.12	139.26	142.86	149.49	139.97	125.96	CTD-2132N18.3
ENSG00000237689.1	0	0	0	0	0.09	0	AC007064.24
ENSG00000075461.5	2.51	2.54	2.79	3.35	3.82	3.51	CACNG4
ENSG00000143850.12	4	4.05	3.31	2.91	3.58	4.42	PLEKHA6
ENSG00000204055.4	3.43	3.48	3.6	3.24	3.4	4.27	RP11-247A12.2
ENSG00000268714.3	0.06	0.08	0	0	0.05	0.07	CTD-2287O16.3
ENSG00000150459.12	39.87	37.7	42.98	40.22	35.51	34.05	SAP18
ENSG00000231086.1	0	0.04	0	0	0	0	TSSK1A
ENSG00000258791.7	0.37	0.32	0.13	0.03	0.05	0.01	LINC00520
ENSG00000259024.6	1.1	0.97	0.96	0.86	0.81	0.86	TVP23C-CDRT4
ENSG00000255750.5	0	0.03	0.21	0.05	0.05	0.03	RP11-283G6.5
ENSG00000054179.11	0.04	0.05	0.03	0.02	0.07	0.04	ENTPD2
ENSG00000117152.13	0.03	0.01	0.01	0.01	0	0	RGS4
ENSG00000212290.1	0.46	0.83	0.2	0.22	0.4	0.52	RNA5SP424
ENSG00000258424.1	0.7	0.95	0.68	0.42	1.07	1.18	RP11-471B22.2
ENSG00000159224.4	1.54	1.42	1.68	2.6	2.14	2.07	GIP
ENSG00000135316.17	13.48	13.15	12.35	9.14	12.57	15.07	SYNCRIP
ENSG00000115239.21	5.63	4.76	4.9	5.11	5.54	5.09	GPR75-ASB3
ENSG00000272523.1	3.54	2.91	2.71	2.31	2.68	1.63	LINC01023
ENSG00000241119.1	0.92	0.52	0.73	0.71	0.55	1.04	UGT1A9
ENSG00000135776.4	4.4	4.48	4.44	4.46	5.2	6.83	ABCB10
ENSG00000119121.21	0.94	0.8	0.72	0.6	0.68	0.81	TRPM6
ENSG00000167740.9	6.56	5.85	5.55	6.48	5.61	5.77	CYB5D2
ENSG00000236936.1	0	0	0	0	0	0.04	RP3-329E20.2
ENSG00000185551.12	5.08	4.71	3.97	2.45	3.14	3.44	NR2F2
ENSG00000214380.4	0.04	0	0	0	0	0	RP11-457K10.2
ENSG00000165775.17	8.4	8.16	9.44	9.49	8.44	7.52	FUNDC2
ENSG00000231390.1	0.03	0.04	0.05	0	0	0	SNX18P8
ENSG00000259424.1	0.39	1.04	0.82	0.9	1.17	0.8	RP11-35O15.1
ENSG00000261573.1	0	0	0	0.12	0	0	RP11-553K8.5
ENSG00000248554.1	0.14	0.11	0.28	0.09	0.2	0.16	RP11-159F24.6
ENSG00000279571.1	0.63	0.55	0.52	0.47	0.31	0.44	RP11-56D16.8
ENSG00000233509.2	0.08	0	0.07	0	0	0	ZNF197-AS1
ENSG00000267457.1	0.05	0	0.08	0	0.04	0.27	RP5-837J1.4
ENSG00000186635.14	8.42	8.29	8.46	9.24	9.61	9.97	ARAP1
ENSG00000260643.1	10.3	8.53	10.69	14.86	13.86	14.94	RP11-303E16.8
ENSG00000179841.8	0.14	0.09	0.15	0.12	0.11	0.13	AKAP5
ENSG00000260641.1	0.04	0.03	0.01	0	0.01	0.01	RP11-1299A16.3
ENSG00000233828.3	0.01	0	0	0	0.01	0	CTC-242N15.1
ENSG00000198744.5	0.29	0.23	0.21	0.14	0.17	0.16	RP5-857K21.11
ENSG00000198924.7	4.56	4.21	4.88	3.34	4.11	4.94	DCLRE1A
ENSG00000157326.18	15.69	17.1	15.48	19.69	17.48	16.54	DHRS4
ENSG00000255319.5	0	0	0.01	0	0	0	ENPP7P8
ENSG00000143553.10	27.18	29.04	31.98	37.63	36.42	35.25	SNAPIN
ENSG00000104863.11	3.64	3.76	3.45	3.36	3.82	3.14	LIN7B
ENSG00000187951.10	1.42	1.75	1.28	0.85	1.31	1.48	ARHGAP11B
ENSG00000227262.3	0	0.03	0.11	0.03	0.07	0.03	HCG4B
ENSG00000261872.1	0.16	0.19	0.17	0.11	0.2	0.18	RP5-867C24.5
ENSG00000126934.13	142.14	145	132.59	141.54	131.96	114.1	MAP2K2
ENSG00000279901.1	0.06	0.02	0.04	0.09	0.04	0.04	CTD-2270P14.2
ENSG00000167768.4	0.01	0	0	0	0	0	KRT1
ENSG00000177352.9	10.19	12.6	13.09	12.14	12.24	9.71	CCDC71
ENSG00000236991.6	0	0.04	0.01	0.03	0	0	EDRF1-AS1
ENSG00000240618.1	0.18	0.43	0	0.09	0.54	0.9	RP11-206L10.5
ENSG00000166024.13	3.53	2.94	3.04	1.73	2.09	2.63	R3HCC1L
ENSG00000168890.13	3.64	3.63	3.62	4.62	4.06	4.7	TMEM150A
ENSG00000261079.1	0.09	0.12	0.05	0.02	0.07	0.08	RP11-252A24.3
ENSG00000262791.1	0.68	1.04	1.04	0.99	0.8	1.16	RP11-961A15.1
ENSG00000147872.9	58.89	46.94	38.89	28.77	28.82	36.55	PLIN2
ENSG00000166396.12	1.73	1.27	1.34	0.89	0.98	0.84	SERPINB7
ENSG00000276032.1	0.07	0	0	0.14	0	0	RP11-12A20.6
ENSG00000104756.15	13.15	11.76	12.84	11.18	12.56	15.95	KCTD9
ENSG00000282393.1	1.35	1.24	1.19	0.68	0.96	1.98	CTD-3113P16.11
ENSG00000103855.17	12.67	12.39	11.84	13.12	12.94	12.38	CD276
ENSG00000132879.13	7.51	6.64	6.72	5.94	5.81	4.77	FBXO44
ENSG00000145217.13	0.1	0.2	0.21	0.22	0.23	0.24	SLC26A1
ENSG00000118298.10	0	0	0	0	0.01	0.01	CA14
ENSG00000130635.15	8.86	7.31	7.01	5.93	6.68	9.25	COL5A1
ENSG00000202099.1	0	0	0.22	0	0	0	RNU6-234P
ENSG00000220891.1	0.05	0.04	0.02	0.01	0.07	0.05	LL22NC03-63E9.3
ENSG00000224046.1	0.41	0.78	0.59	0.72	0.83	0.85	AC005076.5
ENSG00000080511.3	0.03	0.06	0.01	0	0	0	RDH8
ENSG00000029153.14	17.55	17.71	15.37	12.34	15.25	16.86	ARNTL2
ENSG00000255537.1	0.02	0.05	0.01	0.02	0.01	0.06	AP000708.1
ENSG00000198618.5	0.42	0.38	0.55	0.56	0.32	0.42	PPIAP22
ENSG00000177082.12	11.72	12.38	12.29	10.15	9.28	8.2	WDR73
ENSG00000227234.1	1.51	1.62	1.94	1.34	1.17	0.69	SPANXB1
ENSG00000153064.11	0.5	0.33	0.34	0.24	0.39	0.53	BANK1
ENSG00000279281.1	0	0	0	0	0.02	0	RP11-226M10.3
ENSG00000120896.13	17.05	19.12	17.94	21.16	20.87	20.15	SORBS3
ENSG00000277632.1	4.21	2.93	4.01	0.29	0.21	0.27	CCL3
ENSG00000260711.2	0	0	0.01	0	0	0	RP11-747H7.3
ENSG00000239542.3	0	0	0	0	0	0.11	RN7SL399P
ENSG00000261779.1	0.38	0.46	0.11	0.49	0.11	0.29	RP11-69H7.3
ENSG00000228322.1	0.09	0.07	0.05	0.03	0.03	0	RP11-358M14.2
ENSG00000279611.1	0.11	0.1	0.15	0	0.05	0.19	CTD-2619J13.5
ENSG00000137672.12	0.11	0.1	0.09	0.05	0.06	0.1	TRPC6
ENSG00000198203.9	0.12	0.05	0.07	0.03	0.05	0.1	SULT1C2
ENSG00000232196.3	0	0	0	0.01	0	0	MTRNR2L4
ENSG00000262587.2	0.51	0.37	0.75	0.25	0.14	0.18	RP11-266L9.4
ENSG00000238039.1	0.08	0.15	0.03	0.08	0	0	AF011889.2
ENSG00000124535.15	10.45	12.2	12.42	13.21	13.27	11.75	WRNIP1
ENSG00000173349.5	3.68	4.06	3.74	3.84	3.55	3.49	SFT2D3
ENSG00000261145.1	0	0	0	0	0.22	0.28	RP11-296I10.5
ENSG00000109107.13	2.74	2.49	1.79	2.34	3.07	3.08	ALDOC
ENSG00000109771.15	0.03	0.01	0.02	0.02	0.02	0.02	LRP2BP
ENSG00000172824.14	0.25	0.21	0.36	0.53	0.29	0.31	CES4A
ENSG00000270103.3	0	0	0.17	0	0	0	RNU11
ENSG00000164825.3	0	0.27	0.05	0.05	0	0	DEFB1
ENSG00000090372.14	30.73	33.21	32.55	31.58	32.02	31.51	STRN4
ENSG00000198440.9	0.47	0.29	0.41	0.36	0.28	0.28	ZNF583
ENSG00000109323.8	2.02	2.06	1.82	1.25	1.61	1.88	MANBA
ENSG00000133256.12	0	0	0	0.01	0	0.01	PDE6B
ENSG00000230666.5	0	0.01	0	0	0	0.01	CEACAM22P
ENSG00000257572.1	0	0.03	0	0	0	0	RP11-478B9.2
ENSG00000225678.2	0.03	0	0	0	0	0	AP000619.5
ENSG00000208037.1	0.32	0	0.28	0.61	0.28	0.36	MIR320A
ENSG00000265367.1	0	0	0.23	0	0	0.59	AL160269.1
ENSG00000089335.20	9.37	8.12	6.92	4.92	5.84	4.39	ZNF302
ENSG00000181638.17	2.62	2.83	2.82	2.49	2.9	2.97	ZFP41
ENSG00000134108.12	30.97	24.33	24.81	21.95	23.2	25.22	ARL8B
ENSG00000113312.10	48.61	41.65	42.31	42.41	42.64	45.49	TTC1
ENSG00000256128.5	0.19	0.15	0.09	0.03	0.02	0.04	LINC00944
ENSG00000273240.1	0	0.05	0	0.04	0	0	RP11-455J20.3
ENSG00000179397.17	0.13	0.07	0.07	0.05	0.03	0.02	C1orf101
ENSG00000279453.1	0.16	0.17	0.06	0.03	0.07	0.05	RP3-425C14.4
ENSG00000266473.1	0.38	0.28	0.17	0.11	0.03	0.09	RP11-401F2.3
ENSG00000140575.12	23.14	21.24	18.42	10.52	17.5	25.68	IQGAP1
ENSG00000158486.13	0.05	0.03	0.01	0	0.03	0.01	DNAH3
ENSG00000110436.11	0	0.01	0	0	0	0	SLC1A2
ENSG00000100647.7	3.07	2.93	2.53	1.92	2.03	2.5	SUSD6
ENSG00000275367.1	0.2	0.26	0.22	0.16	0.12	0.14	RP11-266K4.14
ENSG00000230773.6	0.01	0	0	0	0.01	0	AC079807.4
ENSG00000101216.10	5.17	4.44	4.72	4.85	5.19	4.34	GMEB2
ENSG00000179144.4	0.02	0	0	0	0	0	GIMAP7
ENSG00000004468.12	1.64	1.41	1.44	0.98	0.99	1.41	CD38
ENSG00000170632.13	17.24	14.82	17.26	20.12	18.48	20.18	ARMC10
ENSG00000143374.14	13.09	13.75	14.93	15.66	15.31	16.2	TARS2
ENSG00000245156.1	1.41	1.79	1.66	2.08	2.09	1.91	RP11-867G23.3
ENSG00000073331.17	1.01	0.77	0.92	0.63	0.87	1.16	ALPK1
ENSG00000225643.1	0	0.2	0.09	0.16	0.09	0	RP11-70P17.1
ENSG00000183484.11	0.05	0.05	0.05	0.01	0.04	0	GPR132
ENSG00000274184.1	0	0	0.01	0	0	0	RP11-158H5.8
ENSG00000257243.1	0	0.06	0	0.05	0	0	RP11-133N21.7
ENSG00000135049.15	1.61	1.66	1.59	1.37	1.62	2.49	AGTPBP1
ENSG00000158571.10	0.04	0.03	0.07	0.02	0.09	0.09	PFKFB1
ENSG00000198555.7	0	0	0.01	0	0	0	RP11-598D12.4
ENSG00000229931.1	0.91	0.13	0.32	0.2	0.23	0	RP1-151F17.1
ENSG00000274340.1	0	0	0.01	0	0	0	RP11-435J9.2
ENSG00000184584.12	0.06	0.09	0.05	0.06	0.1	0.12	TMEM173
ENSG00000242085.1	0	0	0	0	0.06	0.08	RPS20P33
ENSG00000153879.8	16.71	14.91	14.16	11.44	13.48	16.44	CEBPG
ENSG00000237021.2	0	0.02	0.01	0.02	0.02	0.01	RP3-486I3.7
ENSG00000260936.1	0.19	0.23	0.17	0.23	0.11	0.24	FTO-IT1
ENSG00000186867.10	0.08	0.06	0.11	0.07	0.05	0.07	QRFPR
ENSG00000113460.12	30.32	26.97	28.56	25.93	24.19	23.42	BRIX1
ENSG00000090889.11	8.03	8.05	8.07	7.63	8.88	12.45	KIF4A
ENSG00000128617.2	0.02	0.06	0.02	0.02	0	0.03	OPN1SW
ENSG00000163870.14	33.69	36.24	33.02	27.97	23.56	18.08	TPRA1
ENSG00000181126.13	0.01	0	0	0.01	0	0.01	HLA-V
ENSG00000258768.2	0.1	0.1	0.08	0.03	0.07	0.06	CTD-2292M16.8
ENSG00000266580.1	0	0	0.3	0	0	0.39	MIR4254
ENSG00000233589.1	0.03	0	0	0	0.05	0.03	RP4-694A7.2
ENSG00000184730.10	0.01	0.03	0.02	0	0.01	0	APOBR
ENSG00000241316.6	0.7	0.44	0.7	0.69	0.63	0.98	SUCLG2-AS1
ENSG00000230221.2	0	0	0	0	0.01	0	RP11-173G21.1
ENSG00000269946.1	0.11	0.27	0	0.11	0.29	0.13	RP11-2B6.3
ENSG00000255089.1	0	0	0.08	0	0	0	RP11-326C3.10
ENSG00000121073.13	38.87	34.41	37.99	39.22	38.16	38.82	SLC35B1
ENSG00000164691.16	0	0	0.01	0	0.01	0	TAGAP
ENSG00000140876.11	2.16	2.39	2.72	2.21	2.03	2.14	NUDT7
ENSG00000167615.16	6.31	6.17	6.86	5.69	6.38	7.81	LENG8
ENSG00000166428.12	0.14	0.12	0.07	0.07	0.12	0.11	PLD4
ENSG00000008056.12	0.09	0.1	0.12	0.07	0.14	0.11	SYN1
ENSG00000238083.7	0.36	0.33	0.23	0.27	0.19	0.32	LRRC37A2
ENSG00000166436.15	0.38	0.38	0.29	0.18	0.19	0.4	TRIM66
ENSG00000101400.5	4.28	5.36	5.3	8.43	8.35	6.8	SNTA1
ENSG00000187123.14	0.07	0.06	0.04	0.04	0.02	0.1	LYPD6
ENSG00000182606.14	2.7	2.39	2.21	1.94	2.16	2.88	TRAK1
ENSG00000165029.15	3.04	2.36	1.65	0.75	1.35	2.43	ABCA1
ENSG00000267123.5	0.13	0	0.13	0.04	0.04	0.02	CTD-2357A8.3
ENSG00000185215.8	97.37	107.21	110.99	135.62	135.61	135.72	TNFAIP2
ENSG00000168152.12	0.63	0.47	0.43	0.38	0.35	0.42	THAP9
ENSG00000262362.1	0	0	0	0.04	0	0	LA16c-380H5.2
ENSG00000277948.1	0.28	0.34	0.24	0.27	0	0.16	uc_338
ENSG00000240687.1	0.28	0.04	0.22	0.15	0.41	0.11	RP11-521D12.1
ENSG00000102103.15	65.05	66.61	66.07	65.32	62.95	52.51	PQBP1
ENSG00000161048.11	1.38	1.25	1.29	1.1	1.11	1.46	NAPEPLD
ENSG00000136695.14	0.05	0.02	0	0.01	0	0	IL36RN
ENSG00000257921.5	20.13	22.59	20.88	26.32	26.68	24.99	RP11-571M6.15
ENSG00000128805.14	1.97	1.94	2.04	1.86	2.18	1.73	ARHGAP22
ENSG00000260869.1	3.47	3.7	3.74	2.73	2.61	2.99	AC002310.13
ENSG00000005249.12	1.75	1.48	1.53	1.79	1.82	2.3	PRKAR2B
ENSG00000164188.8	0	0.01	0.01	0	0	0	RANBP3L
ENSG00000145014.17	2.73	2.6	2.79	3.19	2.87	3.41	TMEM44
ENSG00000029993.14	26.05	22.86	25.17	30.95	37.73	47.27	HMGB3
ENSG00000125378.15	2.39	2.36	2.3	2.28	1.85	2.59	BMP4
ENSG00000111087.9	1.56	1.44	1.54	2.06	2.41	2.43	GLI1
ENSG00000229503.1	0	0	0.05	0	0	0.06	AC092155.1
ENSG00000257702.3	3.27	2.87	2.15	2.21	1.87	1.95	LBX2-AS1
ENSG00000250722.5	0	0.01	0.01	0.01	0	0	SEPP1
ENSG00000213438.2	0	0	0	0	0	0.04	YBX2P1
ENSG00000253368.3	126.74	147.62	148.26	165.85	154.27	127.54	TRNP1
ENSG00000273079.4	0.11	0.07	0.06	0.05	0.07	0.1	GRIN2B
ENSG00000101003.9	14.15	16.41	17	19.54	21.5	23.09	GINS1
ENSG00000023171.14	3.15	3.14	2.56	1.93	2.61	4.44	GRAMD1B
ENSG00000229127.1	0.04	0.06	0.01	0	0.02	0	AC007038.7
ENSG00000215148.7	0	0	0.05	0	0	0	PRSS41
ENSG00000279869.1	0	0	0.05	0	0	0	CTD-2026A21.1
ENSG00000257818.1	0	0	0	0	0.02	0	C1GALT1P1
ENSG00000117013.14	0.03	0.03	0.06	0.03	0.17	0.11	KCNQ4
ENSG00000266457.1	0.26	0	0	0	0	0	AC026318.1
ENSG00000183837.9	0.16	0.24	0.22	0.33	0.19	0.11	PNMA3
ENSG00000173334.3	11.56	9.87	8.56	5.65	5.89	7.8	TRIB1
ENSG00000204420.8	0	0	0	0	0	0.01	C6orf25
ENSG00000198736.11	16.6	18.11	18.71	24.06	23.58	21.81	MSRB1
ENSG00000124915.10	0.02	0.09	0.08	0.07	0.07	0.08	DKFZP434K028
ENSG00000267323.1	0.74	0.65	0.96	0.51	0.79	0.64	SLC25A1P5
ENSG00000236280.1	0.45	0.92	0.13	0.44	0.4	0.51	AC114737.3
ENSG00000266200.6	0.04	0	0.09	0.03	0.08	0.04	PNLIPRP2
ENSG00000260007.1	11.63	13.15	12.2	14.07	12.57	10.93	RP11-315D16.2
ENSG00000265249.1	0	0	0	0	0.46	0	AC025280.1
ENSG00000185495.10	0.65	0.67	0.48	0.66	0.58	0.66	RP11-504P24.3
ENSG00000230074.1	1.42	2.05	1.88	1.51	1.65	1.69	RP11-195F19.9
ENSG00000204628.11	623.11	679.07	678.63	724.96	693.24	602.26	GNB2L1
ENSG00000127054.18	11.03	13.48	14.49	18.42	18.26	17.46	CPSF3L
ENSG00000270120.1	0.04	0	0	0	0	0	RP11-327F22.6
ENSG00000065457.10	4.71	4.56	4.99	5.1	5.93	6.01	ADAT1
ENSG00000176746.6	0	0.1	0.01	0.03	0.06	0.05	MAGEB6
ENSG00000119231.10	1.84	1.35	1.6	1.11	1.26	2.02	SENP5
ENSG00000188488.13	0	0	0	0	0	0.01	SERPINA5
ENSG00000204564.11	3.68	4.77	3.88	3.58	4.21	4.22	C6orf136
ENSG00000174547.13	43	44.11	54.74	56.2	52.48	42.9	MRPL11
ENSG00000273409.1	0	0.06	0	0	0	0.06	RP11-480C22.1
ENSG00000242889.3	0	0	0	0	0.08	0	RN7SL449P
ENSG00000254509.1	0.06	0	0	0	0	0.07	RP11-677M14.6
ENSG00000267629.3	0.06	0.08	0.03	0.05	0.03	0.03	AC138430.4
ENSG00000167914.10	0	0.04	0	0	0.02	0	GSDMA
ENSG00000231652.2	0.45	0.37	0.39	0.2	0.27	0.14	RP11-553A21.3
ENSG00000236334.2	0	0	0.01	0.01	0	0	PPIAL4G
ENSG00000166558.10	0.02	0	0	0	0	0	SLC38A8
ENSG00000090581.9	7.56	8.52	8.06	9.17	7.79	7.28	GNPTG
ENSG00000279059.1	0.93	0.8	0.55	0.59	0.7	1.14	RP11-257O5.2
ENSG00000100865.14	28.94	32.15	35.97	37.41	37.46	34	CINP
ENSG00000057593.13	0.01	0.02	0.01	0	0	0.04	F7
ENSG00000229151.1	0.06	0.14	0	0	0	0	RP11-348F1.3
ENSG00000213079.9	4.33	4.2	3.13	2.21	3	4.36	SCAF8
ENSG00000159322.17	34.34	33.02	35.84	36.2	34.41	37.38	ADPGK
ENSG00000149289.10	2.06	2	1.57	0.76	1.31	1.61	ZC3H12C
ENSG00000184845.3	0.89	0.77	0.73	0.79	0.74	1.09	DRD1
ENSG00000186301.8	0.21	0.15	0.12	0.24	0.17	0.18	MST1P2
ENSG00000210164.1	1.54	2.8	1.34	1.48	1.35	1.31	MT-TG
ENSG00000162300.11	13.05	14.15	13.33	15.7	15.39	13.48	ZFPL1
ENSG00000205488.8	0.01	0	0.01	0	0	0.02	CALML3-AS1
ENSG00000162706.12	0.05	0.07	0.04	0.02	0.01	0.02	CADM3
ENSG00000138594.12	11.83	10.83	9.9	7.21	11.04	15.47	TMOD3
ENSG00000244321.1	0	0	0.03	0	0	0	LINC01326
ENSG00000132356.11	7.3	6.9	6.53	4.87	5.8	8.11	PRKAA1
ENSG00000234705.1	0.78	1.04	0.89	0.83	1.03	0.27	HMGA1P4
ENSG00000236287.7	19.63	14.13	15.38	11.47	12.23	16.3	ZBED5
ENSG00000232859.9	0.36	0.26	0.31	0.34	0.26	0.3	LYRM9
ENSG00000070540.12	6.55	5.57	5.56	6.03	6.22	6.53	WIPI1
ENSG00000148516.21	2.14	1.96	1.49	0.66	1.15	1.62	ZEB1
ENSG00000228060.1	1.09	1.67	1.12	1.23	1.5	1.77	RP11-69E11.8
ENSG00000078081.7	1.83	1.6	1.25	0.23	0.16	0.22	LAMP3
ENSG00000235437.7	3.07	2.67	2.59	2.92	2.6	2.59	LINC01278
ENSG00000068028.17	8.33	7.52	7.24	5.74	5.17	5.6	RASSF1
ENSG00000051341.13	0.75	0.76	0.52	0.32	0.63	1.16	POLQ
ENSG00000267512.1	2	2.63	2.78	2.58	2.2	2.33	CTC-250I14.3
ENSG00000120075.5	0.77	0.79	0.74	0.58	0.74	0.89	HOXB5
ENSG00000277050.1	0.04	0.21	0.04	0.04	0	0	RP11-102G14.1
ENSG00000113716.12	16.61	15.83	14.98	15.27	14.39	14.65	HMGXB3
ENSG00000167962.12	21.07	23.98	25.19	30	29.51	26.51	ZNF598
ENSG00000154342.5	0	0.01	0.03	0	0.01	0	WNT3A
ENSG00000243609.1	0	0	0.08	0	0	0	RPS2P44
ENSG00000276213.1	0	0	0	0	0.08	0	Metazoa_SRP
ENSG00000176208.8	0.95	0.93	0.65	0.34	0.7	1.05	ATAD5
ENSG00000150594.6	0.03	0	0.01	0	0.01	0	ADRA2A
ENSG00000182149.20	22.62	20.18	20.45	18.83	18.38	19.31	IST1
ENSG00000278974.1	0	0	0.06	0	0	0	RP11-756P10.6
ENSG00000166548.15	3.35	3.46	3.24	3.71	3.77	4.45	TK2
ENSG00000273373.1	0.04	0.02	0.01	0	0.02	0.03	RP5-1074L1.4
ENSG00000232698.1	0	0.07	0	0	0	0	AP001058.3
ENSG00000267627.5	0	0.04	0	0.03	0	0	RP11-905K4.1
ENSG00000270099.1	0	0.06	0.46	0.05	0.42	0.18	RP11-248J23.7
ENSG00000124831.18	10.42	10.45	8.59	6.28	9.73	13.55	LRRFIP1
ENSG00000277704.1	0	0	0.04	0.05	0	0	RP11-498M14.2
ENSG00000251593.1	0	0	0.01	0	0	0	MSNP1
ENSG00000272949.1	0.48	0.5	0.67	0.63	0.61	0.48	RP11-514P8.8
ENSG00000135318.11	24.01	24.05	22.19	15.79	17.57	21.07	NT5E
ENSG00000257407.1	0.07	0.08	0.09	0	0	0.04	RP11-1028N23.4
ENSG00000213471.8	0.3	0.32	0.47	0.43	0.39	0.35	TTLL13P
ENSG00000187735.12	45.64	40.26	42.91	41.06	40.66	48.49	TCEA1
ENSG00000254286.5	0	0	0	0	0.02	0	RP11-89K10.1
ENSG00000232536.1	0.05	0.18	0.17	0	0	0.06	RP11-74C1.4
ENSG00000231043.3	0	0.02	0	0	0	0.02	AC007238.1
ENSG00000174151.14	1.96	2.11	2.08	1.82	2.13	2.26	CYB561D1
ENSG00000184949.15	0.1	0.11	0.09	0.05	0.07	0.12	FAM227A
ENSG00000157617.16	2.64	2.48	2	1.52	1.99	2.68	C2CD2
ENSG00000264911.1	0.04	0	0	0	0	0	RP11-107K17.2
ENSG00000267645.5	1.61	1.96	1.78	1.81	1.89	1.78	POLR2J2
ENSG00000167676.4	0.02	0.01	0.02	0.02	0.01	0.03	PLIN4
ENSG00000170011.13	0.01	0.02	0.01	0	0.01	0	MYRIP
ENSG00000121361.3	0.23	0.23	0.34	0.39	0.23	0.3	KCNJ8
ENSG00000227620.4	0.1	0.17	0.33	0.17	0.24	0.23	ALG1L8P
ENSG00000249945.1	0.05	0	0	0	0	0	RP11-598D14.1
ENSG00000224769.1	0.08	0.06	0.01	0.06	0.03	0.09	AC069213.1
ENSG00000166483.10	4.73	4.55	4.45	3.88	4.64	5.81	WEE1
ENSG00000264423.2	0	0.1	0	0	0	0	RN7SL718P
ENSG00000142945.12	11.31	12.36	12.21	13.09	14.94	15.89	KIF2C
ENSG00000162104.9	2.65	2.62	2.56	2.48	2.74	2.91	ADCY9
ENSG00000213139.7	0.75	0.44	0.61	0.61	0.69	0.6	CRYGS
ENSG00000157014.10	17.96	18.11	18.61	16.83	17.18	18.64	TATDN2
ENSG00000166073.8	5.66	4.28	3.8	3.15	3.01	2.91	GPR176
ENSG00000223356.1	0.18	0.07	0.11	0	0.05	0.07	RP11-66D17.5
ENSG00000106992.17	14.2	15.41	15.03	18.56	17.43	15.39	AK1
ENSG00000183048.11	2.01	2.4	3.28	6.79	6.83	5.6	SLC25A10
ENSG00000228546.2	2.03	2.88	2.31	3.23	1.78	2.38	CTA-313A17.3
ENSG00000250258.1	0	0	0.05	0.05	0	0	CTC-431G16.2
ENSG00000237214.3	0	0	0	0	0.08	0	RP11-12M9.3
ENSG00000270170.1	21.05	18.3	18.15	19.44	15.47	16.16	NCBP2-AS2
ENSG00000101470.9	0.24	0.11	0	0.11	0.03	0	TNNC2
ENSG00000182575.7	0.04	0.12	0.05	0.03	0.03	0.03	NXPH3
ENSG00000206888.1	0.24	0.3	0.21	0	0	0	RNU6-48P
ENSG00000177738.3	2.76	2.57	2.72	2.34	2.54	2.22	CTD-2201E18.3
ENSG00000269068.1	0.24	0.06	0.17	0.32	0.29	0.11	RP11-256I23.2
ENSG00000171227.6	0.77	1.22	1.02	1.58	1.86	2.26	TMEM37
ENSG00000139832.4	0.95	0.58	0.75	0.98	1.31	1.03	RAB20
ENSG00000178802.17	4.17	4.27	4.17	4.39	4.73	5.14	MPI
ENSG00000150093.18	257.87	229.34	216.39	165.13	214.32	295.7	ITGB1
ENSG00000076716.8	0.02	0	0	0.01	0.01	0	GPC4
ENSG00000114841.17	0.33	0.27	0.24	0.11	0.12	0.07	DNAH1
ENSG00000159251.6	0.01	0.02	0.05	0.02	0.01	0.02	ACTC1
ENSG00000181029.8	0.47	0.58	0.54	0.56	0.59	0.61	TRAPPC5
ENSG00000234427.1	0.05	0.06	0.12	0.09	0	0.05	RP3-413H6.2
ENSG00000227953.6	0.04	0.01	0.06	0.03	0.01	0.04	LINC01341
ENSG00000185825.15	110.15	112.82	114.17	118.41	116.03	107.3	BCAP31
ENSG00000269293.2	0.56	0.42	0.44	0.85	0.58	0.55	ZSCAN16-AS1
ENSG00000102978.12	48.98	46.14	51.84	53.12	50.36	47.72	POLR2C
ENSG00000259645.1	0	0	0.1	0.04	0.07	0.09	RP11-253M7.6
ENSG00000125482.12	3.5	3.29	2.86	2.42	2.79	4.06	TTF1
ENSG00000168309.16	0.01	0.01	0	0	0.02	0	FAM107A
ENSG00000261864.1	1.38	0.87	1.2	0.87	1.13	0.92	RP11-67A1.2
ENSG00000224920.1	0.02	0	0	0	0	0	TACC1P1
ENSG00000071189.21	1.57	1.22	1.07	0.78	1.09	1.42	SNX13
ENSG00000235888.1	0	0.02	0	0	0	0	AF064858.8
ENSG00000134186.11	4.3	3.67	3.34	2.26	2.49	3.53	PRPF38B
ENSG00000225953.2	0.04	0.01	0.03	0.01	0.01	0.03	SATB2-AS1
ENSG00000270175.1	1.08	0.82	1.06	0.97	0.77	0.76	RP11-793H13.11
ENSG00000273167.1	0.4	0.38	0.4	0.27	0.48	0.72	RP11-307N16.6
ENSG00000213638.5	2.59	3.05	2.7	3.72	2.52	2.74	ADAT3
ENSG00000131944.9	6.17	6.02	5.88	6.23	6.3	5.92	FAAP24
ENSG00000104442.9	15.26	12.82	14.15	13.31	13.74	15.35	ARMC1
ENSG00000198034.10	733.49	713.37	830.68	860.01	804.12	705.63	RPS4X
ENSG00000179133.11	0.08	0.02	0.06	0.06	0.06	0.03	C10orf67
ENSG00000270558.1	0.25	0.36	0.13	0.14	0.13	0.22	CTD-2124B8.2
ENSG00000186118.8	0.03	0	0	0	0	0	TEX38
ENSG00000155026.16	0.09	0.05	0.05	0.06	0.09	0.06	RSPH10B
ENSG00000279159.1	0.05	0.05	0.04	0.03	0.04	0.04	RP3-394A18.1
ENSG00000171488.14	2.48	2.34	2.19	1.53	1.85	2.04	LRRC8C
ENSG00000260686.1	0.05	0.04	0.05	0	0.12	0.03	CTB-36H16.2
ENSG00000158467.16	2.09	2.36	2.09	1.72	1.92	2.76	AHCYL2
ENSG00000188735.12	5.09	5.36	5.47	5.9	5.83	5.56	TMEM120B
ENSG00000113327.14	0	0	0	0.01	0	0	GABRG2
ENSG00000234297.2	0.03	0	0	0	0	0	RP11-54D18.4
ENSG00000234921.1	0.05	0.16	0.16	0.17	0.2	0.2	RP11-85O21.5
ENSG00000172315.5	11.71	10.91	11.44	10.26	9.8	9.55	TP53RK
ENSG00000153922.10	3.07	2.68	2.07	0.92	1.87	2.54	CHD1
ENSG00000204172.11	1.63	1.13	1.03	0.58	0.8	1.16	AGAP9
ENSG00000176108.9	17.33	21.14	22.08	27.66	25.42	23.23	CHMP6
ENSG00000117632.20	25.03	26.48	32.38	49.08	48.14	48.53	STMN1
ENSG00000007202.14	22.74	23.43	25.83	25.44	29.41	34.14	KIAA0100
ENSG00000168806.7	1.67	1.74	1.75	1.75	1.4	1.57	LCMT2
ENSG00000158104.11	0.15	0.25	0.09	0.14	0.09	0.29	HPD
ENSG00000251775.1	0	0	0	0	0.16	0	ACA59
ENSG00000158764.6	0	0	0	0.04	0	0	ITLN2
ENSG00000036672.15	0.24	0.28	0.22	0.17	0.15	0.21	USP2
ENSG00000254978.2	0.33	0.4	0.37	0.23	0.71	0.76	ALG1L9P
ENSG00000233261.2	0	0	0	0	0.04	0	LINC00264
ENSG00000174279.4	0.04	0	0	0.01	0	0.01	EVX2
ENSG00000186834.3	29.19	25.42	23.53	20.77	23.69	30.8	HEXIM1
ENSG00000114737.15	0.59	0.54	0.65	0.5	0.52	0.36	CISH
ENSG00000154832.14	10.99	11.75	12.36	13.21	11.79	10.84	CXXC1
ENSG00000117360.12	25.33	22.77	21.22	16.01	16.88	18.67	PRPF3
ENSG00000066044.13	13.54	14.53	14.68	15.57	16.3	17.24	ELAVL1
ENSG00000154545.16	0.01	0	0	0	0	0	MAGED4
ENSG00000204380.4	0.04	0.02	0.02	0.01	0.04	0.02	AC005042.4
ENSG00000279456.1	0.06	0.18	0.07	0.08	0.07	0.05	RP11-87H9.5
ENSG00000171988.17	1.69	1.7	1.17	0.62	0.93	1.34	JMJD1C
ENSG00000236120.6	0.05	0	0	0	0	0	RP11-733O18.1
ENSG00000204528.3	0.57	0.48	0.38	0.3	0.12	0.3	PSORS1C3
ENSG00000153531.12	5.8	5.35	5.77	4.55	5.01	4.15	ADPRHL1
ENSG00000230894.1	0.06	0.07	0.06	0.03	0.04	0.07	RP11-67K19.3
ENSG00000233585.1	0.05	0.1	0	0	0	0	AC115617.2
ENSG00000043093.13	2.93	2.43	2.47	1.83	2.2	2.63	DCUN1D1
ENSG00000265018.6	0.23	0.29	0.26	0.14	0.16	0.15	CTGLF12P
ENSG00000275092.1	0.51	0.61	0.28	0.31	0.35	0.33	LA16c-329F2.2
ENSG00000099968.17	10.02	8.98	9.17	6.4	6.81	7.28	BCL2L13
ENSG00000196636.7	4.91	5.06	6.87	7.2	6.76	5.62	SDHAF3
ENSG00000272419.5	0.21	0.15	0.22	0.11	0.19	0.15	RP11-403I13.8
ENSG00000130643.8	0.02	0.01	0.01	0.01	0.05	0.06	CALY
ENSG00000186715.10	0.02	0.01	0	0.01	0.03	0.02	MST1L
ENSG00000111846.15	3.87	3.11	3	2.41	2.39	2.86	GCNT2
ENSG00000126970.15	1.39	1.73	1.29	1.34	1.74	1.65	ZC4H2
ENSG00000196110.7	0.24	0.22	0.13	0.16	0.25	0.29	ZNF699
ENSG00000259175.1	0.01	0.01	0.01	0.04	0.02	0.02	RP11-379K22.2
ENSG00000184106.8	0.51	0.16	0.21	0.21	0.37	0.09	TREML3P
ENSG00000141699.10	14.56	13.64	13.91	14.73	14.2	14.88	FAM134C
ENSG00000167491.17	11.36	12.14	11.74	11.31	12.44	14.06	GATAD2A
ENSG00000119705.9	53.37	55.46	64.27	54.49	54.66	45.84	SLIRP
ENSG00000099365.9	0.79	0.7	0.76	0.51	0.45	0.65	STX1B
ENSG00000273151.1	0.2	0.24	0.23	0.24	0.17	0.18	RP11-449P15.2
ENSG00000278737.1	0	0	0	0	0.11	0.14	RP11-325L12.7
ENSG00000260017.1	0.44	0.26	0.25	0.14	0.19	0.08	RP11-1035H13.2
ENSG00000134058.10	21.74	17.25	18.88	18.05	19.24	17.52	CDK7
ENSG00000279864.1	0	0.17	0	0	0	0	RP11-570J4.1
ENSG00000140832.9	0.02	0.03	0.02	0.04	0.01	0.03	MARVELD3
ENSG00000275695.1	0.34	1.04	0.6	0.39	0.25	1.04	UBE2Q2P6
ENSG00000257022.1	0	0	0	0	0.04	0	RP11-729I10.2
ENSG00000263776.1	1.52	0.46	0.49	0.91	0.5	0.64	SNORA4
ENSG00000198270.12	3.64	2.06	2.66	2.82	2.99	2.47	TMEM116
ENSG00000276171.1	0.42	0.5	0.36	0.4	0.36	0.47	AC114498.1
ENSG00000120910.14	4.71	4.68	4.3	4.4	4.72	4.15	PPP3CC
ENSG00000140553.16	29.38	29.44	29.42	32.84	30.7	28.91	UNC45A
ENSG00000236698.1	0.3	0.15	0.05	0	0.11	0	EIF1AXP1
ENSG00000105879.11	7	6.36	5.26	3.47	4.13	4.93	CBLL1
ENSG00000163682.15	382.65	376.2	441.09	447.85	403.9	346.08	RPL9
ENSG00000206625.1	0	0	0	0.23	0	0	RNU6-1
ENSG00000279613.1	0.04	0	0	0	0	0	RP13-638C3.5
ENSG00000138709.17	1.18	1.08	0.93	0.69	0.76	1.04	LARP1B
ENSG00000152056.16	4.24	4.59	4.73	5.47	5.64	5.54	AP1S3
ENSG00000263142.5	0.08	0.06	0.03	0	0.03	0.05	LRRC37A17P
ENSG00000244256.3	0.34	0.1	0.15	0.08	0.23	0.19	RN7SL130P
ENSG00000151665.12	10.96	9.44	11.4	14.08	12.77	13.7	PIGF
ENSG00000282508.1	0.43	0.38	0.39	0.22	0.21	0.38	LINC01002
ENSG00000230042.1	0.16	0.1	0	0.04	0.1	0.04	AK3P3
ENSG00000236412.1	0.03	0	0	0	0	0.06	RP11-132N15.2
ENSG00000230952.1	0	0	0	0.09	0	0	AC099344.2
ENSG00000234585.6	0.94	0.44	0.54	0.4	0.48	0.54	CCT6P3
ENSG00000179058.6	0.03	0.04	0.03	0.02	0.04	0.09	C9orf50
ENSG00000180638.17	0.06	0.04	0.02	0.01	0	0.01	SLC47A2
ENSG00000128714.5	0.28	0.21	0.24	0.33	0.28	0.2	HOXD13
ENSG00000155561.14	11.29	11.26	11.03	7.9	10.63	14.7	NUP205
ENSG00000182685.7	0.79	0.87	0.7	1.41	1.1	1.27	BRICD5
ENSG00000171105.13	0.37	0.33	0.35	0.24	0.38	0.53	INSR
ENSG00000241255.1	0.59	0.47	0.62	0.56	0.51	0.15	RP1-89D4.1
ENSG00000081026.18	0.76	0.63	0.62	0.41	0.67	0.87	MAGI3
ENSG00000266173.5	7.92	8.05	8.23	7.6	6.95	6.94	STRADA
ENSG00000213185.6	1.74	1.81	1.76	1.57	1.46	0.75	FAM24B
ENSG00000076344.15	0.61	0.39	0.64	0.78	0.73	0.64	RGS11
ENSG00000234149.1	0	0	0	0	0.12	0	RP11-77G23.2
ENSG00000136237.18	0.04	0.03	0.03	0.04	0.02	0.01	RAPGEF5
ENSG00000185697.16	3.99	4.29	3.48	2.83	3.88	4.6	MYBL1
ENSG00000170561.12	0.91	0.77	0.83	0.73	0.83	0.67	IRX2
ENSG00000177302.14	10.09	10.05	9.31	9.01	9.35	9.89	TOP3A
ENSG00000172548.14	6.3	5.59	4.93	4.66	4.47	4.13	NIPAL4
ENSG00000232873.1	0	0.07	0	0	0	0	RPL23AP93
ENSG00000184857.7	10.13	9.78	9.62	8.63	8.14	6.38	TMEM186
ENSG00000160401.14	0.16	0.14	0.09	0.12	0.15	0.13	C9orf117
ENSG00000130768.14	0.41	0.49	0.41	0.44	0.29	0.59	SMPDL3B
ENSG00000146648.15	16.49	13.87	11.29	7.56	11.09	15.55	EGFR
ENSG00000063169.10	3.47	3.56	3.28	2.37	2.93	3.2	GLTSCR1
ENSG00000138231.12	6.62	5.65	5.93	6.15	6.32	6.77	DBR1
ENSG00000255275.3	3.76	4.5	4.51	4.83	5.26	5.74	RP13-279N23.2
ENSG00000232600.3	0.73	0.96	0.43	0.41	0.54	0.55	TONSL-AS1
ENSG00000134717.17	6.41	5.66	6.02	6.25	5.91	6.72	BTF3L4
ENSG00000172382.9	1.02	0.79	0.7	0.85	0.99	0.86	PRSS27
ENSG00000104518.10	7.42	9.71	10.84	13.3	13	12.35	GSDMD
ENSG00000261526.2	1.21	1.02	1	1.06	1.02	1.41	CTB-31O20.2
ENSG00000120942.13	6.67	7.22	7.21	7.65	7.31	6.7	UBIAD1
ENSG00000232940.5	0.29	0.38	0.41	0.15	0.55	0.39	HCG25
ENSG00000178502.5	1.95	1.78	1.11	0.85	0.99	1.7	KLHL11
ENSG00000274001.1	0	0	0	0	0	0.13	RP11-5G9.5
ENSG00000170954.11	0	0	0	0	0	0.01	ZNF415
ENSG00000106524.8	4.37	4.21	4.27	3.67	4.25	5.23	ANKMY2
ENSG00000234945.7	0.97	0.73	0.76	1.08	1.09	0.93	GTF3C2-AS1
ENSG00000166863.11	0.54	0.23	0.27	0	0	0.05	TAC3
ENSG00000229751.1	0	0.06	0	0	0	0	RP11-142M10.2
ENSG00000140274.13	0.03	0.02	0	0.03	0	0	DUOXA2
ENSG00000260725.1	0.02	0	0.04	0	0.01	0.02	AC005307.1
ENSG00000223959.8	1.34	1.41	1.43	1.01	1.32	1.6	AFG3L1P
ENSG00000263456.1	0	0	0	0.22	0	0	MIR5189
ENSG00000234119.1	0.02	0	0	0	0	0	AC079248.1
ENSG00000280483.1	0	0.27	0	0	0.2	0.26	AC022098.1
ENSG00000228156.1	0.07	0	0	0	0	0	RP11-410N8.1
ENSG00000115091.11	34.95	31.32	32.59	31.05	32.35	37.02	ACTR3
ENSG00000189280.3	0	0	0	0.04	0	0	GJB5
ENSG00000226279.2	0.21	0.19	0.18	0	0.05	0.06	AC005682.7
ENSG00000183605.16	31.47	32.74	38.29	39.78	39.23	32.42	SFXN4
ENSG00000278840.1	0.31	0.28	0.27	0.37	0.34	0.61	RP11-345N11.1
ENSG00000235670.1	0.05	0	0	0	0	0	RPL21P40
ENSG00000216867.2	0	0.08	0	0	0	0	AC114776.1
ENSG00000152256.13	0.43	0.39	0.34	0.34	0.42	0.55	PDK1
ENSG00000263033.2	0	0.09	0	0.02	0.02	0	RP11-396B14.2
ENSG00000100711.13	12.74	13.23	14.07	15.3	15.06	14.68	ZFYVE21
ENSG00000196620.8	0	0	0.01	0	0	0	UGT2B15
ENSG00000099910.16	5.27	4.94	6.24	6.38	5.65	4.87	KLHL22
ENSG00000264047.2	0	0	0	0	0.08	0	RN7SL455P
ENSG00000112787.12	5.63	6.72	6.27	6.46	7.26	7.2	FBRSL1
ENSG00000141127.14	21.21	20.32	18.7	18.68	19.09	20.2	PRPSAP2
ENSG00000273143.1	1.08	1.11	1.05	0.64	0.88	0.71	RP11-525A16.4
ENSG00000234816.2	0.21	0	0	0	0	0	U91328.2
ENSG00000203760.8	12.02	10.64	16.38	17.87	19.5	17.73	CENPW
ENSG00000258640.3	0.22	0	0	0	0	0	RPL21P5
ENSG00000203880.11	1.84	1.8	1.94	1.39	1.84	2.88	PCMTD2
ENSG00000279648.1	0	0	0.01	0	0	0	AP000432.3
ENSG00000223404.3	0	0.15	0	0	0.07	0	LINC00397
ENSG00000170185.9	1.96	1.53	1.47	1.03	1.16	1.53	USP38
ENSG00000133773.11	11.44	10.2	11.43	9.77	10.38	8.57	CCDC59
ENSG00000171970.12	1	0.28	0.38	0.65	0.44	0.57	ZNF57
ENSG00000164778.4	0.83	0.91	0.97	0.69	0.98	0.7	EN2
ENSG00000185986.11	1	0.65	0.62	0.47	0.61	0.71	SDHAP3
ENSG00000137871.19	2.11	1.89	1.92	1.83	1.74	1.72	ZNF280D
ENSG00000101266.16	39.37	36.88	36.63	30.87	35.41	43.04	CSNK2A1
ENSG00000278952.1	0.29	0.2	0.06	0.28	0.11	0.11	RP11-399J13.2
ENSG00000257859.1	0	0.01	0.03	0	0	0	CASC18
ENSG00000064995.16	8.93	8.2	10.79	9.51	9.25	9.82	TAF11
ENSG00000134987.11	4.42	4.1	3.68	2.73	3.46	4.62	WDR36
ENSG00000140285.9	0.02	0	0	0	0	0.01	FGF7
ENSG00000224546.2	0.01	0	0	0	0.02	0	EIF4BP3
ENSG00000138735.15	0.21	0.13	0.11	0.09	0.16	0.13	PDE5A
ENSG00000226944.1	0.35	0.08	0.66	0.47	0.85	0.71	RP1-120G22.11
ENSG00000131409.12	0.67	0.59	0.44	0.6	0.56	0.63	LRRC4B
ENSG00000154118.12	0.79	0.64	0.81	1.1	0.95	0.96	JPH3
ENSG00000273416.1	0	0.15	0.05	0	0.21	0	RP4-597N16.4
ENSG00000279382.1	0.23	0.07	0.12	0.22	0.22	0.11	RP11-449J21.3
ENSG00000271095.1	0	0	0.02	0	0	0	BNIP3P28
ENSG00000221955.10	1.04	0.77	0.72	0.95	1.06	1.03	SLC12A8
ENSG00000131484.4	0	0.06	0	0.05	0.08	0.16	RP11-798G7.5
ENSG00000258942.1	0	0	0.03	0	0.03	0	RP11-255G12.2
ENSG00000154608.13	0.06	0.02	0.05	0.03	0.06	0.1	CEP170P1
ENSG00000166246.13	0.2	0.09	0.26	0.23	0.3	0.29	C16orf71
ENSG00000169299.13	4.38	3.88	4.44	4.41	4.01	5.05	PGM2
ENSG00000278861.1	0.04	0.05	0.04	0	0	0.05	RP11-338K17.6
ENSG00000254429.1	0.05	0.25	0.04	0	0.05	0.06	CTD-2562J17.7
ENSG00000251314.2	0	0.02	0.03	0.03	0.02	0	CTD-2337A12.1
ENSG00000213762.10	3.17	2.84	2.71	1.72	2.04	2.24	ZNF134
ENSG00000125508.3	0.05	0	0.02	0.02	0	0	SRMS
ENSG00000111199.10	0	0	0.04	0.01	0	0.06	TRPV4
ENSG00000267774.2	0.94	1.14	1.16	0.84	0.85	0.68	RP11-2N1.2
ENSG00000165501.16	14.9	15.02	16.49	17.22	16.76	17.01	LRR1
ENSG00000230736.2	0.02	0.02	0	0	0.03	0	RP1-149A16.3
ENSG00000106263.17	122.32	130.58	133.84	135.54	136.38	135.7	EIF3B
ENSG00000234241.1	0.02	0	0	0	0	0	RP4-775C13.1
ENSG00000166762.16	0.03	0.03	0.03	0.03	0.03	0.07	CATSPER2
ENSG00000143344.15	0.45	0.34	0.3	0.22	0.26	0.29	RGL1
ENSG00000204683.10	0	0	0	0.04	0	0.14	C10orf113
ENSG00000132386.10	0.19	0.2	0.26	0.42	0.44	0.55	SERPINF1
ENSG00000261448.1	0.16	0.54	0.43	0.24	0.29	0.46	CTD-2576D5.4
ENSG00000063438.16	1.31	1.15	1.21	0.88	0.96	0.88	AHRR
ENSG00000168090.9	105.7	120.08	132.37	134.61	122.68	107.08	COPS6
ENSG00000003393.14	3.03	2.53	2.2	1.5	2	2.78	ALS2
ENSG00000169246.16	0.63	0.61	0.37	0.17	0.22	0.24	NPIPB3
ENSG00000119720.17	1.32	1.18	1.22	1.05	1.06	1.42	NRDE2
ENSG00000114480.12	17.85	14.98	14.7	13.24	14.32	17.95	GBE1
ENSG00000238837.3	0	0.05	0	0	0	0	RP11-646E18.2
ENSG00000267030.1	0	0.18	0.21	0.09	0	0.16	CTB-50L17.7
ENSG00000204267.13	4.33	4.3	3.77	2.1	2.24	2.36	TAP2
ENSG00000224629.1	0	0	0	0.12	0	0	RP5-1142J19.2
ENSG00000269867.1	0.19	0	0.03	0.04	0.07	0.09	CTD-2583A14.8
ENSG00000109181.11	0	0	0.01	0.03	0	0.03	UGT2B10
ENSG00000133794.17	4.97	3.73	3.15	3.04	2.73	3.71	ARNTL
ENSG00000116514.16	17.78	18.46	17.22	13.13	12.55	10.39	RNF19B
ENSG00000254486.1	0.02	0.02	0.03	0	0	0	RP13-631K18.2
ENSG00000257761.1	0.1	0	0	0	0	0	RP11-186F10.2
ENSG00000132481.6	59.31	62.89	61.24	71.54	64.79	53.88	TRIM47
ENSG00000197261.11	6.83	6.62	5.18	5.81	4.77	5.76	C6orf141
ENSG00000129933.20	6.35	6.21	5.77	4.58	4.2	5.12	MAU2
ENSG00000131724.10	18.9	16.13	15.92	14.57	15.15	21.13	IL13RA1
ENSG00000131475.6	64.72	77.86	81.62	91.51	86.56	69.94	VPS25
ENSG00000153093.18	0.03	0	0	0	0.01	0	ACOXL
ENSG00000214832.5	0.02	0.02	0.02	0	0.05	0	UPF3AP2
ENSG00000106305.9	51.16	53.84	53.26	58.26	52.65	45.96	AIMP2
ENSG00000163739.4	212.13	210.97	200.47	210.11	207.22	210.84	CXCL1
ENSG00000224594.2	0	0	0.05	0	0.05	0	RPL29P19
ENSG00000108448.20	112.51	107.7	110.23	104.66	96.12	89.45	TRIM16L
ENSG00000157426.13	1.43	1.23	1.01	0.92	0.98	0.94	AASDH
ENSG00000170577.7	0.27	0.3	0.19	0.24	0.21	0.3	SIX2
ENSG00000146005.3	0.03	0.01	0.01	0	0.01	0	PSD2
ENSG00000236197.2	0.01	0	0.01	0	0	0	AC002429.5
ENSG00000279654.1	0.14	0	0.06	0	0	0	AL135745.1
ENSG00000065308.4	7.82	7.9	6.67	4.54	6.47	8.54	TRAM2
ENSG00000104723.20	15.14	13.22	15.13	14.31	13.29	14.62	TUSC3
ENSG00000069122.18	0.01	0	0	0	0	0	ADGRF5
ENSG00000135469.13	4.9	6.78	6.2	7.93	6.25	7.09	COQ10A
ENSG00000255893.1	0.77	0.98	0.55	0.43	0.08	0.31	RP11-685N10.1
ENSG00000106692.13	1.76	1.63	1.66	1.32	1.64	2.09	FKTN
ENSG00000057757.9	18.12	16.5	17.89	21.42	19.6	18.67	PITHD1
ENSG00000251281.1	0.43	0.45	0.7	0.47	0.11	0.42	CTD-2066L21.2
ENSG00000124557.12	0.01	0	0	0	0	0	BTN1A1
ENSG00000150672.16	0.02	0.01	0.02	0.01	0.01	0.02	DLG2
ENSG00000122034.12	61.73	56.09	66.05	75.12	72.88	67.2	GTF3A
ENSG00000100379.17	9.16	10.93	12.15	17.76	15.94	15.53	KCTD17
ENSG00000257553.1	14.72	15.26	15.47	17.55	18.1	17.13	RP11-603J24.17
ENSG00000134042.12	0.01	0	0	0	0.02	0.01	MRO
ENSG00000170946.14	4.86	4.17	4.33	4.59	4.79	5.32	DNAJC24
ENSG00000198482.10	0.07	0.03	0.03	0.01	0	0.04	ZNF808
ENSG00000066056.13	0	0	0	0.01	0	0	TIE1
ENSG00000187688.14	0.29	0.32	0.52	0.4	0.38	0.52	TRPV2
ENSG00000274079.1	0	0	0	0	0	0.1	Metazoa_SRP
ENSG00000217643.1	0.05	0.13	0	0.05	0.05	0.18	PTGES3P2
ENSG00000225914.1	0.58	0.27	0.31	0.21	0.17	0.3	XXbac-BPG154L12.4
ENSG00000135932.10	12.49	10.4	9.38	7.49	9.02	11.36	CAB39
ENSG00000235370.6	0.08	0.06	0.09	0.07	0.09	0.07	DNM1P51
ENSG00000171517.5	0.1	0.04	0.06	0.11	0.11	0.13	LPAR3
ENSG00000137875.4	0.1	0.07	0.05	0	0	0.02	BCL2L10
ENSG00000144655.14	17.46	12.46	9.94	8.24	6.78	6.96	CSRNP1
ENSG00000260235.1	0.09	0.11	0.16	0.13	0.29	0.16	CTD-2026K11.3
ENSG00000213030.5	0.83	0.93	0.62	1.4	1.12	1.31	CGB8
ENSG00000279838.1	0.07	0	0.01	0.04	0	0.06	RP4-635A23.6
ENSG00000274918.1	0	0	0	0	0.05	0	RP11-54G14.1
ENSG00000171311.12	36.52	35.26	41.72	35.02	35.58	29.84	EXOSC1
ENSG00000239893.1	0.04	0	0.08	0.02	0.03	0.02	ZNF736P9Y
ENSG00000156990.14	21.16	29.23	31.88	34.33	32.21	25.06	RPUSD3
ENSG00000238578.1	3.27	3.96	2.85	4.89	6.36	6.58	SNORD4A
ENSG00000255343.1	0.5	0.9	0.94	0.8	1.09	1.12	RP11-299M14.2
ENSG00000109667.11	0	0	0.03	0.02	0	0.1	SLC2A9
ENSG00000121316.10	1.21	1.21	1.27	1.77	1.47	1.43	PLBD1
ENSG00000242299.1	3.99	2	4.66	1.97	2.64	2.32	RP11-234A1.1
ENSG00000157554.18	0.01	0	0	0	0	0	ERG
ENSG00000259556.2	0.13	0.03	0.07	0.05	0.02	0	RP11-56B16.2
ENSG00000253227.1	3.46	2.58	2.14	1.95	1.66	1.29	RP11-383J24.1
ENSG00000237803.5	0	0	0.01	0	0	0	LINC00211
ENSG00000103495.13	54.1	62.26	61.71	68.55	63.84	54.85	MAZ
ENSG00000163714.17	10.59	9.78	8.99	6.37	8.35	10.87	U2SURP
ENSG00000100314.3	0.43	0.45	0.45	0.35	0.4	0.35	CABP7
ENSG00000112759.16	15.71	19.84	20.19	26.76	25.42	23.28	SLC29A1
ENSG00000180346.3	2.51	1.57	1.76	1.35	1.4	1.8	TIGD2
ENSG00000237751.2	0.04	0	0	0.08	0	0.09	LINC01143
ENSG00000068697.6	129.13	111.71	114.86	106.42	101.73	105.7	LAPTM4A
ENSG00000154764.5	0	0	0.01	0.04	0.01	0.02	WNT7A
ENSG00000281041.2	0.15	0.02	0	0	0.03	0	RP11-470E16.2
ENSG00000139168.7	22.99	17.47	19.3	19.66	19.99	20.31	ZCRB1
ENSG00000240463.1	0.06	0	0	0	0.05	0.27	RPS19P3
ENSG00000197696.9	12.97	12.87	12.94	15.79	13.94	12.66	NMB
ENSG00000186367.6	0.01	0	0	0	0	0	KIAA1024L
ENSG00000281531.1	0	0.53	0.23	0.17	0	0.2	Metazoa_SRP
ENSG00000176236.6	0.2	0.17	0.19	0.18	0.08	0.22	C10orf111
ENSG00000203797.9	0.14	0.3	0.18	0.02	0.09	0.04	DDO
ENSG00000278022.1	0.4	0.35	0.15	0.16	0.15	0.13	RP11-35O15.2
ENSG00000147570.9	0.15	0.07	0.07	0.18	0.12	0.15	DNAJC5B
ENSG00000072135.12	4.26	5.23	5.54	7.19	7.66	6.72	PTPN18
ENSG00000197561.6	0	0.03	0.04	0	0.02	0.06	ELANE
ENSG00000112984.11	15.18	16.71	16.5	17.25	19.08	21.6	KIF20A
ENSG00000262292.2	0.05	0.02	0	0.02	0.08	0	RP11-160E2.11
ENSG00000187790.10	0.7	0.53	0.58	0.35	0.63	0.76	FANCM
ENSG00000275379.1	0.25	0.08	0.17	0.37	0.28	0	HIST1H3I
ENSG00000270964.1	0.44	0.52	0.33	0.16	0.55	0.41	RP11-502I4.3
ENSG00000235672.1	0.09	0.05	0	0	0.08	0	AC090286.2
ENSG00000243175.1	0	0.05	0	0.02	0.02	0.05	RP11-58H15.1
ENSG00000244144.1	0	0.06	0	0.24	0.09	0	RP11-757F18.3
ENSG00000106608.16	7.46	6.61	6.58	5.85	6.04	5.25	URGCP
ENSG00000198663.16	4.74	4.8	4.34	3.58	4.38	5.44	C6orf89
ENSG00000121101.15	0.03	0.03	0.02	0.01	0.02	0	TEX14
ENSG00000101945.16	12.09	13.24	13.68	15.52	14.76	13.5	SUV39H1
ENSG00000181220.15	4.97	4.3	4.51	4.15	4.02	3.92	ZNF746
ENSG00000184454.6	0.05	0.06	0.06	0.03	0.05	0.11	NCMAP
ENSG00000186207.4	0	0	0	0	0	0.04	LCE5A
ENSG00000241859.6	0.03	0.12	0.03	0.1	0.14	0.11	ANOS2P
ENSG00000160113.5	31.79	36.53	36.65	46.17	44.31	41.19	NR2F6
ENSG00000254860.5	2.56	2.14	2.01	2.22	1.98	1.88	TMEM9B-AS1
ENSG00000254038.1	0.04	0	0	0	0	0	RP11-419C23.1
ENSG00000140104.13	2.5	2.8	3.04	3.03	3.4	3.33	C14orf79
ENSG00000183476.12	0.08	0.1	0.09	0.06	0.16	0.09	SH2D7
ENSG00000227297.1	0.03	0	0	0	0	0	RP4-718J7.4
ENSG00000258555.4	1.6	1.36	1.36	1.38	1.11	0.74	SPECC1L-ADORA2A
ENSG00000119574.12	8.51	8.46	8.06	9.41	9.22	8.51	ZBTB45
ENSG00000248050.1	0	0	0	0	0	0.02	RP11-422N16.3
ENSG00000162520.14	2.94	2.63	2.38	1.93	1.84	2.07	SYNC
ENSG00000050165.17	11.73	10.49	10.7	9.84	9.8	7.89	DKK3
ENSG00000198826.10	7.05	7.32	6.6	4.35	6.95	10.68	ARHGAP11A
ENSG00000066230.10	0.23	0.16	0.22	0.13	0.07	0.11	SLC9A3
ENSG00000196862.9	0.03	0.02	0.01	0	0.01	0	RGPD4
ENSG00000229502.5	0.15	0.12	0.18	0.22	0.13	0.12	RP11-52J3.2
ENSG00000086827.8	6.49	5.4	6.22	4.77	5.71	5.79	ZW10
ENSG00000227770.1	0	0	0	0	0	0.04	RPL7P12
ENSG00000198556.13	1	1.03	0.72	0.94	0.85	0.87	ZNF789
ENSG00000230285.1	0	0	0	0.1	0.09	0.12	RP11-290M5.2
ENSG00000145545.11	2.22	2.17	2.5	2.75	3.44	3.8	SRD5A1
ENSG00000258086.1	0.53	0.41	0.29	0.37	0.25	0.33	RP11-753H16.5
ENSG00000139304.12	0	0.01	0	0	0.01	0	PTPRQ
ENSG00000280159.1	0	0	0.01	0	0	0	CTD-2591A1.1
ENSG00000267049.1	0.25	0.45	0.37	0.18	0.21	0.14	AC002398.13
ENSG00000248223.1	0	0.04	0.05	0	0.03	0	CTD-2139B15.2
ENSG00000206013.2	0	0.04	0	0	0	0	IFITM5
ENSG00000165832.5	12.66	9.88	10.65	10.11	10.82	11.57	TRUB1
ENSG00000178607.15	2.63	2.43	1.69	1.21	1.59	2.14	ERN1
ENSG00000280614.1	2.1	0.1	1.6	4.41	11.69	0.16	CH507-513H4.4
ENSG00000175344.16	0.4	0.5	0.45	0.36	0.47	0.39	CHRNA7
ENSG00000153993.13	0.02	0	0	0	0	0	SEMA3D
ENSG00000017260.19	7.81	7.26	6.29	4.93	5.65	7.4	ATP2C1
ENSG00000231294.1	0.16	0	0	0	0	0	AC006994.2
ENSG00000273013.1	0	0	0.04	0.04	0	0	CTD-2002J20.1
ENSG00000054611.13	4.33	4.44	4.21	5.3	5.04	5.14	TBC1D22A
ENSG00000151553.14	3.19	2.66	2.01	1.21	1.61	2.09	FAM160B1
ENSG00000233522.1	0	0	0.01	0	0.01	0.01	FAM224A
ENSG00000238113.6	0.02	0	0	0.01	0	0.04	LINC01410
ENSG00000127578.6	0.05	0.11	0.09	0.02	0.12	0.06	WFIKKN1
ENSG00000253801.2	0	0	0	0.08	0	0	CTD-2060F24.1
ENSG00000273056.1	0	0	0	0	0.04	0	RP11-77E14.2
ENSG00000134874.17	1.72	1.34	1.18	1.07	1.46	1.91	DZIP1
ENSG00000137492.7	15.83	14.2	14.29	12.08	13.57	16.22	PRKRIR
ENSG00000142065.13	0.65	0.63	0.63	0.39	0.43	0.47	ZFP14
ENSG00000168903.8	0.01	0	0	0	0	0	BTNL3
ENSG00000037749.11	5.11	4.73	3.98	3.05	3.29	4.56	MFAP3
ENSG00000273619.1	1.88	3.51	2.15	3.31	2.74	3.06	RP5-908M14.9
ENSG00000227888.4	0.28	0.1	0.13	0.16	0.17	0.12	FAM66A
ENSG00000115226.9	1.83	2.28	1.95	2.41	2.53	2.04	FNDC4
ENSG00000100804.18	172.8	184.96	184.64	194.48	178.86	153.33	PSMB5
ENSG00000128872.9	0.64	0.53	0.45	0.44	0.51	0.64	TMOD2
ENSG00000198954.6	13.24	12.13	12.79	13.31	13.5	16.1	KIF1BP
ENSG00000184831.13	18.65	19.42	23.07	26.55	23.04	22.31	APOO
ENSG00000101000.4	47.46	46.01	50.69	50.65	50.57	48.62	PROCR
ENSG00000213513.3	0.03	0.04	0.01	0	0.01	0.06	RP13-39P12.2
ENSG00000139985.6	0.08	0.12	0.04	0.03	0.02	0.04	ADAM21
ENSG00000144596.11	0.28	0.33	0.27	0.21	0.21	0.18	GRIP2
ENSG00000233725.7	0	0.01	0	0	0.01	0.03	LINC00284
ENSG00000154330.12	0.01	0.01	0.01	0	0	0	PGM5
ENSG00000271778.1	0	0	0	0	0.04	0	RP11-379F4.8
ENSG00000271664.1	0.05	0.03	0.02	0	0	0	RP4-800G7.3
ENSG00000231133.6	0.14	0.25	0.09	0.13	0.21	0.04	HAR1B
ENSG00000163701.18	0.24	0.48	0.36	0.35	0.3	0.47	IL17RE
ENSG00000180822.11	2.2	2.64	2.26	2.52	2.15	1.85	PSMG4
ENSG00000198722.12	4.76	4.51	4.68	4.27	4.49	5.63	UNC13B
ENSG00000233735.5	0	0	0	0	0.05	0.12	RP11-567G24.3
ENSG00000280158.1	0.74	0.63	0.84	0.89	0.49	0.76	RP11-63A1.4
ENSG00000123643.12	2.64	2.53	2.39	1.78	1.91	2.24	SLC36A1
ENSG00000173264.13	10.76	13.58	13.15	16.35	14.51	13.75	GPR137
ENSG00000122679.8	0.02	0	0.03	0	0	0	RAMP3
ENSG00000134490.13	3.16	3.86	3.63	4.42	4.56	4.5	TMEM241
ENSG00000064607.16	5.3	5.22	5.16	4.2	5.37	6.97	SUGP2
ENSG00000231073.1	0.14	0	0.25	0.07	0.06	0.32	RP11-316M1.3
ENSG00000109066.13	8.47	8.53	7.66	7.8	7.51	7.67	TMEM104
ENSG00000280006.1	0.14	0.83	0.72	0.26	0.78	0.62	AC009060.2
ENSG00000171735.18	1.9	1.94	2.14	1.94	1.94	2.02	CAMTA1
ENSG00000166685.11	10.83	10.4	10.64	7.89	7.96	7.35	COG1
ENSG00000085552.16	0.05	0.1	0.07	0.1	0.1	0.11	IGSF9
ENSG00000129437.9	0.05	0.05	0	0.02	0	0.05	KLK14
ENSG00000231887.6	2.38	2.55	2.02	1.87	2.12	2.35	PRH1
ENSG00000140398.13	0.44	0.38	0.44	0.52	0.51	0.51	NEIL1
ENSG00000241439.1	0.2	0.36	0.17	0.38	0.17	0.68	RP11-666A20.3
ENSG00000281406.1	0.03	0	0	0	0	0.01	BLACAT1
ENSG00000230113.1	0.05	0.12	0.13	0.14	0.08	0.05	AC091177.1
ENSG00000030066.13	8.4	7.87	7.51	5.22	7.16	9.34	NUP160
ENSG00000146453.12	0	0	0	0.06	0.08	0	PNLDC1
ENSG00000170340.10	12.22	9.13	9.98	8.82	8.57	9.81	B3GNT2
ENSG00000156671.12	3.08	2.75	2.29	1.44	1.95	3.1	SAMD8
ENSG00000196376.10	0.02	0.04	0.01	0.01	0	0	SLC35F1
ENSG00000135052.16	32.98	30.36	27.45	19.73	26.85	38.82	GOLM1
ENSG00000255193.1	0	0	0	0	0	0.04	RP11-945A11.1
ENSG00000281451.1	4.74	5.51	5.28	4.19	5.97	4.94	AL139288.1
ENSG00000260955.2	0.06	0.14	0	0.17	0.05	0.27	RP11-30L15.6
ENSG00000254219.1	0	0.06	0	0	0	0	GS1-251I9.2
ENSG00000176390.11	5.82	5.1	5.8	5.02	5.44	6.34	CRLF3
ENSG00000100058.12	1.85	1.86	2.2	1.32	1.57	1.78	CRYBB2P1
ENSG00000139921.12	25.36	22.38	22.69	18	20.67	23.66	TMX1
ENSG00000136867.10	4.84	4.1	3.94	3.44	3.44	3.24	SLC31A2
ENSG00000185345.18	0.01	0.06	0.01	0.03	0.03	0.01	PARK2
ENSG00000239552.2	0.03	0.04	0.03	0.03	0.03	0	HOXB-AS2
ENSG00000204814.5	0.06	0	0	0	0	0	RP11-160N1.10
ENSG00000100263.13	13.39	14.18	12.14	10.27	11.49	8.62	RHBDD3
ENSG00000250264.1	29.08	33.12	30.81	18.75	17.78	17.72	XXbac-BPG246D15.9
ENSG00000206337.10	2.49	2.17	1.58	0.65	0.78	0.61	HCP5
ENSG00000276406.1	0	0	0.19	0	0	0	RP11-78O7.3
ENSG00000272779.1	8.85	8.85	9.02	7.96	9.05	8.45	LL22NC03-80A10.6
ENSG00000189367.14	0	0.01	0	0	0	0	KIAA0408
ENSG00000103550.13	8.33	8.93	8.31	8.14	8.89	9.83	KNOP1
ENSG00000185272.13	0.04	0.02	0.02	0.04	0	0.02	RBM11
ENSG00000276900.1	1.43	1.17	1.02	0.77	0.67	0.92	RP11-467L13.7
ENSG00000154639.18	0.63	0.6	0.48	0.53	0.59	0.91	CXADR
ENSG00000213344.2	0.17	0	0.58	0	0	0.06	PCNPP3
ENSG00000213279.2	0	0	0	0.01	0	0	RP1-29C18.9
ENSG00000197757.7	1.76	1.64	1.67	1.86	1.67	1.88	HOXC6
ENSG00000226239.1	0	0	0.02	0	0	0	RP1-310O13.7
ENSG00000112592.12	7	6.03	7.46	6.43	7.04	7.63	TBP
ENSG00000120907.17	0	0.01	0	0	0	0.01	ADRA1A
ENSG00000260836.1	3.75	3.82	3.72	3.51	3.12	3.16	RP11-152F13.10
ENSG00000259712.1	0.21	0.05	0	0	0.14	0.23	CTD-2184D3.5
ENSG00000114251.13	0.58	0.46	0.38	0.16	0.36	0.37	WNT5A
ENSG00000042062.11	0.02	0.01	0.02	0.02	0.02	0.01	FAM65C
ENSG00000166387.11	4.43	4.37	4.25	3.66	3.88	4.93	PPFIBP2
ENSG00000205334.2	0.3	0.38	0.14	0.16	0.12	0.08	LINC01460
ENSG00000140694.16	13.04	12.44	11.66	10.46	12.94	15.9	PARN
ENSG00000125656.8	42.65	48.34	48.19	52.46	50.9	43.75	CLPP
ENSG00000108384.14	10.94	9.75	11.06	10.47	10.73	11.04	RAD51C
ENSG00000260774.1	0.04	0.08	0.06	0.12	0.01	0.09	CTD-2083E4.4
ENSG00000131931.8	8.69	7.19	7.88	6.22	5.38	6.11	THAP1
ENSG00000257222.1	0.21	0.08	0.3	0.2	0.18	0.24	RP11-554E23.4
ENSG00000208036.1	0.96	0	0	0	0	0.72	MIR106B
ENSG00000137571.10	0.22	0.16	0.09	0.06	0.06	0.05	SLCO5A1
ENSG00000222266.1	0	0	0	0	0.23	0	RNU6-757P
ENSG00000198673.10	0.01	0.04	0.04	0.03	0.01	0.01	FAM19A2
ENSG00000204438.10	5.49	6.27	5.92	5.48	4.93	4.14	GPANK1
ENSG00000134709.10	0.01	0.08	0.04	0.02	0.05	0.09	HOOK1
ENSG00000143458.11	0.65	0.72	0.53	0.44	0.59	0.84	GABPB2
ENSG00000179611.3	0.03	0.01	0.01	0.01	0.03	0	DGKZP1
ENSG00000198198.13	2.47	2.11	1.97	1.1	1.38	1.41	SZT2
ENSG00000270720.1	0	0	0.04	0	0	0.05	RP11-84C13.2
ENSG00000186310.9	0.23	0.11	0.17	0.1	0.1	0.08	NAP1L3
ENSG00000278588.1	0.27	0	0.3	0.13	0.06	0.16	HIST1H2BI
ENSG00000255320.1	0.4	0.48	0.52	0.57	0.58	0.45	RP11-755F10.1
ENSG00000163877.9	3.72	3.64	3.44	3.39	3.2	3.38	SNIP1
ENSG00000121578.12	7.85	6.91	7.45	6.98	6.9	7.74	B4GALT4
ENSG00000139112.10	9.34	6.75	5.88	6.59	6.29	6.42	GABARAPL1
ENSG00000250622.1	0.08	0	0	0	0	0	RP11-612J15.3
ENSG00000063180.8	1.49	2.3	2.53	2.93	2.93	3	CA11
ENSG00000261135.1	0.66	0.4	0.88	0.84	0.52	0.61	RP4-798A10.7
ENSG00000235631.1	0.08	0.07	0.02	0.02	0	0.05	RNF148
ENSG00000205184.2	0	0	0	0.02	0	0	SLC10A5P1
ENSG00000100418.7	13.08	16.38	15.72	17.68	16.89	16.25	DESI1
ENSG00000179709.8	0	0	0	0.01	0	0	NLRP8
ENSG00000165507.8	1.38	0.79	0.69	0.85	0.66	1.17	C10orf10
ENSG00000239672.7	155.56	166.68	181.21	194.56	191.72	162.03	NME1
ENSG00000271430.1	0.79	0.45	0.48	0.44	0.51	0.6	RP3-368A4.5
ENSG00000146374.13	36.72	34.65	36.06	26.45	28.77	32.96	RSPO3
ENSG00000143756.11	10.05	8.7	8.59	5.62	6.45	7.22	FBXO28
ENSG00000273328.5	0.01	0.02	0.01	0.01	0.01	0.01	RP11-141M3.6
ENSG00000103326.10	16.42	19.26	19.19	20.72	19.87	17.71	CAPN15
ENSG00000280064.1	0.36	0.23	0.17	0.35	0.3	0.25	RP11-205M5.3
ENSG00000005059.15	7.24	7.16	7.6	9.29	8.32	7.8	CCDC109B
ENSG00000278862.1	0.01	0	0.01	0	0.01	0.01	RP11-571O6.2
ENSG00000114316.12	4.04	3.97	4.76	4	4.09	3.77	USP4
ENSG00000249207.1	0.83	0.67	0.53	0.53	0.65	0.63	RP11-360F5.1
ENSG00000138678.10	15.96	15.3	14.66	11.33	12.61	15.27	AGPAT9
ENSG00000061676.14	7.3	6.45	6.45	4.63	5.62	7.37	NCKAP1
ENSG00000124193.14	27.97	25.14	26.17	28.97	28.98	34	SRSF6
ENSG00000160789.19	167.2	158.21	143.33	153.23	143.84	135.62	LMNA
ENSG00000104774.12	12.12	12.92	12.98	14.42	13.25	11.73	MAN2B1
ENSG00000197746.13	437.2	380.51	344.45	294.5	274.74	304.86	PSAP
ENSG00000184719.11	1.38	1.26	1.52	1.29	1.33	1.44	RNLS
ENSG00000225718.1	0.02	0	0	0	0	0	RP11-3P22.2
ENSG00000248840.2	0	0	0	0	0.04	0.05	RP11-357G3.2
ENSG00000236255.1	0.08	0.02	0.07	0.06	0.09	0.04	AC009404.2
ENSG00000070729.13	0.01	0	0.02	0.03	0.03	0.03	CNGB1
ENSG00000242516.1	0.3	0.15	0.36	0.32	0.35	0.42	LINC00960
ENSG00000212126.3	0	0	0	0.03	0	0	TAS2R50
ENSG00000165698.15	1.88	2.32	2.19	1.92	2	1.71	C9orf9
ENSG00000177575.12	0.06	0	0.01	0	0	0	CD163
ENSG00000177108.5	0.21	0.2	0.31	0.12	0.09	0.17	ZDHHC22
ENSG00000226011.1	0.02	0	0	0.02	0	0	OFD1P1Y
ENSG00000102387.15	0.01	0.01	0.02	0.04	0.02	0	TAF7L
ENSG00000274836.1	0.16	0	0	0	0	0	SMCR2_2
ENSG00000167110.16	9.97	9.31	7.42	6.84	8.18	10.58	GOLGA2
ENSG00000177679.15	1.81	2.18	1.96	2.57	2.82	2.32	SRRM3
ENSG00000275759.1	0.27	0	0.08	0	0	0	RP11-131L12.3
ENSG00000234450.1	0.06	0	0.05	0.12	0	0	AC005534.6
ENSG00000277246.1	0	0.08	0	0	0.17	0	RP11-153I24.4
ENSG00000175595.14	2.24	2.29	1.9	1.01	1.4	2.05	ERCC4
ENSG00000118407.14	0.04	0.02	0.05	0.03	0.03	0.09	FILIP1
ENSG00000267232.1	0.27	0.05	0.2	0.13	0.28	0.2	CTB-31O20.9
ENSG00000153165.18	0.05	0.1	0.02	0.01	0.02	0.04	RGPD3
ENSG00000145041.15	3.43	3.6	3.23	2.47	2.99	3.78	VPRBP
ENSG00000238287.1	0.26	0.26	0.56	0	0.15	0.34	RP11-656D10.3
ENSG00000279504.1	10.34	13.6	13.45	13.29	11.99	10.9	AD001527.4
ENSG00000231121.3	0.03	0	0	0	0	0	RP1-34H18.1
ENSG00000139675.11	0.44	0.34	0.19	0.33	0.4	0.55	HNRNPA1L2
ENSG00000237877.6	0.14	0.04	0	0.03	0.05	0	LINC01473
ENSG00000083635.7	3.54	3.18	3.33	2.58	2.66	2.89	NUFIP1
ENSG00000272948.2	0.62	0.13	0.54	0.32	0.13	0.12	AP001412.1
ENSG00000256546.1	0.11	0.14	0.25	0.15	0.18	0.16	AC156455.1
ENSG00000122733.12	0.1	0.08	0.03	0.01	0.02	0	PHF24
ENSG00000188766.12	1.24	1.27	1.03	1.07	1.11	1.12	SPRED3
ENSG00000255835.1	16.84	18.1	18.14	18.52	18.18	17.52	RP4-559A3.7
ENSG00000164946.19	0	0.01	0	0	0	0	FREM1
ENSG00000145495.14	4.72	4.6	3.91	3.38	3.87	5.93	2020-03-06
ENSG00000229781.1	0.01	0.05	0	0.01	0	0	AC013444.1
ENSG00000076641.4	0.2	0.18	0.08	0.03	0.08	0.07	PAG1
ENSG00000260579.1	1.26	1.52	0.92	1.46	0.81	0.97	RP11-382A20.2
ENSG00000261522.5	0	0	0	0	0.02	0	RP11-407P15.1
ENSG00000247516.4	0.48	0.45	0.56	0.49	0.49	0.47	MIR4458HG
ENSG00000175592.8	84.04	94.83	89.14	79.83	69.6	56.02	FOSL1
ENSG00000156968.8	1.83	2.03	1.95	2.5	2.36	2.45	MPV17L
ENSG00000157911.9	9.78	10.58	10.39	11.6	11.1	9.79	PEX10
ENSG00000169435.13	0.38	0.28	0.22	0.24	0.26	0.42	RASSF6
ENSG00000168273.7	4.28	4.21	4.68	4.96	4.03	3.63	SMIM4
ENSG00000167900.11	64.29	79.29	80.11	110.71	110.18	108.85	TK1
ENSG00000279296.1	0.56	0.66	0.36	0.04	0.05	0.04	RP11-609D21.3
ENSG00000241399.6	1.24	0.92	1.24	1.15	1.06	1.38	CD302
ENSG00000268916.5	0	0.12	0.2	0	0	0	CSAG3
ENSG00000201811.1	0	0	0	0	0	0.22	SNORA71
ENSG00000262967.1	1.09	0.57	1.05	1.01	0.68	1.19	RP11-294J22.6
ENSG00000259180.1	0.07	0	0.06	0	0	0.16	RP11-420M1.2
ENSG00000248905.8	0.08	0.07	0.05	0.03	0.03	0.06	FMN1
ENSG00000115641.18	9.16	7.81	8.5	9.21	8.39	7.98	FHL2
ENSG00000174469.17	0.03	0	0	0.01	0.01	0.01	CNTNAP2
ENSG00000104880.17	0.5	0.48	0.38	0.41	0.41	0.4	ARHGEF18
ENSG00000246067.7	3.94	3.26	4.01	3.63	3.58	2.56	RAB30-AS1
ENSG00000124657.1	0.14	0.07	0.02	0.05	0.05	0.03	OR2B6
ENSG00000176248.8	13.73	15.32	15.13	20.23	17.91	17.67	ANAPC2
ENSG00000103152.11	34.09	39.68	40.98	52.98	55.59	45.68	MPG
ENSG00000126562.16	0.62	0.54	0.27	0.26	0.2	0.2	WNK4
ENSG00000047662.4	0	0.04	0.01	0.02	0.01	0.02	FAM184B
ENSG00000282317.1	0.05	0	0.04	0.04	0	0	RP11-173A6.3
ENSG00000108771.12	0.94	1.11	0.99	0.26	0.38	0.33	DHX58
ENSG00000255449.1	0.11	0.18	0.13	0.21	0.1	0.04	RP11-91P24.6
ENSG00000104321.10	1.69	1.55	1.39	1.2	1.32	1.82	TRPA1
ENSG00000208892.1	0	0	0	0.18	0.34	0	SNORA49
ENSG00000155961.4	0.7	0.55	0.49	0.55	0.57	1.01	RAB39B
ENSG00000233139.1	0.02	0	0.01	0.02	0.01	0	RP11-38O23.4
ENSG00000274678.1	0.19	0.12	0.04	0.09	0.04	0.11	RP11-2C24.7
ENSG00000258233.1	0.01	0.01	0	0.01	0	0	ARHGAP42P5
ENSG00000123191.13	0.71	0.57	0.57	0.7	0.72	0.97	ATP7B
ENSG00000246662.6	0.01	0	0.02	0.02	0.01	0	LINC00535
ENSG00000104969.9	49.32	54.51	52.04	59.99	55.82	52.13	SGTA
ENSG00000230561.3	0	0	0	0.01	0	0	LINC01183
ENSG00000099795.6	95.97	106.11	110.85	126.31	127.21	101.85	NDUFB7
ENSG00000272196.2	4.78	3.82	3.63	1.43	1.22	1.21	HIST2H2AA4
ENSG00000230992.3	0.57	0.9	0.53	0.55	0.27	0.79	FAM201B
ENSG00000119650.12	10.92	11.68	12.52	11.59	11.76	11.75	IFT43
ENSG00000189042.13	2.4	1.9	1.62	1.52	1.5	1.77	ZNF567
ENSG00000085741.12	0.65	0.49	0.57	0.43	0.62	0.51	WNT11
ENSG00000262660.1	8.62	11.49	13.6	26.16	26.6	23.93	RP13-1032I1.10
ENSG00000204103.3	0.18	0.07	0.05	0	0.02	0.04	MAFB
ENSG00000184465.15	1.08	1	0.73	0.66	0.75	0.79	WDR27
ENSG00000151304.5	6.56	5.18	4.95	3.21	3.55	4.21	SRFBP1
ENSG00000166123.13	4.28	4.45	4.58	5.46	6.61	7.38	GPT2
ENSG00000205981.6	5.75	6.38	7.41	7.08	7.32	6.52	DNAJC19
ENSG00000282740.1	0.06	0.04	0.03	0	0.03	0.04	RP5-1182A14.7
ENSG00000228703.1	0.65	0.97	1.12	1.9	1.6	1.08	RP5-1160K1.6
ENSG00000234616.8	2.39	2.99	3.01	2.83	2.99	2.8	JRK
ENSG00000161904.11	27.12	28.57	27.01	24.52	23.38	20.89	LEMD2
ENSG00000119446.13	5.72	4.3	4.74	4.12	4.21	4.36	RBM18
ENSG00000196743.8	19.69	19.29	18.32	19.07	18.31	18.15	GM2A
ENSG00000124785.8	0.29	0.16	0.25	0.36	0.31	0.35	NRN1
ENSG00000279232.1	0.11	0.23	0.15	0.07	0.14	0.15	DKFZp434P228
ENSG00000125741.4	7.09	8.25	7.24	7.57	7.85	7.29	OPA3
ENSG00000072832.14	0.92	0.66	0.73	0.79	0.59	0.95	CRMP1
ENSG00000184545.10	1.81	1.58	1.33	1.17	1.24	1.26	DUSP8
ENSG00000272696.1	0.59	0.61	0.36	0.48	0.12	0.16	RP11-339B21.13
ENSG00000137100.15	26.36	30.57	31.06	34.39	31.86	31.36	DCTN3
ENSG00000272986.1	0.39	0.51	0.21	0.4	0.4	0.32	RP11-46J23.1
ENSG00000239305.6	9.47	7.03	5.45	3.95	4.58	5.95	RNF103
ENSG00000237576.1	0.05	0	0	0	0	0	AC097495.2
ENSG00000234851.4	1.56	1.95	2.17	1.28	0.88	1.45	RPL23AP42
ENSG00000274353.1	0	0	0	0	0.1	0	RP11-788A1.1
ENSG00000006530.15	6.1	5.88	6.24	6.53	6.53	7.41	AGK
ENSG00000106346.11	2.8	2.31	2.14	1.87	2.39	2.64	USP42
ENSG00000248771.5	0.02	0	0.01	0.02	0	0	LINC01207
ENSG00000119559.15	4.95	6.18	5.98	6.84	6.17	5.31	C19orf25
ENSG00000240087.3	0.09	0.07	0.03	0.06	0.08	0.13	RP11-254B13.1
ENSG00000270231.3	1.71	1.37	1.01	0.49	0.85	0.93	NBPF8
ENSG00000204070.9	6.7	5.61	6.34	5.95	6.02	6.1	SYS1
ENSG00000090659.17	0.02	0	0	0	0	0	CD209
ENSG00000267356.1	0.05	0	0	0	0	0	RP11-411B10.3
ENSG00000259283.2	0.07	0	0	0	0	0	RP11-26L20.3
ENSG00000110911.14	5.78	5.46	5.12	5.15	4.6	5.68	SLC11A2
ENSG00000100911.13	146.09	148.69	145.26	120.4	106.8	102.09	PSME2
ENSG00000105643.9	7.54	7.62	7.43	7.73	7.22	8.1	ARRDC2
ENSG00000266397.1	0.05	0	0.12	0.04	0.2	0.26	RP11-737O24.1
ENSG00000259065.1	1.65	2.1	2.03	1.49	1.72	0.67	RP5-1021I20.1
ENSG00000183691.4	0.79	0.37	0.89	0.54	0.64	0.39	NOG
ENSG00000146476.10	7.01	6.07	7.29	6.7	6.24	6.58	ARMT1
ENSG00000270442.1	0	0	0	0.01	0	0	CTB-95D12.1
ENSG00000165914.14	1.15	1.14	1.15	1.14	1.11	1.09	TTC7B
ENSG00000120963.11	6.87	6.36	6.93	6.88	6.82	7.06	ZNF706
ENSG00000214770.2	0.06	0.02	0.02	0.09	0.01	0.03	RP11-544I20.2
ENSG00000232912.5	0.04	0	0.06	0	0	0	RP5-1115A15.1
ENSG00000271803.1	0.06	0	0	0	0	0	RP1-63M2.5
ENSG00000100889.11	6.25	7.19	6.33	9.06	9.32	10.81	PCK2
ENSG00000111276.10	12.65	10.19	9.71	8.65	8.97	11.07	CDKN1B
ENSG00000142186.16	24.16	25.29	27.94	29.87	28.58	28.7	SCYL1
ENSG00000278869.1	0.36	0.25	0.31	0.06	0.05	0.3	CITF22-49E9.3
ENSG00000169758.12	0.04	0.13	0.05	0.04	0.09	0.06	C15orf27
ENSG00000103811.15	6.13	6.55	6.36	8.14	7.82	6.91	CTSH
ENSG00000256779.1	0.11	0.23	0.16	0.26	0.07	0.43	RP11-60C6.5
ENSG00000066322.12	70.41	72.87	73.02	71.83	66.03	60.32	ELOVL1
ENSG00000241749.4	0.31	0.12	0.06	0.01	0.01	0.07	RPSAP52
ENSG00000235990.2	0	0	0	0	0	0.14	RPL23AP20
ENSG00000137491.14	5.32	4.4	4.2	3.98	3.89	4.45	SLCO2B1
ENSG00000271533.1	0.25	0.15	0.12	0.14	0.07	0.27	RP3-368A4.6
ENSG00000189238.5	0.02	0	0	0	0	0	LINC00943
ENSG00000137124.6	25.29	24.7	26.18	27.05	27.51	28.28	ALDH1B1
ENSG00000259380.5	0.6	0.92	0.55	0.36	0.57	0.58	RP11-346D14.1
ENSG00000116747.12	2.96	2.49	2.51	1.81	2.31	2.88	TROVE2
ENSG00000158793.13	5.85	6.18	6.02	7.77	8.18	8.22	NIT1
ENSG00000056586.15	2.48	2.22	1.81	1.22	1.71	2.7	RC3H2
ENSG00000218996.1	0	0	0.11	0.04	0.08	0.1	RP1-99E18.2
ENSG00000173598.13	6.05	4.41	4.69	4.18	4.28	4.96	NUDT4
ENSG00000237979.1	0.03	0.04	0	0	0	0	AC007389.1
ENSG00000261594.3	0.06	0.1	0.15	0.12	0.2	0.15	TPBGL
ENSG00000122026.10	498.53	495.47	572.85	596.15	559	449.74	RPL21
ENSG00000255641.1	0	0.06	0.05	0.05	0.05	0	RP11-277P12.6
ENSG00000166446.14	0.06	0.1	0.04	0.06	0.04	0.06	CDYL2
ENSG00000222033.1	0.04	0	0.06	0.04	0.03	0.07	LINC01124
ENSG00000126391.13	10.52	10.83	9.9	9.55	9.5	9.92	FRMD8
[truncated: 27,658 more rows]
