# Supplementary material for: Repression of the expression of proinflammatory genes by mitochondrial transcription factor A is linked to its alternative splicing regulation in human lung epithelial cells
Source: BMC Immunol. 2021 Dec 7;22:74. doi: 10.1186/s12865-021-00464-2 (PMC8650232; doi:10.1186/s12865-021-00464-2)
Supplement: Supplementary file 5 — Additional file 5. Differential expression of genes between TFAM-OE and control. [file 12865_2021_464_MOESM5_ESM.xlsx]

## Sheet: Table S4
Table S4. Differential expression of genes between TFAM-OE and control.
Up or Down regulated	Gene	logFC	logCPM	PValue	FDR	Ctrl_1st	Ctrl_2nd	Ctrl_3rd	TFAM_1st	TFAM_2nd	TFAM_3rd	Symbol	Chr	GeneType	Description
up	ENSG00000237886.1	1.26366	0.234693	1.92148e-06	0.000112444	0.58	0.35	0.59	1.66	1.18	0.74	LINC01573	chr9	antisense	long intergenic non-protein coding RNA 1573
up	ENSG00000137700.16	1.56328	3.65247	2.4247e-18	7.16486e-16	1.57	1.78	2.46	5.22	5.35	6.46	SLC37A4	chr11	protein_coding	solute carrier family 37 (glucose-6-phosphate transporter), member 4
up	ENSG00000064961.18	1.27052	5.22973	6.70291e-14	1.4392e-11	10.73	11.42	13.08	26.59	27.58	29.45	HMG20B	chr19	protein_coding	high mobility group 20B
up	ENSG00000204228.3	1.2144	2.73959	7.8596e-11	1.12774e-08	2.2	3.71	4.35	7.74	8.33	7.36	HSD17B8	chr6	protein_coding	hydroxysteroid (17-beta) dehydrogenase 8
up	ENSG00000187867.8	1.07718	1.50149	2.83487e-07	2.01925e-05	0.78	0.56	0.67	1.13	1.38	1.7	PALM3	chr19	protein_coding	paralemmin 3
up	ENSG00000254911.3	2.13212	-1.13394	3.05218e-07	2.15348e-05	0.07	0.36	0.58	1.57	1.36	1.68	SCARNA9	chr11	antisense	small Cajal body-specific RNA 9
up	ENSG00000233084.2	3.63945	-2.70567	0.000378998	0.0093791	0	0.07	0	0.11	0.59	0.19	RPL23AP25	chr1	processed_pseudogene	ribosomal protein L23a pseudogene 25
up	ENSG00000117013.14	1.36006	-1.27764	0.00118143	0.0227336	0.03	0.03	0.06	0.03	0.17	0.11	KCNQ4	chr1	protein_coding	potassium channel, voltage gated KQT-like subfamily Q, member 4
up	ENSG00000183048.11	1.34717	3.4423	5.96344e-14	1.30867e-11	2.01	2.4	3.28	6.79	6.83	5.6	SLC25A10	chr17	protein_coding	solute carrier family 25 (mitochondrial carrier; dicarboxylate transporter), member 10
up	ENSG00000132386.10	1.10891	-0.522739	0.000656829	0.0144672	0.19	0.2	0.26	0.42	0.44	0.55	SERPINF1	chr17	protein_coding	serpin peptidase inhibitor, clade F (alpha-2 antiplasmin, pigment epithelium derived factor), member 1
up	ENSG00000280614.1	2.12119	1.9519	1.60455e-24	7.85048e-22	2.1	0.1	1.6	4.41	11.69	0.16	CH507-513H4.4	chr21	lincRNA	--
up	ENSG00000146453.12	5.03346	-3.02703	0.000598732	0.0134122	0	0	0	0.06	0.08	0	PNLDC1	chr6	protein_coding	poly(A)-specific ribonuclease (PARN)-like domain containing 1
up	ENSG00000262660.1	1.21138	5.39605	7.50068e-13	1.46312e-10	8.62	11.49	13.6	26.16	26.6	23.93	RP13-1032I1.10	chr17	protein_coding	--
up	ENSG00000117983.17	1.92466	0.405454	5.84481e-13	1.15522e-10	0.03	0.02	0.02	0.06	0.04	0.2	MUC5B	chr11	protein_coding	mucin 5B, oligomeric mucus/gel-forming
up	ENSG00000103485.17	2.20691	-1.60665	9.78465e-06	0.000457	0.02	0.03	0.05	0.09	0.12	0.29	QPRT	chr16	protein_coding	quinolinate phosphoribosyltransferase
up	ENSG00000239511.2	2.71747	-2.39864	0.000262158	0.00701714	0.02	0.01	0	0.03	0.08	0.14	POM121L7	chr22	protein_coding	POM121 transmembrane nucleoporin-like 7
up	ENSG00000225062.1	1.83349	-1.72569	0.000269125	0.00715868	0.16	0.26	0.14	0.89	0.57	0.49	CATIP-AS1	chr2	processed_transcript	CATIP antisense RNA 1
up	ENSG00000113119.12	1.04139	2.47497	4.27167e-08	3.72772e-06	1.45	1.89	1.5	3.3	2.49	4.01	TMCO6	chr5	protein_coding	transmembrane and coiled-coil domains 6
up	ENSG00000248405.9	1.41434	0.662347	7.99357e-09	8.00564e-07	0.18	0.24	0.37	0.6	0.71	0.81	PRR5-ARHGAP8	chr22	protein_coding	PRR5-ARHGAP8 readthrough
up	ENSG00000183145.8	1.42771	-1.30533	0.000394631	0.00970162	0.04	0.04	0.12	0.16	0.13	0.29	RIPPLY3	chr21	protein_coding	ripply transcriptional repressor 3
up	ENSG00000172794.19	1.05982	-0.100747	0.000160857	0.00478432	0.09	0.09	0.13	0.15	0.19	0.33	RAB37	chr17	protein_coding	RAB37, member RAS oncogene family
up	ENSG00000253174.2	1.04177	0.423481	4.25955e-05	0.00159766	0.62	0.61	0.57	0.85	1.54	1.25	RP11-360L9.7	chr8	antisense	--
up	ENSG00000281181.1	2.20782	1.65055	1.82657e-24	8.79258e-22	1.65	0	1.26	4.38	8.86	0	CH507-513H4.3	chr21	lincRNA	--
up	ENSG00000140854.12	1.08014	5.40236	1.45268e-10	1.99794e-08	6.39	9.33	10.3	18.54	18.02	17.51	KATNB1	chr16	protein_coding	katanin p80 (WD repeat containing) subunit B 1
up	ENSG00000134830.5	1.54804	-1.80365	0.00247908	0.0388798	0	0.01	0.03	0.03	0.04	0.06	C5AR2	chr19	protein_coding	complement component 5a receptor 2
up	ENSG00000215182.8	1.02529	3.33207	9.53778e-09	9.42566e-07	0.31	0.3	0.36	0.44	0.57	0.96	MUC5AC	chr11	protein_coding	mucin 5AC, oligomeric mucus/gel-forming
up	ENSG00000247345.2	1.58174	-1.87929	0.00269675	0.0417884	0.14	0.17	0.06	0.38	0.31	0.41	RP11-266N13.2	chr5	antisense	--
up	ENSG00000280173.1	1.04017	-0.74005	0.00264224	0.0410382	0.16	0.13	0.13	0.24	0.3	0.32	RP11-447D11.3	chr3	TEC	--
up	ENSG00000242349.5	3.6373	-2.70677	0.000378998	0.0093791	0	0.02	0	0	0.22	0.06	NPPA-AS1	chr1	antisense	NPPA antisense RNA 1
up	ENSG00000136883.12	1.66765	-0.0232115	6.26018e-09	6.53269e-07	0.2	0.13	0.23	0.54	0.47	0.78	KIF12	chr9	protein_coding	kinesin family member 12
up	ENSG00000103253.17	1.15433	4.13285	2.56013e-11	4.02142e-09	3.72	4.47	5.51	10.7	10.89	8.27	HAGHL	chr16	protein_coding	hydroxyacylglutathione hydrolase-like
up	ENSG00000168237.17	1.06863	2.11106	5.24976e-08	4.48937e-06	0.8	1.12	1.34	2.54	2.14	2.04	GLYCTK	chr3	protein_coding	glycerate kinase
up	ENSG00000271709.1	1.40584	-1.18092	0.000433891	0.0104939	0.26	0.27	0.23	0.96	0.45	0.54	RP11-297J22.1	chr2	lincRNA	--
up	ENSG00000166148.3	2.69017	-2.74915	0.00299336	0.0448253	0	0	0	0	0.01	0.06	AVPR1A	chr12	protein_coding	arginine vasopressin receptor 1A
up	ENSG00000155367.15	1.25635	-0.820181	0.000304561	0.00788063	0.06	0.06	0.15	0.25	0.21	0.18	PPM1J	chr1	protein_coding	protein phosphatase, Mg2+/Mn2+ dependent, 1J
up	ENSG00000180096.11	1.58916	0.740625	6.27008e-11	9.10301e-09	0.46	0.38	0.44	1.29	1.25	1.27	SEPT1	chr16	protein_coding	septin 1
up	ENSG00000183186.7	1.22423	0.688927	5.16771e-07	3.45808e-05	0.18	0.28	0.3	0.57	0.66	0.5	C2CD4C	chr19	protein_coding	C2 calcium-dependent domain containing 4C
up	ENSG00000274735.1	1.53457	0.62436	4.18934e-10	5.29792e-08	12.16	4.53	16.66	82.15	12.68	0.53	FP236383.3	chr21	miRNA	--
up	ENSG00000232093.1	1.05961	-0.547606	0.00127951	0.0240019	0.48	0.42	0.36	0.73	1.09	0.72	RP11-307C12.11	chr1	antisense	--
up	ENSG00000140538.16	1.07548	4.45013	3.4434e-10	4.4877e-08	0.48	0.46	0.49	0.73	0.88	1.37	NTRK3	chr15	protein_coding	neurotrophic tyrosine kinase, receptor, type 3
up	ENSG00000124664.10	2.06378	-0.252795	1.07799e-10	1.52476e-08	0.15	0.1	0.14	0.35	0.56	0.76	SPDEF	chr6	protein_coding	SAM pointed domain containing ETS transcription factor
up	ENSG00000109255.11	1.31636	-1.23686	0.0014476	0.026408	0.19	0.23	0.22	0.34	0.67	0.58	NMU	chr4	protein_coding	neuromedin U
up	ENSG00000092929.11	1.07178	1.79039	1.47472e-07	1.15218e-05	0.37	0.47	0.44	0.88	0.84	0.92	UNC13D	chr17	protein_coding	unc-13 homolog D (C. elegans)
up	ENSG00000275209.1	3.09706	3.429	4.84376e-53	6.571e-50	9.09	107.36	7.43	923.96	12.15	2.42	FP236383.4	chr21	miRNA	--
up	ENSG00000170458.13	1.1057	1.76295	5.92364e-08	4.9941e-06	1	0.97	0.91	1.77	1.83	2.51	CD14	chr5	protein_coding	CD14 molecule
up	ENSG00000213366.12	1.02996	-0.502607	0.00131407	0.0244962	0.05	0.1	0.11	0.17	0.18	0.16	GSTM2	chr1	protein_coding	glutathione S-transferase mu 2 (muscle)
up	ENSG00000278546.1	1.92239	-2.21759	0.00227251	0.0364248	0.24	0.07	0.05	0.63	0.41	0.34	RP1-41C23.4	chr17	lincRNA	--
up	ENSG00000171056.7	1.17558	0.213284	7.19033e-06	0.000352953	0.18	0.11	0.23	0.31	0.46	0.41	SOX7	chr8	protein_coding	SRY (sex determining region Y)-box 7
up	ENSG00000010319.6	3.64206	-2.70434	0.000209148	0.00584459	0	0.01	0	0.02	0.05	0.02	SEMA3G	chr3	protein_coding	sema domain, immunoglobulin domain (Ig), short basic domain, secreted, (semaphorin) 3G
up	ENSG00000143224.17	1.09737	3.02121	1.78307e-09	2.03891e-07	1.75	2.32	2.51	4.05	4.92	4.92	PPOX	chr1	protein_coding	protoporphyrinogen oxidase
up	ENSG00000205436.7	1.36633	-0.104388	3.33596e-06	0.000181274	0.16	0.18	0.2	0.42	0.49	0.47	EXOC3L4	chr14	protein_coding	exocyst complex component 3-like 4
up	ENSG00000104894.11	1.65441	-1.63367	0.000774895	0.016275	0.03	0.06	0.07	0.12	0.19	0.17	CD37	chr19	protein_coding	CD37 molecule
up	ENSG00000134955.11	3.26557	-2.91216	0.00224768	0.0361434	0.01	0	0	0.02	0.07	0.02	SLC37A2	chr11	protein_coding	solute carrier family 37 (glucose-6-phosphate transporter), member 2
up	ENSG00000243566.6	1.27087	0.984173	2.42627e-08	2.19986e-06	0.38	0.29	0.45	0.85	0.8	1.05	UPK3B	chr7	protein_coding	uroplakin 3B
up	ENSG00000130545.15	1.01742	0.442847	4.03467e-05	0.00153394	0.46	0.34	0.56	0.87	0.82	1.08	CRB3	chr19	protein_coding	crumbs family member 3
up	ENSG00000130600.15	1.53614	-1.80113	0.00247908	0.0388798	0.06	0.06	0.02	0.07	0.16	0.19	H19	chr11	processed_transcript	H19, imprinted maternally expressed transcript (non-protein coding)
up	ENSG00000277879.1	1.21836	0.669379	3.31478e-07	2.32776e-05	0.47	0.39	0.63	1	0.87	1.66	RP11-129M16.4	chr10	antisense	--
up	ENSG00000271810.5	1.68899	-1.93713	0.00198237	0.0332567	0.03	0.08	0.17	0.31	0.25	0.4	RP11-426L16.10	chr1	protein_coding	--
up	ENSG00000183690.12	3.47715	-2.79992	0.00068657	0.0148915	0.01	0	0	0.06	0.02	0.08	EFHC2	chrX	protein_coding	EF-hand domain (C-terminal) containing 2
up	ENSG00000280800.1	1.8077	3.39578	2.75198e-23	1.20784e-20	11.75	0.38	1.01	0.14	1.31	46.05	CH507-513H4.6	chr21	lincRNA	--
up	ENSG00000168010.10	1.01189	0.988949	9.25151e-06	0.000435337	0.31	0.38	0.3	0.46	0.62	0.91	ATG16L2	chr11	protein_coding	autophagy related 16-like 2 (S. cerevisiae)
up	ENSG00000187908.15	1.57632	-1.1378	9.58387e-05	0.00312944	0.02	0.02	0.02	0.08	0.07	0.03	DMBT1	chr10	protein_coding	deleted in malignant brain tumors 1
up	ENSG00000111679.16	1.01384	3.67149	8.64443e-09	8.59976e-07	2.68	2.92	2.84	4.93	5.65	6.18	PTPN6	chr12	protein_coding	protein tyrosine phosphatase, non-receptor type 6
up	ENSG00000260442.5	1.01506	2.16925	1.89521e-07	1.42117e-05	4.27	4.88	4.36	8.38	9.19	9.18	ATP2A1-AS1	chr16	antisense	ATP2A1 antisense RNA 1
up	ENSG00000225968.7	1.70846	-2.05166	0.00313666	0.0464384	0.02	0.01	0.02	0.05	0.02	0.12	ELFN1	chr7	protein_coding	extracellular leucine-rich repeat and fibronectin type III domain containing 1
up	ENSG00000157851.16	1.06351	3.55018	1.76964e-09	2.03134e-07	1.07	1.11	1.42	2.19	2.4	2.85	DPYSL5	chr2	protein_coding	dihydropyrimidinase-like 5
up	ENSG00000261069.3	1.3535	-1.21569	0.000796682	0.0166272	0.17	0.13	0.13	0.22	0.33	0.55	RP11-701H24.4	chr15	lincRNA	--
up	ENSG00000260259.1	1.32924	-0.914361	0.000221084	0.00610948	0.4	0.09	0.41	0.7	0.79	0.86	RP11-368I7.4	chr16	lincRNA	--
up	ENSG00000026036.20	1.07201	-0.44326	0.00078008	0.0163317	0.06	0.08	0.08	0.16	0.18	0.12	RTEL1-TNFRSF6B	chr20	protein_coding	RTEL1-TNFRSF6B readthrough (NMD candidate)
up	ENSG00000204352.2	2.04881	-2.32391	0.00228964	0.0365286	0.02	0.03	0.06	0.13	0.14	0.23	C9orf129	chr9	protein_coding	chromosome 9 open reading frame 129
up	ENSG00000105289.14	1.94346	-1.26517	6.22083e-06	0.000313087	0.02	0.04	0.04	0.14	0.08	0.19	TJP3	chr19	protein_coding	tight junction protein 3
up	ENSG00000204969.6	2.51377	-2.52124	0.00123483	0.0234886	0.01	0	0	0.04	0.02	0.03	PCDHA2	chr5	protein_coding	protocadherin alpha 2
up	ENSG00000013563.13	1.003	4.67472	3.78809e-09	4.09622e-07	4.3	4.64	5.49	9.49	9	9.97	DNASE1L1	chrX	protein_coding	deoxyribonuclease I-like 1
up	ENSG00000279369.1	1.45322	-1.0249	0.000256185	0.00688815	0.06	0.17	0.1	0.4	0.31	0.13	RP11-51F16.1	chr17	TEC	--
up	ENSG00000204882.3	3.56261	-2.75016	0.000378998	0.0093791	0	0.02	0	0.08	0.08	0.12	GPR20	chr8	protein_coding	G protein-coupled receptor 20
up	ENSG00000185513.14	1.35632	-0.99182	0.000317286	0.00814222	0.06	0.04	0.07	0.11	0.1	0.23	L3MBTL1	chr20	protein_coding	l(3)mbt-like 1 (Drosophila)
up	ENSG00000125531.6	1.94302	-1.90629	0.000407778	0.0100001	0.03	0.02	0.01	0.06	0.07	0.15	C20orf195	chr20	protein_coding	chromosome 20 open reading frame 195
up	ENSG00000261532.1	1.11541	-0.6199	0.000862903	0.0177732	0.54	0.55	0.55	1.39	0.99	1.12	RP11-304L19.8	chr16	lincRNA	--
up	ENSG00000181350.11	1.26844	-0.20339	1.42903e-05	0.00063942	0.12	0.13	0.18	0.31	0.36	0.37	LRRC75A	chr17	protein_coding	leucine rich repeat containing 75A
up	ENSG00000141854.7	1.11142	0.839163	2.34188e-06	0.000133896	0.31	0.67	0.75	1.08	1.32	1.31	CTB-55O6.8	chr19	protein_coding	--
up	ENSG00000143382.13	1.00745	1.32869	3.62453e-06	0.000194908	0.23	0.41	0.29	0.47	0.55	0.81	ADAMTSL4	chr1	protein_coding	ADAMTS-like 4
up	ENSG00000162148.10	1.22772	-1.23582	0.00233383	0.0370101	0.1	0.05	0.08	0.17	0.17	0.2	PPP1R32	chr11	protein_coding	protein phosphatase 1, regulatory subunit 32
up	ENSG00000172687.13	1.00684	-0.732537	0.00264224	0.0410382	0.06	0.07	0.14	0.23	0.18	0.13	ZNF738	chr19	protein_coding	zinc finger protein 738
up	ENSG00000179673.4	1.31746	-0.598202	7.42012e-05	0.00249666	0.29	0.32	0.21	0.6	0.71	0.65	RPRML	chr17	protein_coding	reprimo-like
up	ENSG00000139200.13	1.33744	-0.581007	8.96786e-05	0.00294764	0.08	0.14	0.08	0.28	0.33	0.1	PIANP	chr12	protein_coding	PILR alpha associated neural protein
up	ENSG00000275966.1	1.29759	-1.23473	0.00233383	0.0370101	0.32	0.71	0.14	0.56	1.35	0.66	RP11-1055B8.9	chr17	lincRNA	--
up	ENSG00000215304.3	1.02884	-0.468192	0.00119618	0.0229288	0.36	0.38	0.29	0.87	0.58	0.57	RP13-395E19.3	chr15	processed_transcript	--
up	ENSG00000275234.1	1.56191	-1.08504	6.6449e-05	0.00227342	0.3	0.18	0.26	0.51	0.67	1.12	CTD-2396E7.11	chr19	antisense	--
up	ENSG00000170099.5	2.28324	-0.386201	1.58165e-11	2.60797e-09	0.14	0.12	0.13	0.64	0.75	0.5	SERPINA6	chr14	protein_coding	serpin peptidase inhibitor, clade A (alpha-1 antiproteinase, antitrypsin), member 6
up	ENSG00000252481.1	1.43422	-1.03597	0.000343118	0.00864166	0.29	1.27	0.66	1.92	1.83	1.94	SCARNA13	chr14	scaRNA	small Cajal body-specific RNA 13
up	ENSG00000183248.11	1.10392	-0.313511	0.000256506	0.00689056	0.08	0.06	0.12	0.16	0.23	0.18	PRR36	chr19	protein_coding	proline rich 36
up	ENSG00000186862.17	1.27039	-0.0319154	8.22836e-06	0.000396216	0.07	0.11	0.12	0.3	0.2	0.19	PDZD7	chr10	protein_coding	PDZ domain containing 7
up	ENSG00000270006.2	1.35161	-0.933643	0.000221084	0.00610948	0.26	0.79	0.62	1.76	1.08	1.33	RP11-178L8.7	chr16	antisense	--
up	ENSG00000171564.11	4.01484	-2.47978	1.07485e-05	0.000498118	0.01	0	0	0.01	0.1	0.18	FGB	chr4	protein_coding	fibrinogen beta chain
up	ENSG00000228288.6	1.47569	-0.0834812	4.27913e-07	2.89593e-05	0.67	0.55	0.4	1.14	1.41	1.86	PCAT6	chr1	antisense	prostate cancer associated transcript 6 (non-protein coding)
up	ENSG00000067836.12	1.04444	3.23431	6.25224e-09	6.53269e-07	2.63	2.89	3.48	5.9	6.51	5.82	ROGDI	chr16	protein_coding	rogdi homolog (Drosophila)
up	ENSG00000125285.5	1.07246	0.627879	1.4004e-05	0.000630391	0.23	0.39	0.28	0.33	0.49	1.07	SOX21	chr13	protein_coding	SRY (sex determining region Y)-box 21
up	ENSG00000249166.1	3.01184	-2.56613	0.000334709	0.00846559	0.06	0.08	0	0.36	0.5	0.29	RP11-1C1.6	chr5	lincRNA	--
up	ENSG00000237975.6	1.28913	-0.580902	0.000115403	0.00362969	0.03	0.05	0.05	0.07	0.14	0.1	FLG-AS1	chr1	antisense	FLG antisense RNA 1
up	ENSG00000257718.1	1.1167	-1.14336	0.00326344	0.0477204	0.4	0.18	0.56	0.43	1.31	0.79	RP11-396F22.1	chr12	antisense	--
up	ENSG00000281383.1	1.96923	0.869809	2.34765e-16	6.20049e-14	1.05	0.21	0.69	1.8	0.1	6.29	CH507-513H4.5	chr21	lincRNA	--
up	ENSG00000205517.12	1.06668	-0.381565	0.000528846	0.0122352	0.16	0.17	0.12	0.27	0.36	0.31	RGL3	chr19	protein_coding	ral guanine nucleotide dissociation stimulator-like 3
up	ENSG00000258314.3	1.29234	-0.576602	8.96786e-05	0.00294764	0.39	0.44	0.31	1.01	0.95	0.74	CTD-2314B22.1	chr14	lincRNA	--
up	ENSG00000137731.13	1.08071	0.84128	4.43941e-06	0.000234089	0.73	0.89	1.02	1.53	1.8	2.24	FXYD2	chr11	protein_coding	FXYD domain containing ion transport regulator 2
up	ENSG00000167964.12	2.01767	2.28934	6.13898e-24	2.81874e-21	0.8	0.6	1.19	3.79	3.06	3.65	RAB26	chr16	protein_coding	RAB26, member RAS oncogene family
up	ENSG00000226383.5	4.78405	-3.15011	0.00224639	0.0361434	0	0	0	0.06	0.03	0.03	AC093375.1	chr2	lincRNA	--
up	ENSG00000173237.4	1.49662	3.65335	5.8417e-17	1.64477e-14	4.35	4.73	5.06	10.53	12.56	16.42	C11orf86	chr11	protein_coding	chromosome 11 open reading frame 86
up	ENSG00000275530.1	3.91755	0.990896	4.66554e-42	4.97296e-39	2.81	0.57	6.5	56.11	87.51	12.69	FP671120.4	chr21	miRNA	--
up	ENSG00000187186.14	1.81046	-1.11775	6.75131e-06	0.000334706	0.05	0.09	0.12	0.31	0.28	0.33	RP11-195F19.5	chr9	protein_coding	--
up	ENSG00000165905.16	1.76471	0.931174	2.83987e-13	5.84523e-11	0.2	0.31	0.3	0.82	1.05	0.83	GYLTL1B	chr11	protein_coding	glycosyltransferase-like 1B
up	ENSG00000131095.11	1.08538	0.812249	4.77777e-06	0.000249724	0.27	0.24	0.2	0.51	0.42	0.54	GFAP	chr17	protein_coding	glial fibrillary acidic protein
up	ENSG00000278047.1	5.15406	-2.96385	0.000310446	0.00799418	0	0	0	3.28	0	0.32	FP671120.6	chr21	miRNA	--
up	ENSG00000117115.12	1.23991	1.1641	1.66535e-08	1.56297e-06	0.22	0.15	0.34	0.4	0.61	0.69	PADI2	chr1	protein_coding	peptidyl arginine deiminase, type II
up	ENSG00000126217.20	1.68384	-1.93576	0.00198237	0.0332567	0.01	0.01	0.01	0.02	0.02	0.03	MCF2L	chr13	protein_coding	MCF.2 cell line derived transforming sequence-like
up	ENSG00000250799.9	5.25608	-2.90827	0.000161428	0.00478432	0	0	0	0.01	0.07	0.14	PRODH2	chr19	protein_coding	proline dehydrogenase (oxidase) 2
up	ENSG00000104415.13	2.0784	-1.96745	0.000260581	0.00698746	0.01	0.01	0.02	0.02	0.08	0.11	WISP1	chr8	protein_coding	WNT1 inducible signaling pathway protein 1
up	ENSG00000164076.16	1.35198	-1.15281	0.000729194	0.015594	0.05	0.07	0.05	0.14	0.17	0.1	CAMKV	chr3	protein_coding	CaM kinase-like vesicle-associated
up	ENSG00000102879.15	1.3808	1.59612	5.92148e-11	8.70574e-09	0.61	0.71	0.85	1.83	2.17	1.56	CORO1A	chr16	protein_coding	coronin, actin binding protein, 1A
up	ENSG00000198938.2	1.06428	11.352	1.20465e-10	1.68793e-08	1683.12	1678.37	2162.78	3861.23	3497.48	3999.01	MT-CO3	chrM	protein_coding	mitochondrially encoded cytochrome c oxidase III
up	ENSG00000167815.11	2.94677	-2.60815	0.000580809	0.0131186	0	0	0.05	0.1	0.09	0.3	PRDX2	chr19	protein_coding	peroxiredoxin 2
up	ENSG00000166816.13	1.68944	-0.0910778	1.25322e-08	1.21274e-06	0.15	0.2	0.16	0.46	0.51	0.67	LDHD	chr16	protein_coding	lactate dehydrogenase D
up	ENSG00000140835.9	1.40497	-1.60829	0.00264283	0.0410382	0.09	0.04	0.02	0.14	0.11	0.14	CHST4	chr16	protein_coding	carbohydrate (N-acetylglucosamine 6-O) sulfotransferase 4
up	ENSG00000185669.5	1.84916	-1.96385	0.000932636	0.0188965	0.06	0.04	0.03	0.22	0.09	0.14	SNAI3	chr16	protein_coding	snail family zinc finger 3
up	ENSG00000110881.11	1.02047	3.06451	1.85716e-08	1.7267e-06	0.79	0.95	1.21	1.97	2.08	1.84	ASIC1	chr12	protein_coding	acid sensing (proton gated) ion channel 1
up	ENSG00000258599.2	2.27148	-2.39796	0.00137735	0.0253746	0.05	0.16	0	0.39	0.28	0.26	RP11-84C10.1	chr14	processed_pseudogene	--
up	ENSG00000132016.11	1.30368	-1.17967	0.00158185	0.0280513	0.07	0.09	0.04	0.2	0.13	0.14	C19orf57	chr19	protein_coding	chromosome 19 open reading frame 57
up	ENSG00000253696.2	1.3115	-1.30813	0.00159871	0.0282257	0.26	0.12	0.22	0.77	0.42	0.29	KBTBD11-OT1	chr8	lincRNA	KBTBD11 overlapping transcript 1
up	ENSG00000135643.4	1.81317	-1.34444	3.93402e-05	0.00149759	0.02	0.04	0.02	0.05	0.13	0.09	KCNMB4	chr12	protein_coding	potassium channel subfamily M regulatory beta subunit 4
up	ENSG00000204616.10	1.04344	0.635413	1.25917e-05	0.000573739	0.47	0.22	0.5	0.7	0.81	0.99	TRIM31	chr6	protein_coding	tripartite motif containing 31
up	ENSG00000135324.5	1.21048	-0.830405	0.00120453	0.023074	0.12	0.16	0.08	0.32	0.34	0.14	MRAP2	chr6	protein_coding	melanocortin 2 receptor accessory protein 2
up	ENSG00000171119.2	1.07172	-0.388897	0.000528846	0.0122352	0.28	0.31	0.43	1.11	0.45	0.59	NRTN	chr19	protein_coding	neurturin
up	ENSG00000224886.2	1.10891	-0.855725	0.00197621	0.0332282	0.8	0.52	0.33	0.97	1.31	1.15	RP11-119F19.4	chr10	transcribed_processed_pseudogene	--
up	ENSG00000227507.2	1.05482	-0.358705	0.000832172	0.0172713	0.55	0.49	0.3	1.09	0.79	0.82	LTB	chr6	protein_coding	lymphotoxin beta (TNF superfamily, member 3)
up	ENSG00000174792.10	2.35135	-2.61137	0.00341459	0.0491599	0.03	0	0.01	0.05	0.1	0.08	C4orf26	chr4	protein_coding	chromosome 4 open reading frame 26
up	ENSG00000141295.13	1.17074	4.63468	7.30416e-12	1.2674e-09	4.77	5.71	7.59	13.1	13.34	13.67	SCRN2	chr17	protein_coding	secernin 2
up	ENSG00000262663.1	5.04027	-3.0236	0.000598732	0.0134122	0	0	0	0.2	0.14	0.29	RP11-497H17.1	chr17	lincRNA	--
up	ENSG00000197457.9	1.06017	4.93206	4.12882e-10	5.2436e-08	5.71	7.21	7.69	13.06	14.51	14.74	STMN3	chr20	protein_coding	stathmin-like 3
up	ENSG00000131652.13	1.03638	5.02608	8.94618e-10	1.07228e-07	11.36	11.67	15.36	26.55	25.67	25.13	THOC6	chr16	protein_coding	THO complex 6
up	ENSG00000128536.15	1.36695	-1.15646	0.000433891	0.0104939	0.02	0.02	0.09	0.07	0.15	0.15	CDHR3	chr7	protein_coding	cadherin-related family member 3
up	ENSG00000005981.12	1.3715	0.149035	3.63526e-07	2.51727e-05	0.08	0.1	0.16	0.24	0.21	0.45	ASB4	chr7	protein_coding	ankyrin repeat and SOCS box containing 4
up	ENSG00000160221.16	1.33385	0.291191	5.71999e-07	3.79363e-05	0.29	0.24	0.25	0.55	0.77	0.62	C21orf33	chr21	protein_coding	chromosome 21 open reading frame 33
up	ENSG00000167711.13	1.11687	1.34718	2.90751e-07	2.06606e-05	0.55	0.74	0.45	1	1.08	1.6	SERPINF2	chr17	protein_coding	serpin peptidase inhibitor, clade F (alpha-2 antiplasmin, pigment epithelium derived factor), member 2
up	ENSG00000114646.9	1.15953	0.528811	3.31364e-06	0.000181274	0.19	0.15	0.16	0.35	0.29	0.47	CSPG5	chr3	protein_coding	chondroitin sulfate proteoglycan 5 (neuroglycan C)
up	ENSG00000162576.16	1.58929	-1.06779	4.82796e-05	0.00176365	0.03	0.05	0.08	0.19	0.11	0.22	MXRA8	chr1	protein_coding	matrix-remodelling associated 8
up	ENSG00000154146.12	1.11813	2.11894	1.07304e-08	1.04316e-06	1.52	1.55	2.17	3.63	3.67	3.98	NRGN	chr11	protein_coding	neurogranin (protein kinase C substrate, RC3)
up	ENSG00000224383.7	1.62112	-0.08678	2.78494e-08	2.49599e-06	0.13	0.07	0.14	0.23	0.45	0.4	PRR29	chr17	protein_coding	proline rich 29
up	ENSG00000126878.12	1.05503	1.37582	7.87215e-07	5.06346e-05	0.28	0.34	0.47	0.71	0.77	0.78	AIF1L	chr9	protein_coding	allograft inflammatory factor 1-like
up	ENSG00000203876.9	3.27455	-2.90764	0.00224768	0.0361434	0.01	0	0	0.02	0.02	0.06	ADD3-AS1	chr10	processed_transcript	ADD3 antisense RNA 1
up	ENSG00000277669.1	2.04944	-2.32131	0.00228964	0.0365286	0.17	0.05	0	0.25	0.19	0.53	AC009133.22	chr16	protein_coding	--
up	ENSG00000243989.7	1.29845	0.647539	1.80046e-07	1.36037e-05	0.33	0.59	0.56	1.31	1.33	0.86	ACY1	chr3	protein_coding	aminoacylase 1
up	ENSG00000169903.6	1.96853	-0.678556	3.78453e-08	3.33184e-06	0.11	0.09	0.08	0.42	0.33	0.32	TM4SF4	chr3	protein_coding	transmembrane 4 L six family member 4
up	ENSG00000125122.14	1.08288	0.709079	5.01413e-06	0.000260255	0.4	0.24	0.43	0.57	0.81	0.9	LRRC29	chr16	protein_coding	leucine rich repeat containing 29
up	ENSG00000277644.1	5.8979	-2.51938	9.53223e-07	5.98925e-05	0	0	0	11.29	0	0	FP236383.12	chr21	miRNA	--
up	ENSG00000227039.6	1.85933	-1.23328	9.27707e-06	0.000435337	0.06	0.06	0.04	0.2	0.19	0.21	ITGB2-AS1	chr21	antisense	ITGB2 antisense RNA 1
up	ENSG00000277105.1	1.2625	1.60198	5.06955e-10	6.33057e-08	2.3	2.22	68.28	68.8	98.42	12.47	FP236383.10	chr21	miRNA	--
up	ENSG00000204950.3	1.42843	-1.44698	0.000886946	0.0181931	0.06	0.01	0.1	0.11	0.23	0.16	LRRC10B	chr11	protein_coding	leucine rich repeat containing 10B
up	ENSG00000169683.7	1.00501	4.70348	3.47888e-09	3.78326e-07	4.69	5.39	6.29	10.86	10.59	10.86	LRRC45	chr17	protein_coding	leucine rich repeat containing 45
up	ENSG00000214870.8	1.57831	-1.77615	0.00172201	0.0297759	0.16	0.07	0	0.11	0.26	0.29	AC004540.5	chr7	lincRNA	--
up	ENSG00000223901.2	1.54241	-1.70461	0.00159252	0.0281676	0.11	0.14	0.2	0.51	0.46	0.34	AP001469.5	chr21	antisense	--
up	ENSG00000274849.1	1.82886	-2.12049	0.00220363	0.0360172	0	0.07	0.3	0.56	0.51	0.4	RP11-49I11.4	chr18	sense_intronic	--
up	ENSG00000114786.15	1.07931	3.86035	5.7737e-10	7.0912e-08	3.82	4.31	5.77	8.39	10.14	10.53	ABHD14A-ACY1	chr3	protein_coding	ABHD14A-ACY1 readthrough (NMD candidate)
up	ENSG00000250764.1	3.26982	-2.91002	0.00224768	0.0361434	0.03	0	0	0.09	0.16	0.14	CTD-2152M20.2	chr5	antisense	--
up	ENSG00000130005.11	1.04851	4.43881	9.75088e-10	1.15942e-07	5.33	7.75	7.61	14.19	15.13	12.61	GAMT	chr19	protein_coding	guanidinoacetate N-methyltransferase
up	ENSG00000242082.1	1.08469	-1.00613	0.00350424	0.0499924	0.27	0.29	0.26	0.86	0.34	0.51	RP1-90G24.10	chr22	antisense	--
up	ENSG00000180855.15	1.18149	-0.803087	0.0010924	0.0214916	0.11	0.14	0.06	0.19	0.29	0.18	ZNF443	chr19	protein_coding	zinc finger protein 443
up	ENSG00000270141.3	1.1232	0.61199	5.66328e-06	0.000287939	0.63	1.93	1.81	3.62	3.34	2.24	TERC	chr3	lincRNA	telomerase RNA component
up	ENSG00000167700.8	1.56422	5.17895	5.66282e-20	1.89895e-17	7.6	9.85	12.69	27.95	30	29.94	MFSD3	chr8	protein_coding	major facilitator superfamily domain containing 3
up	ENSG00000223572.9	1.29664	-0.461745	5.75495e-05	0.00202304	0.17	0.18	0.12	0.26	0.46	0.39	CKMT1A	chr15	protein_coding	creatine kinase, mitochondrial 1A
up	ENSG00000229257.2	1.15364	-0.968595	0.00210792	0.0348343	0.78	0.63	0.91	1.67	1.83	1.67	RP11-229P13.22	chr9	antisense	--
down	ENSG00000235927.4	-1.09829	0.0527891	7.28787e-05	0.0024577	0.62	0.43	0.45	0.23	0.24	0.21	NEXN-AS1	chr1	antisense	NEXN antisense RNA 1
down	ENSG00000133106.14	-2.68599	0.723002	1.34649e-23	5.99792e-21	0.7	0.8	0.74	0.16	0.13	0.04	EPSTI1	chr13	protein_coding	epithelial stromal interaction 1 (breast)
down	ENSG00000230753.5	-2.88776	-1.80036	6.91327e-07	4.50495e-05	0.86	0.49	0.28	0.12	0.04	0.05	ZNF341-AS1	chr20	antisense	ZNF341 antisense RNA 1
down	ENSG00000021488.12	-2.22677	-2.443	0.002229	0.0361434	0.16	0.04	0.09	0.01	0.03	0.02	SLC7A9	chr19	protein_coding	solute carrier family 7 (amino acid transporter light chain, bo,+ system), member 9
down	ENSG00000270681.1	-1.57131	-1.80414	0.00126872	0.0238877	0.47	0.2	0.12	0.09	0.14	0	RP11-372K14.2	chr4	antisense	--
down	ENSG00000260339.1	-1.5718	-1.70297	0.00159252	0.0281676	0.18	0.11	0.08	0.03	0.05	0.03	HEXA-AS1	chr15	antisense	HEXA antisense RNA 1
down	ENSG00000196152.10	-1.29203	2.72349	5.27254e-12	9.25641e-10	4.79	2.79	2.83	1.43	1.31	1.4	ZNF79	chr9	protein_coding	zinc finger protein 79
down	ENSG00000268043.7	-1.2131	3.14435	2.71685e-11	4.24526e-09	2.01	1.3	1.05	0.43	0.55	0.88	NBPF12	chr1	protein_coding	neuroblastoma breakpoint family, member 12
down	ENSG00000171855.6	-4.27331	1.24687	2.33445e-49	3.02921e-46	5.3	4.46	3.5	0.35	0.13	0.17	IFNB1	chr9	protein_coding	interferon, beta 1, fibroblast
down	ENSG00000187796.13	-1.54825	-0.141285	2.10432e-07	1.54688e-05	0.69	0.55	0.31	0.28	0.09	0.14	CARD9	chr9	protein_coding	caspase recruitment domain family, member 9
down	ENSG00000243742.5	-1.83782	-0.0747429	5.76395e-10	7.0912e-08	0.46	0.33	0.23	0.14	0.08	0.05	RPLP0P2	chr11	transcribed_processed_pseudogene	ribosomal protein, large, P0 pseudogene 2
down	ENSG00000183598.3	-1.3237	-1.37397	0.00176673	0.0302891	1.02	1.31	0.66	0.43	0.22	0.5	HIST2H3D	chr1	protein_coding	histone cluster 2, H3d
down	ENSG00000152049.6	-1.0476	2.7342	1.54606e-08	1.46019e-06	2.88	2.38	1.72	1.11	1.12	1.05	KCNE4	chr2	protein_coding	potassium channel, voltage gated subfamily E regulatory beta subunit 4
down	ENSG00000258791.7	-2.89492	-1.12779	1.35436e-10	1.88003e-08	0.37	0.32	0.13	0.03	0.05	0.01	LINC00520	chr14	lincRNA	long intergenic non-protein coding RNA 520
down	ENSG00000277632.1	-3.83325	0.907815	8.99551e-39	7.8962e-36	4.21	2.93	4.01	0.29	0.21	0.27	CCL3	chr17	protein_coding	chemokine (C-C motif) ligand 3
down	ENSG00000262587.2	-1.50817	-0.848548	5.22424e-05	0.00188306	0.51	0.37	0.75	0.25	0.14	0.18	RP11-266L9.4	chr16	transcribed_unprocessed_pseudogene	--
down	ENSG00000256128.5	-2.19511	-2.25016	0.000913652	0.0185749	0.19	0.15	0.09	0.03	0.02	0.04	LINC00944	chr12	lincRNA	long intergenic non-protein coding RNA 944
down	ENSG00000162706.12	-1.89201	-2.24818	0.00350239	0.0499924	0.05	0.07	0.04	0.02	0.01	0.02	CADM3	chr1	protein_coding	cell adhesion molecule 3
down	ENSG00000078081.7	-2.90125	1.85553	2.81501e-37	2.27065e-34	1.83	1.6	1.25	0.23	0.16	0.22	LAMP3	chr3	protein_coding	lysosomal-associated membrane protein 3
down	ENSG00000114841.17	-1.40973	1.57636	2.05641e-11	3.26455e-09	0.33	0.27	0.24	0.11	0.12	0.07	DNAH1	chr3	protein_coding	dynein, axonemal, heavy chain 1
down	ENSG00000166863.11	-4.41205	-1.61166	2.35386e-11	3.71698e-09	0.54	0.23	0.27	0	0	0.05	TAC3	chr12	protein_coding	tachykinin 3
down	ENSG00000169246.16	-1.302	0.230692	8.95263e-07	5.67285e-05	0.63	0.61	0.37	0.17	0.22	0.24	NPIPB3	chr16	protein_coding	nuclear pore complex interacting protein family, member B3
down	ENSG00000254486.1	-4.79405	-3.15141	0.00224639	0.0361434	0.02	0.02	0.03	0	0	0	RP13-631K18.2	chr11	lincRNA	--
down	ENSG00000255893.1	-1.44324	-1.29856	0.00050645	0.0118642	0.77	0.98	0.55	0.43	0.08	0.31	RP11-685N10.1	chr11	antisense	--
down	ENSG00000203797.9	-1.8826	-1.41576	2.69847e-05	0.00108979	0.14	0.3	0.18	0.02	0.09	0.04	DDO	chr6	protein_coding	D-aspartate oxidase
down	ENSG00000206337.10	-1.56553	2.12174	4.39367e-15	1.04071e-12	2.49	2.17	1.58	0.65	0.78	0.61	HCP5	chr6	sense_overlapping	HLA complex P5 (non-protein coding)
down	ENSG00000213344.2	-3.48135	-2.80803	0.00124293	0.0235525	0.17	0	0.58	0	0	0.06	PCNPP3	chr12	processed_pseudogene	PEST containing nuclear protein pseudogene 3
down	ENSG00000205334.2	-1.08079	-0.490607	0.000480891	0.0114087	0.3	0.38	0.14	0.16	0.12	0.08	LINC01460	chr2	lincRNA	long intergenic non-protein coding RNA 1460
down	ENSG00000137571.10	-1.37747	0.278832	1.78052e-07	1.34872e-05	0.22	0.16	0.09	0.06	0.06	0.05	SLCO5A1	chr8	protein_coding	solute carrier organic anion transporter family, member 5A1
down	ENSG00000177575.12	-4.92597	-3.08771	0.00115805	0.0224283	0.06	0	0.01	0	0	0	CD163	chr12	protein_coding	CD163 molecule
down	ENSG00000122733.12	-2.57992	-1.65213	7.77195e-07	5.02065e-05	0.1	0.08	0.03	0.01	0.02	0	PHF24	chr9	protein_coding	--
down	ENSG00000076641.4	-1.31766	0.4555	1.55301e-07	1.21017e-05	0.2	0.18	0.08	0.03	0.08	0.07	PAG1	chr8	protein_coding	phosphoprotein membrane anchor with glycosphingolipid microdomains 1
down	ENSG00000279296.1	-3.5751	0.172519	1.74267e-26	9.28747e-24	0.56	0.66	0.36	0.04	0.05	0.04	RP11-609D21.3	chr17	TEC	--
down	ENSG00000268916.5	-4.79437	-3.15125	0.00224639	0.0361434	0	0.12	0.2	0	0	0	CSAG3	chrX	transcribed_processed_pseudogene	CSAG family, member 3
down	ENSG00000126562.16	-1.04227	0.750658	1.0955e-05	0.000506117	0.62	0.54	0.27	0.26	0.2	0.2	WNK4	chr17	protein_coding	WNK lysine deficient protein kinase 4
down	ENSG00000108771.12	-1.6064	1.0797	2.6949e-12	5.09047e-10	0.94	1.11	0.99	0.26	0.38	0.33	DHX58	chr17	protein_coding	DEXH (Asp-Glu-X-His) box polypeptide 58
down	ENSG00000272196.2	-1.62626	0.874307	1.17854e-11	1.9663e-09	4.78	3.82	3.63	1.43	1.22	1.21	HIST2H2AA4	chr1	protein_coding	histone cluster 2, H2aa4
down	ENSG00000204103.3	-2.20818	-1.75077	3.1918e-05	0.00125672	0.18	0.07	0.05	0	0.02	0.04	MAFB	chr20	protein_coding	v-maf avian musculoaponeurotic fibrosarcoma oncogene homolog B
down	ENSG00000241749.4	-2.35296	-1.79971	1.83703e-05	0.000784351	0.31	0.12	0.06	0.01	0.01	0.07	RPSAP52	chr12	transcribed_processed_pseudogene	ribosomal protein SA pseudogene 52
down	ENSG00000235448.1	-2.18971	-1.91026	0.000108577	0.00346204	0.43	0.32	0.34	0.06	0.09	0.07	LURAP1L-AS1	chr9	antisense	LURAP1L antisense RNA 1
down	ENSG00000111331.12	-1.37457	8.82224	1.65444e-16	4.52998e-14	63.25	75.34	74.52	28.23	25.46	26.93	OAS3	chr12	protein_coding	2'-5'-oligoadenylate synthetase 3, 100kDa
down	ENSG00000165617.14	-1.19903	0.0680694	1.41164e-05	0.00063354	0.34	0.25	0.22	0.09	0.15	0.1	DACT1	chr14	protein_coding	dishevelled-binding antagonist of beta-catenin 1
down	ENSG00000140464.19	-1.05256	6.03486	3.10349e-10	4.08034e-08	8.73	8.77	8.53	4.68	3.9	3.67	PML	chr15	protein_coding	promyelocytic leukemia
down	ENSG00000189129.13	-5.26915	-2.90811	0.000161428	0.00478432	0.1	0.15	0.11	0	0	0	PLAC9	chr10	protein_coding	placenta-specific 9
down	ENSG00000273199.1	-1.11463	-0.794309	0.000852602	0.0175731	0.95	0.94	0.26	0.29	0.39	0.24	AP000692.10	chr21	antisense	--
down	ENSG00000169627.7	-2.89065	-1.79526	1.12514e-06	6.93799e-05	0	0	0.9	0.05	0.07	0	BOLA2B	chr16	protein_coding	bolA family member 2B
down	ENSG00000136147.16	-1.02164	3.71534	6.20745e-09	6.53269e-07	6.97	6.17	6.47	3.7	2.93	2.77	PHF11	chr13	protein_coding	PHD finger protein 11
down	ENSG00000134321.11	-3.77088	3.77655	1.8643e-77	1.85466e-73	7.64	5.48	5.5	0.44	0.53	0.35	RSAD2	chr2	protein_coding	radical S-adenosyl methionine domain containing 2
down	ENSG00000157766.15	-2.22474	-1.88717	0.000108577	0.00346204	0.04	0.01	0.03	0.01	0.01	0	ACAN	chr15	protein_coding	aggrecan
down	ENSG00000110324.9	-2.23306	-1.25821	5.24143e-07	3.49175e-05	0.17	0.07	0.16	0.05	0.01	0.02	IL10RA	chr11	protein_coding	interleukin 10 receptor, alpha
down	ENSG00000225101.4	-2.80063	-2.70013	0.0017378	0.0299276	0.17	0.2	0.1	0.03	0	0.03	OR52K3P	chr11	unprocessed_pseudogene	olfactory receptor, family 52, subfamily K, member 3 pseudogene
down	ENSG00000261087.1	-1.72995	-2.05272	0.00313666	0.0464384	0.16	0.09	0.02	0	0.04	0.03	KB-1460A1.5	chr8	lincRNA	--
down	ENSG00000224977.1	-4.79893	-3.14899	0.00224639	0.0361434	0.47	0.28	0.07	0	0	0	RP11-160H22.3	chr1	lincRNA	--
down	ENSG00000162654.8	-1.79724	1.24895	2.19423e-15	5.2812e-13	0.46	0.56	0.49	0.17	0.15	0.1	GBP4	chr1	protein_coding	guanylate binding protein 4
down	ENSG00000197646.7	-1.69858	1.91191	1.69977e-16	4.61178e-14	2.34	2.04	1.8	0.92	0.5	0.4	PDCD1LG2	chr9	protein_coding	programmed cell death 1 ligand 2
down	ENSG00000272512.1	-1.81069	3.68213	1.0731e-23	4.85254e-21	8.31	9.16	7.08	2.86	2.5	1.38	RP11-54O7.17	chr1	lincRNA	--
down	ENSG00000229474.6	-2.03029	-1.31332	2.5493e-06	0.000144646	0.27	0.13	0.24	0.04	0.09	0.03	PATL2	chr15	protein_coding	protein associated with topoisomerase II homolog 2 (yeast)
down	ENSG00000121577.13	-1.71037	-1.72549	0.000269125	0.00715868	0.23	0.19	0.04	0	0.11	0	POPDC2	chr3	protein_coding	popeye domain containing 2
down	ENSG00000135114.12	-3.11085	7.00744	3.2639e-68	1.39159e-64	60.75	62.15	58.37	8.91	6.67	4.74	OASL	chr12	protein_coding	2'-5'-oligoadenylate synthetase-like
down	ENSG00000214866.7	-2.67335	-2.43889	0.000440588	0.0106386	0.3	0.06	0.02	0.02	0	0.04	DCDC2C	chr2	protein_coding	doublecortin domain containing 2C
down	ENSG00000261644.1	-4.80154	-3.14769	0.00224639	0.0361434	0.14	0.11	0	0	0	0	RP11-327F22.2	chr16	antisense	--
down	ENSG00000225964.5	-2.7554	-2.39218	0.000155667	0.00464588	0.13	0.42	0.09	0.08	0	0	NRIR	chr2	antisense	negative regulator of interferon response (non-protein coding)
down	ENSG00000141574.7	-1.12517	1.17348	3.78984e-07	2.60617e-05	1.27	1.19	1.02	0.7	0.41	0.44	SECTM1	chr17	protein_coding	secreted and transmembrane 1
down	ENSG00000271991.1	-3.17524	-2.48549	0.000192584	0.0054792	0.58	0.06	0.33	0	0.08	0	RP11-79O8.1	chr2	lincRNA	--
down	ENSG00000243137.7	-1.72068	-0.557099	3.27743e-07	2.30696e-05	0.48	0.42	0.24	0.13	0.06	0.15	PSG4	chr19	protein_coding	pregnancy specific beta-1-glycoprotein 4
down	ENSG00000162892.15	-3.34109	2.54173	8.11012e-54	1.3447e-50	7.23	3.83	2.71	0.65	0.46	0.16	IL24	chr1	protein_coding	interleukin 24
down	ENSG00000255398.2	-1.49779	1.81362	4.68801e-13	9.39018e-11	2.18	2.18	1.8	0.91	0.6	0.61	HCAR3	chr12	protein_coding	hydroxycarboxylic acid receptor 3
down	ENSG00000183018.8	-1.87674	0.345363	3.43592e-12	6.36926e-10	0.57	0.6	0.28	0.12	0.15	0.1	SPNS2	chr17	protein_coding	spinster homolog 2 (Drosophila)
down	ENSG00000113721.13	-2.24523	-1.87387	4.48285e-05	0.00166406	0.06	0.08	0.02	0.02	0	0.01	PDGFRB	chr5	protein_coding	platelet-derived growth factor receptor, beta polypeptide
down	ENSG00000277895.1	-1.79138	-1.15008	1.35266e-05	0.000609822	0.38	0.44	0.38	0.06	0.16	0.11	RP11-114F3.4	chr12	antisense	--
down	ENSG00000178826.10	-1.27199	-1.34279	0.00290067	0.0440113	0.15	0.16	0.16	0.06	0.06	0.07	TMEM139	chr7	protein_coding	transmembrane protein 139
down	ENSG00000134716.9	-2.01372	-1.22538	2.0237e-06	0.000116823	0.23	0.37	0.22	0.04	0.01	0.16	CYP2J2	chr1	protein_coding	cytochrome P450, family 2, subfamily J, polypeptide 2
down	ENSG00000129757.12	-1.56886	-0.17185	1.63167e-07	1.25508e-05	0.72	0.42	0.42	0.11	0.25	0.14	CDKN1C	chr11	protein_coding	cyclin-dependent kinase inhibitor 1C (p57, Kip2)
down	ENSG00000069696.6	-2.79201	-2.70445	0.0017378	0.0299276	0.15	0.05	0.1	0.02	0	0.02	DRD4	chr11	protein_coding	dopamine receptor D4
down	ENSG00000258733.5	-1.69245	-1.21781	2.72376e-05	0.00109704	0.35	0.32	0.26	0.05	0.15	0.08	CTD-2341M24.1	chr14	lincRNA	--
down	ENSG00000266976.1	-1.9324	-1.28403	9.02275e-06	0.000430166	0.15	0.11	0.07	0.02	0.02	0.05	AC079466.1	chr19	lincRNA	--
down	ENSG00000186354.10	-1.00716	3.83482	7.53502e-09	7.67517e-07	3.69	3.16	2.83	1.59	1.54	1.57	C9orf47	chr9	protein_coding	chromosome 9 open reading frame 47
down	ENSG00000272936.1	-2.25188	-2.21508	0.000573938	0.0130161	0.23	0.51	0.45	0	0.04	0.21	RP11-700J17.2	chr4	antisense	--
down	ENSG00000106560.10	-1.31284	-0.657687	0.000132928	0.00408152	0.38	0.36	0.51	0.2	0.11	0.2	GIMAP2	chr7	protein_coding	GTPase, IMAP family member 2
down	ENSG00000260360.1	-1.50856	-1.26182	0.000266874	0.00711785	0.42	0.5	0.2	0.16	0.09	0.12	RP11-533E19.5	chr1	lincRNA	--
down	ENSG00000125538.11	-1.41823	1.51978	2.88988e-11	4.49211e-09	2.46	2.06	1.94	1.08	0.84	0.38	IL1B	chr2	protein_coding	interleukin 1, beta
down	ENSG00000104432.12	-1.69027	-0.490219	3.38659e-07	2.3726e-05	0.48	0.38	0.37	0.22	0.08	0.07	IL7	chr8	protein_coding	interleukin 7
down	ENSG00000232040.2	-1.24025	1.45608	6.20935e-09	6.53269e-07	0.85	0.67	0.49	0.21	0.31	0.31	ZBED9	chr6	protein_coding	zinc finger, BED-type containing 9
down	ENSG00000187621.14	-3.8526	-1.06804	1.22843e-15	3.0552e-13	0.19	0.07	0.02	0	0.02	0	TCL6	chr14	processed_transcript	T-cell leukemia/lymphoma 6 (non-protein coding)
down	ENSG00000152689.17	-2.23043	0.85338	1.14118e-18	3.40586e-16	0.53	0.49	0.37	0.1	0.09	0.1	RASGRP3	chr2	protein_coding	RAS guanyl releasing protein 3 (calcium and DAG-regulated)
down	ENSG00000271335.5	-1.2355	-0.570158	0.000107618	0.00344747	0.7	0.67	0.24	0.16	0.32	0.15	RP11-324I22.4	chr10	antisense	--
down	ENSG00000150347.14	-1.06398	1.3516	8.24789e-07	5.25035e-05	0.47	0.39	0.21	0.13	0.13	0.24	ARID5B	chr10	protein_coding	AT rich interactive domain 5B (MRF1-like)
down	ENSG00000154175.16	-1.10114	0.833437	2.34188e-06	0.000133896	0.26	0.31	0.24	0.09	0.15	0.13	ABI3BP	chr3	protein_coding	ABI family, member 3 (NESH) binding protein
down	ENSG00000101347.8	-1.41704	6.15381	4.10087e-17	1.17683e-14	17.85	19.04	18.64	6.52	6.79	7.11	SAMHD1	chr20	protein_coding	SAM domain and HD domain 1
down	ENSG00000039600.10	-2.04677	-1.85663	0.000176131	0.00513256	0.17	0.05	0.05	0.02	0.02	0.02	SOX30	chr5	protein_coding	SRY (sex determining region Y)-box 30
down	ENSG00000118160.13	-2.36263	-1.17342	4.78014e-08	4.12322e-06	0.09	0.16	0.08	0.01	0.02	0.03	SLC8A2	chr19	protein_coding	solute carrier family 8 (sodium/calcium exchanger), member 2
down	ENSG00000135625.7	-4.08007	-0.645584	1.31327e-19	4.12575e-17	1	0.16	0.04	0.06	0	0	EGR4	chr2	protein_coding	early growth response 4
down	ENSG00000177675.8	-1.09401	-0.223435	0.00018913	0.0054015	0.28	0.21	0.12	0.08	0.12	0.07	CD163L1	chr12	protein_coding	CD163 molecule-like 1
down	ENSG00000197110.8	-3.45938	0.681611	7.60049e-32	5.15538e-29	2.85	3.99	2.72	0.42	0.18	0.23	IFNL3	chr19	protein_coding	interferon, lambda 3
down	ENSG00000258461.5	-2.23951	-0.619056	5.1456e-10	6.39877e-08	0.28	0.2	0.17	0.05	0.04	0.05	RP11-164J13.1	chr15	processed_transcript	--
down	ENSG00000257511.1	-1.6122	-1.87905	0.00269675	0.0417884	0.31	0.32	0.2	0.08	0.07	0.12	RP11-278C7.1	chr12	processed_pseudogene	--
down	ENSG00000204745.3	-1.07947	0.036847	8.80961e-05	0.00290522	0.34	0.32	0.23	0.1	0.17	0.14	AC083899.3	chr2	unprocessed_pseudogene	--
down	ENSG00000204338.8	-1.74127	-2.0517	0.000948228	0.0191664	0.12	0.21	0.06	0	0.09	0	CYP21A1P	chr6	transcribed_unprocessed_pseudogene	cytochrome P450, family 21, subfamily A, polypeptide 1 pseudogene
down	ENSG00000015520.14	-3.31969	-2.39633	3.64589e-05	0.00140448	0.03	0.06	0.03	0	0	0	NPC1L1	chr7	protein_coding	NPC1-like 1
down	ENSG00000174611.11	-1.61219	-1.58575	0.000727164	0.0155683	0.11	0.18	0.15	0.03	0.06	0.05	KY	chr3	protein_coding	kyphoscoliosis peptidase
down	ENSG00000204792.2	-2.78868	-2.70564	0.00299336	0.0448253	0.07	0	0.03	0	0	0.01	LINC01291	chr2	lincRNA	long intergenic non-protein coding RNA 1291
down	ENSG00000235947.1	-2.21059	-1.1806	2.7108e-07	1.94014e-05	0.64	0.3	0.17	0.07	0.05	0.12	EGOT	chr3	lincRNA	eosinophil granule ontogeny transcript (non-protein coding)
down	ENSG00000266728.5	-2.60535	-0.893581	1.56184e-10	2.13821e-08	1.09	1.31	1.13	0.13	0.23	0.2	AC015688.3	chr17	protein_coding	--
down	ENSG00000091128.12	-1.7457	-1.79978	0.00086526	0.0177972	0.07	0.05	0.03	0.01	0.01	0.02	LAMB4	chr7	protein_coding	laminin, beta 4
down	ENSG00000236829.9	-1.05746	0.351088	5.32309e-05	0.00190947	0.68	0.61	0.64	0.23	0.27	0.42	Z97634.3	chr16	transcribed_processed_pseudogene	--
down	ENSG00000012124.14	-1.84677	2.6806	9.05988e-22	3.55779e-19	2.99	2.43	2.36	0.79	0.72	0.59	CD22	chr19	protein_coding	CD22 molecule
down	ENSG00000205777.17	-3.28799	-2.91154	0.00224768	0.0361434	0	0.03	0.07	0.01	0	0	GAGE1	chrX	protein_coding	G antigen 1
down	ENSG00000142089.15	-2.30232	6.79003	1.43982e-40	1.34286e-37	134.61	148.07	107.65	29.29	24.73	23.04	IFITM3	chr11	protein_coding	interferon induced transmembrane protein 3
down	ENSG00000089127.12	-1.9823	7.71981	2.20407e-31	1.43001e-28	63.4	71.91	74.15	22.05	16.21	13.31	OAS1	chr12	protein_coding	2'-5'-oligoadenylate synthetase 1, 40/46kDa
down	ENSG00000242741.1	-4.92672	-3.08733	0.00115805	0.0224283	0.37	0	0	0	0	0	RP11-20B7.1	chr3	lincRNA	--
down	ENSG00000228857.2	-1.66956	-1.95866	0.00198237	0.0332567	0.39	0.61	0.2	0.07	0.07	0.22	AC104653.1	chr2	lincRNA	--
down	ENSG00000133321.10	-1.46037	2.12736	2.17508e-13	4.50801e-11	4.74	4.44	3.65	1.9	1.3	1.33	RARRES3	chr11	protein_coding	retinoic acid receptor responder (tazarotene induced) 3
down	ENSG00000261604.1	-1.29583	-0.801382	0.000281105	0.00738519	0.24	0.27	0.25	0.09	0.1	0.11	CTD-2636A23.2	chr5	antisense	--
down	ENSG00000108679.12	-1.56233	8.70638	1.13581e-20	4.03549e-18	234.07	220.39	168.97	75.56	62.59	67.77	LGALS3BP	chr17	protein_coding	lectin, galactoside-binding, soluble, 3 binding protein
down	ENSG00000108342.12	-1.31865	1.44157	8.9924e-10	1.07351e-07	2.81	1.63	1.12	0.73	0.69	0.75	CSF3	chr17	protein_coding	colony stimulating factor 3 (granulocyte)
down	ENSG00000260278.1	-3.74857	-2.65662	0.000115415	0.00362969	0.15	0.03	0.03	0.01	0	0	RP11-109G23.3	chr4	antisense	--
down	ENSG00000223638.3	-2.53236	-2.52535	0.00123483	0.0234886	0.4	0.03	0.04	0	0.07	0	RFPL4A	chr19	protein_coding	ret finger protein-like 4A
down	ENSG00000224891.1	-1.38739	-1.47747	0.00216048	0.0355651	0.44	0.57	0.44	0.16	0.15	0.23	AC007899.3	chr2	processed_pseudogene	--
down	ENSG00000019549.8	-1.14132	2.6843	1.07144e-09	1.26893e-07	3.83	3.25	2.81	1.73	1.12	1.53	SNAI2	chr8	protein_coding	snail family zinc finger 2
down	ENSG00000102195.8	-4.92705	-3.08717	0.00115805	0.0224283	0.11	0.02	0.02	0	0	0	GPR50	chrX	protein_coding	G protein-coupled receptor 50
down	ENSG00000224956.5	-1.12047	-0.908534	0.00219502	0.0359355	0.49	0.44	0.42	0.16	0.19	0.26	RP11-206L10.1	chr1	unprocessed_pseudogene	--
down	ENSG00000156587.15	-1.7814	7.02703	7.25928e-26	3.80093e-23	87.69	105.27	95.47	31.16	26.51	24.26	UBE2L6	chr11	protein_coding	ubiquitin-conjugating enzyme E2L 6
down	ENSG00000163840.9	-1.48587	6.55077	1.08734e-18	3.27794e-16	19.48	21.07	19.85	5.69	7.14	8.45	DTX3L	chr3	protein_coding	deltex 3 like, E3 ubiquitin ligase
down	ENSG00000196787.3	-1.099	2.25677	1.25561e-08	1.21274e-06	3.62	2.06	1.72	1.26	1.08	1	HIST1H2AG	chr6	protein_coding	histone cluster 1, H2ag
down	ENSG00000233559.1	-2.0266	0.803348	3.50276e-16	9.17017e-14	2.09	1.41	0.86	0.37	0.31	0.35	AC016831.7	chr7	lincRNA	--
down	ENSG00000139182.13	-1.0394	4.29912	1.49481e-09	1.74951e-07	5.19	5.37	3.56	1.79	2.13	2.84	CLSTN3	chr12	protein_coding	calsyntenin 3
down	ENSG00000196263.7	-2.79343	-2.70651	0.0017378	0.0299276	0.02	0.01	0.03	0	0.01	0	ZNF471	chr19	protein_coding	zinc finger protein 471
down	ENSG00000257452.1	-2.06899	0.500346	5.87119e-15	1.37973e-12	2.87	3.47	3.44	1.01	0.68	0.57	RP1-71H24.1	chr12	antisense	--
down	ENSG00000154734.14	-1.13188	-0.123753	7.17268e-05	0.00242766	0.25	0.16	0.17	0.09	0.12	0.04	ADAMTS1	chr21	protein_coding	ADAM metallopeptidase with thrombospondin type 1 motif, 1
down	ENSG00000239732.3	-3.24573	-2.4414	6.35428e-05	0.00219495	0.07	0.03	0.04	0.01	0.01	0	TLR9	chr3	protein_coding	toll-like receptor 9
down	ENSG00000158406.3	-1.1544	1.3666	8.41021e-08	6.89568e-06	11.15	5.75	5.68	4.12	2.94	2.76	HIST1H4H	chr6	protein_coding	histone cluster 1, H4h
down	ENSG00000147027.3	-1.17326	2.19045	2.04056e-09	2.29813e-07	1.41	1.36	1.2	0.5	0.5	0.73	TMEM47	chrX	protein_coding	transmembrane protein 47
down	ENSG00000184923.12	-2.19217	-2.25119	0.000913652	0.0185749	0.02	0.05	0.05	0	0	0.02	NUTM2A	chr10	protein_coding	NUT family member 2A
down	ENSG00000274933.4	-3.89421	-2.5677	3.51782e-05	0.00136883	0.06	0.03	0.06	0	0	0.01	TBC1D3I	chr17	protein_coding	TBC1 domain family, member 3I
down	ENSG00000102524.11	-2.25915	-0.253431	4.16623e-12	7.53582e-10	0.47	0.34	0.42	0.08	0.04	0.14	TNFSF13B	chr13	protein_coding	tumor necrosis factor (ligand) superfamily, member 13b
down	ENSG00000125430.8	-1.22171	0.403463	2.30714e-06	0.000132672	0.31	0.31	0.23	0.13	0.09	0.13	HS3ST3B1	chr17	protein_coding	heparan sulfate (glucosamine) 3-O-sulfotransferase 3B1
down	ENSG00000277999.1	-2.84682	-1.63098	1.44282e-07	1.13021e-05	1.18	0.63	0.37	0.14	0.08	0.05	RP11-426C22.8	chr16	lincRNA	--
down	ENSG00000164308.16	-1.01088	1.68407	8.24874e-07	5.25035e-05	0.91	0.55	0.39	0.24	0.3	0.36	ERAP2	chr5	protein_coding	endoplasmic reticulum aminopeptidase 2
down	ENSG00000225864.1	-2.16654	1.13272	1.15838e-19	3.67786e-17	2.88	3.52	2.71	0.81	0.53	0.63	HCG4P11	chr6	unprocessed_pseudogene	HLA complex group 4 pseudogene 11
down	ENSG00000259384.6	-6.60745	-2.02408	1.78721e-10	2.43558e-08	0.67	0.31	0.19	0	0	0	GH1	chr17	protein_coding	growth hormone 1
down	ENSG00000272971.1	-3.7425	-2.65971	0.000209148	0.00584459	0.38	0.06	0.37	0.05	0	0	RP11-284F21.11	chr1	lincRNA	--
down	ENSG00000262202.4	-2.48199	-0.980368	1.65765e-09	1.91755e-07	1.64	0.75	0.68	0.39	0.04	0.09	RP11-160E2.6	chr17	lincRNA	--
down	ENSG00000130948.9	-2.68394	-2.43468	0.000262158	0.00701714	0.14	0.28	0.1	0	0.02	0.05	HSD17B3	chr9	protein_coding	hydroxysteroid (17-beta) dehydrogenase 3
down	ENSG00000198857.3	-2.37913	-2.61083	0.00341459	0.0491599	0.28	0.08	0.04	0	0.06	0	HSD3BP5	chr1	transcribed_unprocessed_pseudogene	hydroxy-delta-5-steroid dehydrogenase, 3 beta, pseudogene 5
down	ENSG00000124743.5	-1.46593	-1.16062	0.000234078	0.00639749	0.1	0.11	0.06	0.04	0.02	0.02	KLHL31	chr6	protein_coding	kelch-like family member 31
down	ENSG00000226913.1	-1.48138	-1.3402	0.000546452	0.0125164	0.19	0.15	0.15	0.07	0.01	0.1	BSN-AS2	chr3	lincRNA	BSN antisense RNA 2 (head to head)
down	ENSG00000073737.16	-1.23031	2.0483	5.49936e-10	6.81031e-08	1.45	1.28	1.2	0.54	0.53	0.56	DHRS9	chr2	protein_coding	dehydrogenase/reductase (SDR family) member 9
down	ENSG00000117707.15	-4.5757	-2.11328	3.06432e-08	2.73816e-06	0.06	0.04	0.01	0	0	0	PROX1	chr1	protein_coding	prospero homeobox 1
down	ENSG00000261773.1	-1.98206	-0.47765	1.98551e-09	2.24461e-07	1.62	1.16	0.69	0.25	0.38	0.19	WI2-89031B12.1	chrX	sense_overlapping	--
down	ENSG00000236814.1	-4.92737	-3.08701	0.00115805	0.0224283	0.11	0.05	0.08	0	0	0	RP11-446E9.1	chr8	processed_pseudogene	--
down	ENSG00000224020.1	-1.29583	-0.489777	6.12878e-05	0.0021269	1.38	0.81	1.34	0.46	0.62	0.31	MIR181A2HG	chr9	antisense	MIR181A2 host gene
down	ENSG00000121858.10	-1.67945	0.126553	2.95007e-09	3.26092e-07	0.64	0.84	0.61	0.14	0.21	0.29	TNFSF10	chr3	protein_coding	tumor necrosis factor (ligand) superfamily, member 10
down	ENSG00000277639.1	-1.61825	0.69451	5.46559e-11	8.07528e-09	2.73	1.6	0.99	0.55	0.54	0.59	RP11-295M3.4	chr16	lincRNA	--
down	ENSG00000196338.12	-1.2386	0.307651	1.68355e-06	0.000100091	0.5	0.32	0.26	0.12	0.18	0.13	NLGN3	chrX	protein_coding	neuroligin 3
down	ENSG00000171931.12	-1.5927	1.73175	3.01594e-14	6.81899e-12	1.59	1.33	0.7	0.3	0.37	0.51	FBXW10	chr17	protein_coding	F-box and WD repeat domain containing 10
down	ENSG00000271797.1	-1.85239	-1.73067	0.000398416	0.00978661	0.22	0.27	0.51	0.08	0.07	0.13	CTC-428G20.6	chr5	antisense	--
down	ENSG00000270607.1	-1.33695	0.169211	9.70228e-07	6.04519e-05	0.93	0.92	0.51	0.43	0.22	0.25	RP11-359E10.1	chr11	lincRNA	--
down	ENSG00000261485.1	-1.66453	-1.96418	0.00291868	0.04415	0.23	0.21	0.13	0.09	0.05	0.02	PAN3-AS1	chr13	antisense	PAN3 antisense RNA 1
down	ENSG00000085465.12	-1.36999	-0.118079	3.33596e-06	0.000181274	0.75	0.49	0.21	0.16	0.17	0.21	OVGP1	chr1	protein_coding	oviductal glycoprotein 1, 120kDa
down	ENSG00000129048.6	-3.29469	-2.90819	0.00224768	0.0361434	0.12	0.05	0.01	0.01	0	0	ACKR4	chr3	protein_coding	atypical chemokine receptor 4
down	ENSG00000138834.12	-1.00248	5.24488	2.72525e-09	3.02361e-07	8.88	7.99	6.11	3.91	3.57	3.71	MAPK8IP3	chr16	protein_coding	mitogen-activated protein kinase 8 interacting protein 3
down	ENSG00000260886.1	-1.82238	-1.99401	0.00140301	0.0257047	0.54	0.22	0.13	0.09	0.05	0.1	TAT-AS1	chr16	antisense	TAT antisense RNA 1
down	ENSG00000164327.12	-1.23985	4.82984	3.74495e-13	7.60326e-11	4.15	4.02	2.53	0.95	1.37	2.17	RICTOR	chr5	protein_coding	RPTOR independent companion of MTOR, complex 2
down	ENSG00000275131.1	-2.20628	-0.306338	2.00215e-11	3.1954e-09	0.18	0.2	0.12	0.03	0.04	0.04	CH17-472G23.4	chr1	unprocessed_pseudogene	--
down	ENSG00000182782.7	-1.7536	1.78159	6.99159e-17	1.95013e-14	2.72	2.18	1.68	0.72	0.64	0.52	HCAR2	chr12	protein_coding	hydroxycarboxylic acid receptor 2
down	ENSG00000159403.15	-1.66015	7.49092	6.65841e-23	2.83886e-20	98.61	86.91	67.66	28.14	23.94	26.06	C1R	chr12	protein_coding	complement component 1, r subcomponent
down	ENSG00000122641.9	-2.11054	1.59947	9.05474e-22	3.55779e-19	0.99	0.62	0.43	0.11	0.18	0.16	INHBA	chr7	protein_coding	inhibin, beta A
down	ENSG00000272914.1	-5.46169	-2.79887	4.40182e-05	0.00164011	0.1	0.14	0.04	0	0	0	RP11-330O11.3	chr10	sense_intronic	--
down	ENSG00000270629.5	-1.05596	3.74004	1.94547e-09	2.2077e-07	1.74	1.27	0.98	0.5	0.58	0.81	NBPF14	chr1	protein_coding	neuroblastoma breakpoint family, member 14
down	ENSG00000181016.9	-1.45319	-0.5595	2.01645e-05	0.000847617	0.71	0.3	0.17	0.19	0.03	0.21	LSMEM1	chr7	protein_coding	leucine-rich single-pass membrane protein 1
down	ENSG00000167992.12	-1.26866	-0.247111	1.89076e-05	0.000802701	0.31	0.29	0.18	0.11	0.11	0.09	VWCE	chr11	protein_coding	von Willebrand factor C and EGF domains
down	ENSG00000229808.1	-2.76335	-2.11499	2.63919e-05	0.0010673	0.19	0.23	0.15	0.02	0.02	0.04	RP11-456P18.2	chr1	transcribed_processed_pseudogene	--
down	ENSG00000269887.1	-1.09596	-0.54355	0.000572073	0.0130034	1.06	1.02	0.99	0.53	0.45	0.41	RP11-477H21.2	chr1	sense_intronic	--
down	ENSG00000135116.9	-1.22251	0.132376	7.06534e-06	0.000347389	0.28	0.2	0.16	0.1	0.09	0.07	HRK	chr12	protein_coding	harakiri, BCL2 interacting protein
down	ENSG00000254981.1	-2.80811	-2.69801	0.00100588	0.0200805	0.49	0.67	0.06	0.07	0.06	0	RP11-350N15.3	chr8	antisense	--
down	ENSG00000163565.18	-2.2235	5.51574	1.91241e-37	1.58544e-34	24.2	21.68	20.13	5.14	4.62	3.99	IFI16	chr1	protein_coding	interferon, gamma-inducible protein 16
down	ENSG00000203805.10	-2.71114	-2.74947	0.00299336	0.0448253	0.08	0.12	0.06	0	0.01	0.02	PPAPDC1A	chr10	protein_coding	phosphatidic acid phosphatase type 2 domain containing 1A
down	ENSG00000068976.13	-2.04444	-0.232466	1.22499e-10	1.70841e-08	0.5	0.3	0.23	0.05	0.07	0.13	PYGM	chr11	protein_coding	phosphorylase, glycogen, muscle
down	ENSG00000262468.5	-1.15244	0.771161	1.20734e-06	7.35371e-05	1.12	0.78	0.68	0.43	0.33	0.37	LINC01569	chr16	lincRNA	long intergenic non-protein coding RNA 1569
down	ENSG00000138642.14	-1.3668	5.02924	1.1153e-15	2.79715e-13	10.83	10.12	9.98	4.04	3.4	4.33	HERC6	chr4	protein_coding	HECT and RLD domain containing E3 ubiquitin protein ligase family member 6
down	ENSG00000134363.11	-1.10309	2.98926	1.7035e-09	1.96298e-07	2.97	3.61	3.34	1.47	1.22	1.87	FST	chr5	protein_coding	follistatin
down	ENSG00000134769.21	-1.11274	-0.461522	0.000551006	0.012611	0.1	0.05	0.06	0.04	0.02	0.04	DTNA	chr18	protein_coding	dystrobrevin, alpha
down	ENSG00000214188.9	-1.66208	-1.96402	0.00291868	0.04415	0.18	0.12	0.08	0.02	0.03	0.06	ST7-OT4	chr7	sense_intronic	ST7 overlapping transcript 4
down	ENSG00000130812.10	-1.21722	0.446384	1.803e-06	0.000106555	0.9	0.82	0.7	0.4	0.35	0.24	ANGPTL6	chr19	protein_coding	angiopoietin-like 6
down	ENSG00000157856.10	-3.59348	-2.74723	0.000378998	0.0093791	0.05	0.1	0.03	0.01	0	0	DRC1	chr2	protein_coding	dynein regulatory complex subunit 1
down	ENSG00000154451.14	-2.69651	-0.92097	7.69019e-11	1.10876e-08	0.52	0.32	0.22	0.05	0.05	0.06	GBP5	chr1	protein_coding	guanylate binding protein 5
down	ENSG00000144214.9	-1.46674	-0.486806	4.07156e-06	0.000216606	0.93	0.84	0.52	0.23	0.31	0.24	LYG1	chr2	protein_coding	lysozyme G-like 1
down	ENSG00000141505.11	-1.15853	-0.886194	0.00133003	0.0247267	0.19	0.36	0.19	0.07	0.1	0.15	ASGR1	chr17	protein_coding	asialoglycoprotein receptor 1
down	ENSG00000185507.19	-1.9206	6.46855	2.16196e-29	1.29048e-26	48.99	60.94	57.78	19.02	13.9	10.08	IRF7	chr11	protein_coding	interferon regulatory factor 7
down	ENSG00000138135.6	-4.47363	-0.52579	1.06736e-22	4.48668e-20	0.9	0.43	0.51	0.01	0	0.07	CH25H	chr10	protein_coding	cholesterol 25-hydroxylase
down	ENSG00000102385.12	-1.07665	0.536886	1.85015e-05	0.000788824	0.21	0.29	0.17	0.1	0.07	0.15	DRP2	chrX	protein_coding	dystrophin related protein 2
down	ENSG00000143199.17	-2.42833	-2.3263	0.000520183	0.0121265	0.05	0.02	0.03	0.01	0.01	0	ADCY10	chr1	protein_coding	adenylate cyclase 10 (soluble)
down	ENSG00000175356.12	-1.62254	-1.77066	0.00119155	0.0228548	0.03	0.14	0.07	0.02	0.03	0.02	SCUBE2	chr11	protein_coding	signal peptide, CUB domain, EGF-like 2
down	ENSG00000119917.13	-2.69987	6.85907	1.58339e-53	2.36281e-50	67.79	61.33	66.49	12.83	9.13	7.24	IFIT3	chr10	protein_coding	interferon-induced protein with tetratricopeptide repeats 3
down	ENSG00000244242.1	-2.54377	3.17264	1.47316e-39	1.33232e-36	5.24	3.63	1.85	0.63	0.65	0.48	IFITM10	chr11	protein_coding	interferon induced transmembrane protein 10
down	ENSG00000188779.10	-5.2594	-2.91301	0.000310446	0.00799418	0.05	0	0.03	0	0	0	SKOR1	chr15	protein_coding	SKI family transcriptional corepressor 1
down	ENSG00000227496.1	-1.14781	-0.447058	0.000282561	0.00739886	0.51	0.79	0.31	0.28	0.21	0.19	RP11-145A3.1	chr1	antisense	--
down	ENSG00000092295.11	-1.571	-0.197337	1.62348e-07	1.25201e-05	0.45	0.39	0.3	0.1	0.13	0.14	TGM1	chr14	protein_coding	transglutaminase 1
down	ENSG00000102970.10	-2.31265	-2.39615	0.000847861	0.0175117	0.42	0.46	0.07	0	0.11	0.05	CCL17	chr16	protein_coding	chemokine (C-C motif) ligand 17
down	ENSG00000135899.16	-1.63234	4.81092	2.76389e-21	1.04416e-18	11.59	15.11	11.61	4.08	4.09	3.92	SP110	chr2	protein_coding	SP110 nuclear body protein
down	ENSG00000230189.6	-2.02562	-0.911647	2.12658e-07	1.5594e-05	0.37	0.31	0.37	0.07	0.09	0.1	GS1-124K5.2	chr7	transcribed_unprocessed_pseudogene	--
down	ENSG00000261067.6	-1.36715	0.676855	2.76075e-08	2.48177e-06	1.39	1.22	0.76	0.48	0.33	0.45	RP11-264B17.3	chr16	processed_transcript	--
down	ENSG00000196890.4	-1.54372	0.337291	7.89146e-09	7.92999e-07	0.74	0.58	0.63	0.17	0.2	0.29	HIST3H2BB	chr1	protein_coding	histone cluster 3, H2bb
down	ENSG00000233030.2	-3.87714	-1.30027	6.40918e-13	1.25843e-10	0.27	0.16	0.06	0.01	0.01	0.02	RP11-196G18.3	chr1	antisense	--
down	ENSG00000188282.12	-3.408	-1.96527	2.78646e-07	1.98952e-05	0.08	0.13	0.11	0	0.02	0	RUFY4	chr2	protein_coding	RUN and FYVE domain containing 4
down	ENSG00000129226.13	-1.1982	1.24732	4.31161e-08	3.7516e-06	1.41	1.65	1.37	0.64	0.77	0.44	CD68	chr17	protein_coding	CD68 molecule
down	ENSG00000171951.4	-1.06012	-0.317923	0.000621705	0.0138056	0.55	0.22	0.23	0.08	0.17	0.23	SCG2	chr2	protein_coding	secretogranin II
down	ENSG00000158258.15	-1.03887	-0.365108	0.00073906	0.0157215	0.1	0.04	0.03	0.02	0.03	0.03	CLSTN2	chr3	protein_coding	calsyntenin 2
down	ENSG00000137752.22	-1.65071	0.710412	1.63547e-11	2.66724e-09	0.96	0.71	0.64	0.23	0.29	0.19	CASP1	chr11	protein_coding	caspase 1, apoptosis-related cysteine peptidase
down	ENSG00000064763.10	-1.89429	-2.24656	0.00227251	0.0364248	0.03	0.09	0.04	0.01	0.01	0.02	FAR2	chr12	protein_coding	fatty acyl CoA reductase 2
down	ENSG00000236969.2	-1.4763	-0.920029	7.39387e-05	0.00249063	1.38	1.07	0.9	0.28	0.26	0.67	GGT8P	chr2	unprocessed_pseudogene	gamma-glutamyltransferase 8 pseudogene
down	ENSG00000184697.6	-2.11315	-0.78924	8.82318e-09	8.74843e-07	0.78	0.35	0.14	0.07	0.16	0.03	CLDN6	chr16	protein_coding	claudin 6
down	ENSG00000197181.11	-1.0707	0.259644	4.504e-05	0.00166984	0.28	0.26	0.18	0.14	0.11	0.08	PIWIL2	chr8	protein_coding	piwi-like RNA-mediated gene silencing 2
down	ENSG00000172006.11	-1.01351	0.646332	2.31451e-05	0.000954094	0.83	0.54	0.46	0.27	0.32	0.28	ZNF554	chr19	protein_coding	zinc finger protein 554
down	ENSG00000259438.1	-1.04763	0.128601	9.23709e-05	0.00302282	1.91	1.36	0.92	0.58	0.66	0.72	CTD-2650P22.1	chr15	lincRNA	--
down	ENSG00000229372.1	-1.88194	-2.25391	0.00350239	0.0499924	0.37	0.18	0.29	0.04	0.07	0.13	SZT2-AS1	chr1	antisense	SZT2 antisense RNA 1
down	ENSG00000204525.14	-1.61556	8.27484	6.63203e-22	2.67477e-19	242.45	222.21	169.3	78.16	64.01	58.89	HLA-C	chr6	protein_coding	major histocompatibility complex, class I, C
down	ENSG00000258469.1	-2.62454	-1.46554	1.65659e-07	1.27097e-05	0.67	0.59	0.97	0.09	0.19	0.05	CHMP4BP1	chr14	processed_pseudogene	charged multivesicular body protein 4B pseudogene 1
down	ENSG00000188687.15	-1.56056	-0.92452	3.14637e-05	0.00124375	0.09	0.09	0.1	0.03	0.03	0.03	SLC4A5	chr2	protein_coding	solute carrier family 4 (sodium bicarbonate cotransporter), member 5
down	ENSG00000184156.15	-1.73286	2.56571	3.37442e-19	1.04906e-16	0.82	0.64	0.56	0.24	0.16	0.19	KCNQ3	chr8	protein_coding	potassium channel, voltage gated KQT-like subfamily Q, member 3
down	ENSG00000105737.9	-2.66658	0.501575	2.84073e-21	1.04669e-18	0.56	0.51	0.28	0.06	0.06	0.08	GRIK5	chr19	protein_coding	glutamate receptor, ionotropic, kainate 5
down	ENSG00000165949.12	-3.98922	7.61372	5.89147e-103	1.75831e-98	481.38	414.07	254.72	33.89	20.16	15.58	IFI27	chr14	protein_coding	interferon, alpha-inducible protein 27
down	ENSG00000227080.2	-1.12049	-0.916609	0.00147069	0.0266663	0.73	1.2	0.56	0.22	0.5	0.35	CTD-2021A8.3	chr7	processed_pseudogene	--
down	ENSG00000123610.4	-1.30974	0.00727399	5.1421e-06	0.000265512	0.92	0.62	0.86	0.23	0.31	0.44	TNFAIP6	chr2	protein_coding	tumor necrosis factor, alpha-induced protein 6
down	ENSG00000154252.11	-1.8897	-2.25046	0.00350239	0.0499924	0.19	0.16	0.1	0.04	0.03	0.04	GAL3ST2	chr2	protein_coding	galactose-3-O-sulfotransferase 2
down	ENSG00000182326.14	-1.34103	7.33917	1.02353e-15	2.61088e-13	64.85	54.95	43.28	18.91	19.11	25.18	C1S	chr12	protein_coding	complement component 1, s subcomponent
down	ENSG00000235885.7	-1.92518	-0.732169	6.79834e-08	5.65171e-06	0.19	0.12	0.14	0.07	0.04	0	AC023115.2	chr2	lincRNA	--
down	ENSG00000270194.1	-1.43033	1.66752	1.03643e-11	1.74759e-09	2.37	1.38	1.17	0.59	0.54	0.66	RP11-259K5.2	chr3	antisense	--
down	ENSG00000163884.3	-2.14161	-1.79791	4.90726e-05	0.00178606	0.23	0.14	0.02	0.01	0.04	0.03	KLF15	chr3	protein_coding	Kruppel-like factor 15
down	ENSG00000168477.17	-1.98758	1.49155	3.87871e-19	1.1934e-16	0.33	0.26	0.18	0.09	0.04	0.06	TNXB	chr6	protein_coding	tenascin XB
down	ENSG00000198576.3	-1.76956	1.3622	1.61155e-15	3.97494e-13	1.76	1	0.66	0.4	0.33	0.23	ARC	chr8	protein_coding	activity-regulated cytoskeleton-associated protein
down	ENSG00000182175.13	-1.06112	-0.499169	0.000750514	0.0158746	0.06	0.06	0.06	0.05	0.02	0.01	RGMA	chr15	protein_coding	repulsive guidance molecule family member a
down	ENSG00000078018.19	-1.95973	1.0425	2.30145e-16	6.13274e-14	0.35	0.29	0.18	0.05	0.06	0.09	MAP2	chr2	protein_coding	microtubule-associated protein 2
down	ENSG00000145107.15	-1.10317	0.841303	2.61283e-06	0.000147969	0.98	1.1	1.12	0.54	0.48	0.42	TM4SF19	chr3	protein_coding	transmembrane 4 L six family member 19
down	ENSG00000166710.17	-1.24538	9.5654	6.43502e-14	1.40185e-11	456.51	353.02	339.61	176.55	154.43	140.58	B2M	chr15	protein_coding	beta-2-microglobulin
down	ENSG00000168016.13	-1.34571	4.28815	7.85571e-15	1.83167e-12	2.14	2.26	2.44	0.64	0.88	1.14	TRANK1	chr3	protein_coding	tetratricopeptide repeat and ankyrin repeat containing 1
down	ENSG00000140853.15	-1.23437	4.93795	3.97021e-13	8.00614e-11	4.93	5.78	5.44	2.54	2.43	1.71	NLRC5	chr16	protein_coding	NLR family, CARD domain containing 5
down	ENSG00000271344.1	-5.05281	-3.02368	0.000598732	0.0134122	0.17	0.08	0.02	0	0	0	RP11-274B21.9	chr7	lincRNA	--
down	ENSG00000226864.1	-1.85781	-2.11604	0.00220363	0.0360172	0.28	0.3	0.17	0.03	0.1	0.06	ATE1-AS1	chr10	antisense	ATE1 antisense RNA 1
down	ENSG00000277089.4	-5.61708	-2.70484	1.2137e-05	0.000554713	0.06	0.08	0.14	0	0	0	AC069363.1	chr17	antisense	--
down	ENSG00000158428.3	-2.00193	-2.1833	0.00146789	0.0266318	0.26	0.12	0.12	0.04	0.02	0.07	CATIP	chr2	protein_coding	ciliogenesis associated TTC17 interacting protein
down	ENSG00000177340.5	-2.93688	-1.99652	3.51662e-06	0.000189789	0.26	0.13	0.18	0.03	0	0.04	FLJ13224	chr12	antisense	--
down	ENSG00000229869.1	-1.56572	-1.60885	0.0010348	0.0205344	0.9	0.78	0.84	0.19	0.17	0.51	RP11-363N22.2	chr10	antisense	--
down	ENSG00000159261.10	-2.3731	-2.3598	0.000847861	0.0175117	0.09	0.11	0.06	0.02	0.02	0	CLDN14	chr21	protein_coding	claudin 14
down	ENSG00000105559.11	-2.68669	2.83114	1.01326e-40	1.00803e-37	3.49	3.54	3.15	0.51	0.42	0.62	PLEKHA4	chr19	protein_coding	pleckstrin homology domain containing, family A (phosphoinositide binding specific) member 4
down	ENSG00000100918.12	-1.18693	1.63598	9.96597e-09	9.78402e-07	1.76	1.43	1.18	0.63	0.65	0.58	REC8	chr14	protein_coding	REC8 meiotic recombination protein
down	ENSG00000248278.1	-1.19644	-0.183017	4.59233e-05	0.00169417	1.49	1.06	0.76	0.56	0.54	0.26	SUMO2P17	chr17	transcribed_processed_pseudogene	SUMO2 pseudogene 17
down	ENSG00000227363.1	-2.15046	-1.93696	0.000168417	0.00497664	0.88	0.27	0.06	0.04	0.13	0.08	AC019172.2	chr2	lincRNA	--
down	ENSG00000099869.7	-2.49065	-2.28881	0.000318212	0.00815196	0.2	0.06	0.04	0.02	0.02	0	IGF2-AS	chr11	antisense	IGF2 antisense RNA
down	ENSG00000197632.8	-2.02002	-0.720879	3.47864e-08	3.08989e-06	0.55	0.2	0.27	0.05	0.11	0.1	SERPINB2	chr18	protein_coding	serpin peptidase inhibitor, clade B (ovalbumin), member 2
down	ENSG00000169248.12	-2.84267	0.255345	2.83904e-21	1.04669e-18	0.99	0.88	0.82	0.14	0.12	0.09	CXCL11	chr4	protein_coding	chemokine (C-X-C motif) ligand 11
down	ENSG00000270039.1	-2.05082	-2.15414	0.00146789	0.0266318	0.32	0.22	0.59	0.13	0.04	0.1	RP11-571M6.17	chr12	lincRNA	--
down	ENSG00000251050.1	-2.5284	-2.52736	0.00205741	0.0341606	0.59	0.2	0.73	0	0.22	0	RP11-168A11.4	chr5	processed_pseudogene	--
down	ENSG00000128908.15	-1.1682	4.91055	6.53689e-12	1.1409e-09	6.96	5.46	4.23	1.66	2.39	3.25	INO80	chr15	protein_coding	INO80 complex subunit
down	ENSG00000172650.12	-1.0255	0.885504	9.2224e-06	0.000435337	1.01	0.74	0.49	0.33	0.4	0.32	AGAP5	chr10	protein_coding	ArfGAP with GTPase domain, ankyrin repeat and PH domain 5
down	ENSG00000166923.10	-1.02896	4.81682	1.38317e-09	1.62522e-07	3	1.99	1.69	1.03	1.06	1.11	GREM1	chr15	protein_coding	gremlin 1, DAN family BMP antagonist
down	ENSG00000260942.1	-1.00828	0.334736	8.72557e-05	0.00288069	0.46	0.36	0.22	0.2	0.14	0.16	CAPN10-AS1	chr2	antisense	CAPN10 antisense RNA 1 (head to head)
down	ENSG00000138670.16	-2.88541	-2.6527	0.00100588	0.0200805	0.02	0.02	0.01	0	0	0.01	RASGEF1B	chr4	protein_coding	RasGEF domain family, member 1B
down	ENSG00000138035.14	-1.15304	7.00858	4.48211e-12	8.01009e-10	32.51	35.19	35.54	14.79	15.08	15.7	PNPT1	chr2	protein_coding	polyribonucleotide nucleotidyltransferase 1
down	ENSG00000105889.14	-1.2631	-0.744204	0.000199751	0.0056401	0.4	0.3	0.32	0.13	0.2	0.06	STEAP1B	chr7	protein_coding	STEAP family member 1B
down	ENSG00000038295.7	-1.3183	-0.925392	0.000471602	0.011242	0.1	0.06	0.07	0.01	0.03	0.04	TLL1	chr4	protein_coding	tolloid-like 1
down	ENSG00000183889.12	-1.27378	1.34106	3.3914e-09	3.70756e-07	1.35	3.47	0.93	0.53	0.73	1.05	NPIPA5	chr16	protein_coding	nuclear pore complex interacting protein family, member A5
down	ENSG00000082074.15	-1.07113	4.61046	3.53425e-10	4.56755e-08	7.11	5.66	4.22	2.15	2.62	3.17	FYB	chr5	protein_coding	FYN binding protein
down	ENSG00000087074.7	-1.56571	7.8497	1.08388e-20	3.89739e-18	164.35	115.87	94.05	49.08	39.43	33.88	PPP1R15A	chr19	protein_coding	protein phosphatase 1, regulatory subunit 15A
down	ENSG00000261488.1	-1.95247	-1.56124	3.78728e-05	0.00145098	0.32	0.21	0.07	0.06	0.05	0.03	RP11-757F18.5	chr3	antisense	--
down	ENSG00000196565.12	-2.6055	-2.48165	0.000738656	0.0157215	0.12	0.06	0.06	0	0.02	0.01	HBG2	chr11	protein_coding	hemoglobin, gamma G
down	ENSG00000254887.1	-2.00732	-1.5246	2.55223e-05	0.00103353	0.66	0.42	0.48	0.13	0.15	0.08	CTC-378H22.1	chr19	processed_transcript	--
down	ENSG00000162825.16	-1.48875	2.80092	2.38093e-15	5.6847e-13	0.64	0.46	0.3	0.09	0.17	0.22	NBPF20	chr1	protein_coding	neuroblastoma breakpoint family, member 20
down	ENSG00000236256.9	-1.64972	-1.85294	0.00185341	0.0315364	0.11	0.12	0.13	0.03	0.01	0.08	DIAPH2-AS1	chrX	antisense	DIAPH2 antisense RNA 1
down	ENSG00000128564.6	-1.30476	5.17189	1.52804e-14	3.53523e-12	20.8	15.74	12.37	6.91	6.88	5.41	VGF	chr7	protein_coding	VGF nerve growth factor inducible
down	ENSG00000181381.13	-2.14855	5.32508	4.5705e-35	3.41016e-32	8.32	8.54	6.44	1.37	1.66	2.15	DDX60L	chr4	protein_coding	DEAD (Asp-Glu-Ala-Asp) box polypeptide 60-like
down	ENSG00000116717.11	-1.2604	6.32876	5.49569e-14	1.21496e-11	88.65	60.65	46.45	28.67	26.47	24.15	GADD45A	chr1	protein_coding	growth arrest and DNA-damage-inducible, alpha
down	ENSG00000183486.12	-3.05015	3.34491	2.17682e-53	3.09368e-50	4.18	5.66	5.36	0.68	0.46	0.67	MX2	chr21	protein_coding	MX dynamin-like GTPase 2
down	ENSG00000258667.1	-4.58259	-1.4811	5.81035e-13	1.15522e-10	1.72	0.65	0.43	0	0.09	0	HIF1A-AS2	chr14	lincRNA	HIF1A antisense RNA 2
down	ENSG00000205300.3	-1.40109	-1.08808	0.000218848	0.00607019	1.18	0.6	0.46	0.29	0.37	0.13	RP11-352D3.2	chr20	lincRNA	--
down	ENSG00000204767.3	-1.8289	1.18418	1.67211e-15	4.09051e-13	0.98	1	0.98	0.34	0.22	0.26	FAM196B	chr5	protein_coding	family with sequence similarity 196, member B
down	ENSG00000273320.1	-1.25904	0.508711	5.89293e-07	3.88244e-05	2.84	1.95	1.13	0.86	0.87	0.63	RP11-22N19.2	chr7	antisense	--
down	ENSG00000132274.15	-2.58099	4.02381	4.10091e-44	4.89567e-41	8.34	8.55	7.03	1.45	1.14	1.31	TRIM22	chr11	protein_coding	tripartite motif containing 22
down	ENSG00000180616.8	-1.11939	0.493039	7.9069e-06	0.000383709	0.3	0.19	0.13	0.14	0.07	0.07	SSTR2	chr17	protein_coding	somatostatin receptor 2
down	ENSG00000153976.2	-3.11462	-2.52022	0.000192584	0.0054792	0.06	0.08	0.06	0.01	0	0.01	HS3ST3A1	chr17	protein_coding	heparan sulfate (glucosamine) 3-O-sulfotransferase 3A1
down	ENSG00000026751.16	-1.51909	1.691	3.61995e-13	7.39983e-11	1.95	1.1	1.08	0.48	0.64	0.25	SLAMF7	chr1	protein_coding	SLAM family member 7
down	ENSG00000137959.15	-3.64946	3.74406	1.56984e-73	1.1713e-69	3.49	3.74	3.58	0.33	0.3	0.2	IFI44L	chr1	protein_coding	interferon-induced protein 44-like
down	ENSG00000164949.7	-1.12361	4.39245	6.11261e-11	8.94269e-09	14.73	9.8	8.87	5.16	4.89	4.87	GEM	chr8	protein_coding	GTP binding protein overexpressed in skeletal muscle
down	ENSG00000274215.1	-2.29584	-2.40189	0.00137735	0.0253746	0.78	0.05	0.07	0.04	0.04	0.1	CTD-2313J17.6	chr15	lincRNA	--
down	ENSG00000135205.14	-1.59561	-0.287397	1.58384e-07	1.22779e-05	0.39	0.36	0.15	0.08	0.11	0.1	CCDC146	chr7	protein_coding	coiled-coil domain containing 146
down	ENSG00000196611.4	-1.25171	-0.253464	4.42825e-05	0.00164789	0.57	0.42	0.44	0.19	0.19	0.21	MMP1	chr11	protein_coding	matrix metallopeptidase 1
down	ENSG00000258410.1	-1.14011	-0.904145	0.00113727	0.0221697	0.69	1.44	0.88	0.53	0.52	0.21	RP11-173D3.1	chr15	lincRNA	--
down	ENSG00000068079.7	-1.28315	6.63935	1.76863e-14	4.06036e-12	72.98	106.33	110.3	47.66	39.17	29.21	IFI35	chr17	protein_coding	interferon-induced protein 35
down	ENSG00000255317.1	-1.14848	-0.102753	5.46939e-05	0.0019479	3.4	1.78	1.53	1.09	0.94	0.9	RP11-688I9.2	chr11	antisense	--
down	ENSG00000103888.15	-1.77621	3.0493	2.28071e-21	8.72664e-19	2.09	1.45	0.92	0.36	0.39	0.52	CEMIP	chr15	protein_coding	cell migration inducing protein, hyaluronan binding
down	ENSG00000077522.12	-2.64781	-1.96575	1.27278e-05	0.000578174	0.12	0.04	0.02	0.01	0.01	0.01	ACTN2	chr1	protein_coding	actinin, alpha 2
down	ENSG00000263956.5	-1.05499	2.77751	1.38716e-08	1.32268e-06	1.69	1.25	1.18	0.55	0.53	0.89	NBPF11	chr1	protein_coding	neuroblastoma breakpoint family, member 11
down	ENSG00000010030.13	-2.02071	-0.208172	1.38308e-10	1.91102e-08	0.3	0.52	0.58	0.15	0.09	0.1	ETV7	chr6	protein_coding	ets variant 7
down	ENSG00000234745.9	-2.3295	7.7456	1.09636e-41	1.1283e-38	250.99	204.41	141.69	48	35.02	31.95	HLA-B	chr6	protein_coding	major histocompatibility complex, class I, B
down	ENSG00000258807.5	-3.39862	-2.85494	0.00124293	0.0235525	0.17	0.03	0	0	0.01	0	RP11-1152H15.1	chr14	lincRNA	--
down	ENSG00000131203.12	-2.41918	0.773651	8.92812e-21	3.24951e-18	0.79	1.19	1.11	0.21	0.21	0.14	IDO1	chr8	protein_coding	indoleamine 2,3-dioxygenase 1
down	ENSG00000185955.4	-2.08121	-0.260934	3.77167e-11	5.77259e-09	1.23	1.36	0.7	0.28	0.3	0.15	C7orf61	chr7	protein_coding	chromosome 7 open reading frame 61
down	ENSG00000079263.18	-1.45936	-0.994053	8.2383e-05	0.00275025	0.1	0.19	0.18	0.02	0.08	0.07	SP140	chr2	protein_coding	SP140 nuclear body protein
down	ENSG00000197588.9	-6.57103	-2.05244	3.24711e-10	4.25044e-08	0.3	0.15	0.05	0	0	0	KLKP1	chr19	transcribed_unprocessed_pseudogene	kallikrein pseudogene 1
down	ENSG00000164463.12	-1.07857	1.88208	7.35823e-08	6.06647e-06	0.72	0.49	0.26	0.14	0.25	0.29	CREBRF	chr5	protein_coding	CREB3 regulatory factor
down	ENSG00000261200.1	-1.65023	0.0471763	6.97301e-09	7.12703e-07	0.34	0.3	0.32	0.07	0.11	0.12	RP11-989E6.10	chr16	lincRNA	--
down	ENSG00000225492.6	-3.03134	-2.21598	1.90709e-05	0.00080848	0.1	0.11	0.1	0.01	0	0.03	GBP1P1	chr1	transcribed_unprocessed_pseudogene	guanylate binding protein 1, interferon-inducible pseudogene 1
down	ENSG00000101605.12	-1.3327	-1.51771	0.00172317	0.0297787	0.08	0.09	0.03	0.01	0.04	0.02	MYOM1	chr18	protein_coding	myomesin 1
down	ENSG00000203837.4	-4.15351	-2.40229	3.29595e-06	0.000180823	0.23	0.01	0.02	0	0	0.01	PNLIPRP3	chr10	protein_coding	pancreatic lipase-related protein 3
down	ENSG00000057704.10	-1.1329	0.243794	1.51622e-05	0.000673386	0.23	0.3	0.14	0.09	0.1	0.11	TMCC3	chr12	protein_coding	transmembrane and coiled-coil domain family 3
down	ENSG00000244255.5	-1.20402	3.96455	5.05541e-12	8.92773e-10	5.83	4.45	3.47	1.85	1.66	2.34	XXbac-BPG116M5.17	chr6	protein_coding	--
down	ENSG00000263718.2	-2.05924	-1.8502	0.000115298	0.00362969	0.26	0.32	0.14	0.06	0.05	0.05	RP11-285E9.6	chr17	lincRNA	--
down	ENSG00000144218.18	-2.46016	-2.56305	0.00205741	0.0341606	0.02	0.02	0.01	0	0	0.01	AFF3	chr2	protein_coding	AF4/FMR2 family, member 3
down	ENSG00000105675.8	-5.27319	-2.90609	0.000161428	0.00478432	0.04	0.05	0.01	0	0	0	ATP4A	chr19	protein_coding	ATPase, H+/K+ exchanging, alpha polypeptide
down	ENSG00000130589.16	-1.63906	7.46047	2.17081e-22	8.99832e-20	21.17	25.6	24.21	8.14	7.41	6.73	HELZ2	chr20	protein_coding	helicase with zinc finger 2, transcriptional coactivator
down	ENSG00000152463.14	-2.23617	-2.43713	0.002229	0.0361434	0.17	0.1	0.02	0.03	0.01	0.02	OLAH	chr10	protein_coding	oleoyl-ACP hydrolase
down	ENSG00000132530.16	-3.58393	3.86698	1.62696e-72	8.09276e-69	7.06	6.93	5.1	0.66	0.5	0.38	XAF1	chr17	protein_coding	XIAP associated factor 1
down	ENSG00000111729.12	-2.38134	-2.60811	0.00341459	0.0491599	0.14	0.15	0.07	0	0.04	0.02	CLEC4A	chr12	protein_coding	C-type lectin domain family 4, member A
down	ENSG00000120217.13	-1.40638	2.66029	9.84965e-14	2.07016e-11	2.33	2.12	1.91	0.74	0.85	0.76	CD274	chr9	protein_coding	CD274 molecule
down	ENSG00000271383.6	-1.81015	2.94008	9.86046e-22	3.82189e-19	0.75	0.53	0.35	0.11	0.14	0.2	NBPF19	chr1	protein_coding	neuroblastoma breakpoint family, member 19
down	ENSG00000175920.15	-2.52903	-2.52218	0.00123483	0.0234886	0.08	0.05	0.06	0	0	0.03	DOK7	chr4	protein_coding	docking protein 7
down	ENSG00000182393.2	-3.86442	1.79722	1.37532e-53	2.16034e-50	7.98	6.91	4.49	0.38	0.51	0.38	IFNL1	chr19	protein_coding	interferon, lambda 1
down	ENSG00000248187.1	-1.8134	0.483715	4.23858e-12	7.62051e-10	1.68	0.8	0.83	0.25	0.32	0.35	RP11-184M15.1	chr4	lincRNA	--
down	ENSG00000239617.1	-1.71264	-0.759111	1.92705e-06	0.00011255	1.98	1.84	1.49	0.51	0.23	0.9	RP11-302B13.1	chr12	processed_pseudogene	--
down	ENSG00000164330.16	-1.24536	1.61018	3.486e-09	3.78326e-07	0.87	0.61	0.57	0.23	0.2	0.44	EBF1	chr5	protein_coding	early B-cell factor 1
down	ENSG00000179094.13	-1.0678	4.70063	3.6894e-10	4.72575e-08	6.85	5.54	4.22	3.01	2.29	2.4	PER1	chr17	protein_coding	period circadian clock 1
down	ENSG00000231721.6	-1.33458	3.51551	8.63851e-14	1.84154e-11	5.39	3.61	3.01	1.68	1.52	1.42	LINC-PINT	chr7	antisense	long intergenic non-protein coding RNA, p53 induced transcript
down	ENSG00000152705.7	-1.39295	-0.344998	9.25097e-06	0.000435337	0.96	0.46	0.55	0.35	0.15	0.24	CATSPER3	chr5	protein_coding	cation channel, sperm associated 3
down	ENSG00000205560.12	-1.1163	3.75361	2.30667e-10	3.07332e-08	6.49	5.28	4.19	2.71	2.04	2.43	CPT1B	chr22	protein_coding	carnitine palmitoyltransferase 1B (muscle)
down	ENSG00000165023.5	-2.5039	-2.05921	8.68556e-05	0.00287066	0.04	0.04	0.09	0.01	0.01	0.01	DIRAS2	chr9	protein_coding	DIRAS family, GTP-binding RAS-like 2
down	ENSG00000241106.6	-1.72007	-2.0538	0.00313666	0.0464384	0.23	0.16	0.13	0.09	0.02	0.04	HLA-DOB	chr6	protein_coding	major histocompatibility complex, class II, DO beta
down	ENSG00000136059.14	-1.99471	-1.7623	0.00018021	0.00519151	0.07	0.04	0.18	0.02	0.04	0.01	VILL	chr3	protein_coding	villin-like
down	ENSG00000256667.6	-1.05832	-0.996876	0.00350424	0.0499924	0.26	0.19	0.18	0.04	0.14	0.11	KLRAP1	chr12	transcribed_unprocessed_pseudogene	killer cell lectin-like receptor subfamily A pseudogene 1
down	ENSG00000247809.7	-1.37533	-1.10172	0.000498317	0.0117567	0.08	0.12	0.11	0.01	0.05	0.05	NR2F2-AS1	chr15	antisense	NR2F2 antisense RNA 1
down	ENSG00000260589.1	-2.47331	-1.88696	2.49255e-05	0.00101487	0.12	0.06	0.16	0.01	0.02	0.03	STAM-AS1	chr10	antisense	STAM antisense RNA 1 (head to head)
down	ENSG00000115008.5	-1.87093	2.00706	1.03302e-19	3.31511e-17	3.29	2.49	1.8	0.88	0.61	0.5	IL1A	chr2	protein_coding	interleukin 1, alpha
down	ENSG00000145040.3	-1.04206	3.03041	1.02204e-08	1.00009e-06	7.23	6.08	5.67	3.12	3.09	2.76	UCN2	chr3	protein_coding	urocortin 2
down	ENSG00000237276.8	-1.1347	-0.269474	0.000177906	0.00515535	0.41	0.64	0.43	0.27	0.16	0.22	ANO7P1	chr1	transcribed_unprocessed_pseudogene	anoctamin 7 pseudogene 1
down	ENSG00000205534.6	-1.382	0.643618	1.63813e-08	1.54227e-06	0.66	0.35	0.32	0.18	0.19	0.12	SMG1P2	chr16	unprocessed_pseudogene	SMG1 pseudogene 2
down	ENSG00000117226.11	-1.01822	3.07876	1.96705e-08	1.82318e-06	3.37	3.54	2.53	1.2	1.5	1.88	GBP3	chr1	protein_coding	guanylate binding protein 3
down	ENSG00000249413.2	-1.5545	-1.53955	0.000355817	0.00894023	0.45	0.71	0.33	0.17	0.24	0.04	RP11-25H12.1	chr4	lincRNA	--
down	ENSG00000229951.5	-1.81794	-0.581326	1.24791e-07	9.98496e-06	0.18	0.33	0.3	0.08	0.03	0.13	FLJ31356	chr2	antisense	--
down	ENSG00000234465.10	-2.02083	-1.62	3.64628e-05	0.00140448	0.45	0.49	0.06	0.06	0	0.18	PINLYP	chr19	protein_coding	phospholipase A2 inhibitor and LY6/PLAUR domain containing
down	ENSG00000186105.7	-3.66797	-2.70386	0.000209148	0.00584459	0.06	0.06	0.08	0.01	0	0	LRRC70	chr5	protein_coding	leucine rich repeat containing 70
down	ENSG00000277067.4	-2.25467	-0.492664	4.60271e-11	6.90291e-09	0.05	0.01	1.05	0	0.21	0.01	CH507-254M2.1	chr21	lincRNA	--
down	ENSG00000260190.1	-1.47341	-0.0217511	2.06648e-07	1.53418e-05	1.47	1.85	1.03	0.8	0.42	0.25	RP11-229P13.25	chr9	sense_overlapping	--
down	ENSG00000243686.2	-1.69005	-1.8314	0.00185341	0.0315364	1.15	0.46	0.87	0.22	0.2	0.35	RPLP1P11	chr17	processed_pseudogene	ribosomal protein, large, P1 pseudogene 11
down	ENSG00000126709.14	-2.71225	9.88568	1.40666e-54	2.79879e-51	1665.77	1717.9	1491.88	346.79	215.33	156.52	IFI6	chr1	protein_coding	interferon, alpha-inducible protein 6
down	ENSG00000231770.5	-1.04452	1.64064	4.22389e-07	2.87157e-05	4.07	3.23	2.24	1.48	1.47	1.54	TMEM44-AS1	chr3	antisense	TMEM44 antisense RNA 1
down	ENSG00000152778.8	-1.26099	5.87642	6.61815e-14	1.4313e-11	18.09	16.99	17.88	7.82	7.09	6.68	IFIT5	chr10	protein_coding	interferon-induced protein with tetratricopeptide repeats 5
down	ENSG00000100941.8	-1.03694	5.43225	7.22262e-10	8.76257e-08	16.85	13.99	9.24	4	6.19	9.13	PNN	chr14	protein_coding	pinin, desmosome associated protein
down	ENSG00000119508.17	-1.27429	0.504777	4.23361e-07	2.87164e-05	0.26	0.3	0.23	0.11	0.11	0.1	NR4A3	chr9	protein_coding	nuclear receptor subfamily 4, group A, member 3
down	ENSG00000163823.3	-4.66114	-3.21193	0.00224639	0.0361434	0.02	0.08	0	0	0	0	CCR1	chr3	protein_coding	chemokine (C-C motif) receptor 1
down	ENSG00000231234.2	-2.37726	-2.60691	0.00341459	0.0491599	0.32	0.39	0.23	0	0	0.18	SKP1P1	chr7	processed_pseudogene	S-phase kinase-associated protein 1 pseudogene 1
down	ENSG00000250271.1	-1.02843	1.42456	1.49733e-06	8.95546e-05	10.68	7.48	5.25	4.06	3.29	3.8	RP11-64D22.5	chr3	lincRNA	--
down	ENSG00000185745.9	-2.54639	7.72716	1.12184e-48	1.39505e-45	64.37	64.16	72.55	14.36	11.23	7.81	IFIT1	chr10	protein_coding	interferon-induced protein with tetratricopeptide repeats 1
down	ENSG00000240065.7	-1.13509	5.58981	1.50063e-11	2.48813e-09	48.22	71.02	64.55	30.43	28.39	22.93	PSMB9	chr6	protein_coding	proteasome (prosome, macropain) subunit, beta type, 9
down	ENSG00000151623.14	-3.50115	-2.79972	0.00068657	0.0148915	0.03	0.03	0.01	0	0	0	NR3C2	chr4	protein_coding	nuclear receptor subfamily 3, group C, member 2
down	ENSG00000267898.1	-1.87457	-0.770262	1.32582e-07	1.0468e-05	1.41	0.97	0.31	0.03	0.34	0.33	CTD-2639E6.9	chr19	lincRNA	--
down	ENSG00000106823.12	-1.42683	-0.365502	3.63751e-06	0.000195254	0.22	0.22	0.13	0.05	0.08	0.08	ECM2	chr9	protein_coding	extracellular matrix protein 2, female organ and adipocyte specific
down	ENSG00000170835.13	-1.43171	-0.719924	2.54482e-05	0.00103193	0.2	0.38	0.21	0.06	0.13	0.09	CEL	chr9	protein_coding	carboxyl ester lipase
down	ENSG00000276085.1	-3.9018	-1.5942	1.82386e-10	2.47424e-08	0.97	0.2	0.46	0.03	0.06	0	CCL3L3	chr17	protein_coding	chemokine (C-C motif) ligand 3-like 3
down	ENSG00000274227.1	-2.80036	-2.36146	0.000155667	0.00464588	0.29	0.3	0.36	0	0	0.14	RP1-267L14.6	chr12	antisense	--
down	ENSG00000169245.5	-1.96363	0.57586	3.57205e-14	8.01562e-12	1.49	1.37	2.05	0.64	0.33	0.25	CXCL10	chr4	protein_coding	chemokine (C-X-C motif) ligand 10
down	ENSG00000223804.5	-1.03351	1.46117	1.22294e-06	7.43355e-05	4.76	3.63	4.55	2.53	1.79	1.86	CH17-472G23.2	chr1	transcribed_unprocessed_pseudogene	--
down	ENSG00000168386.18	-2.07256	-0.742266	2.25302e-08	2.07535e-06	0.23	0.1	0.11	0.04	0.03	0.03	FILIP1L	chr3	protein_coding	filamin A interacting protein 1-like
down	ENSG00000111254.7	-1.44664	-1.05402	0.00020445	0.00575099	0.2	0.15	0.12	0.03	0.06	0.08	AKAP3	chr12	protein_coding	A kinase (PRKA) anchor protein 3
down	ENSG00000137965.10	-2.86244	4.59052	1.77313e-54	3.30745e-51	20.61	22.64	21.07	3.41	2.76	2.44	IFI44	chr1	protein_coding	interferon-induced protein 44
down	ENSG00000235385.1	-2.09865	-0.0321291	2.39245e-12	4.57709e-10	1.42	0.7	0.47	0.25	0.21	0.1	GS1-600G8.5	chrX	lincRNA	--
down	ENSG00000276317.1	-2.79612	-2.70353	0.0017378	0.0299276	0.51	0.1	0.07	0	0.04	0.05	RP11-93B14.10	chr20	antisense	--
down	ENSG00000158482.9	-2.66747	-2.18081	7.18252e-05	0.00242766	0.36	0.4	0.17	0.03	0.09	0	SNX29P1	chr16	unprocessed_pseudogene	sorting nexin 29 pseudogene 1
down	ENSG00000271425.6	-1.24881	2.81854	1.90171e-11	3.05143e-09	0.79	0.69	0.44	0.19	0.26	0.35	NBPF10	chr1	protein_coding	neuroblastoma breakpoint family, member 10
down	ENSG00000248144.5	-3.29362	-2.90872	0.00224768	0.0361434	0.17	0.04	0	0.01	0	0	ADH1C	chr4	protein_coding	alcohol dehydrogenase 1C (class I), gamma polypeptide
down	ENSG00000221963.5	-1.11205	5.40708	4.21033e-11	6.34633e-09	4.99	5.07	4.65	1.98	2.17	2.54	APOL6	chr22	protein_coding	apolipoprotein L, 6
down	ENSG00000136696.10	-3.85987	-2.03037	1.41461e-07	1.11103e-05	0.08	0.12	0.26	0	0.02	0	IL36B	chr2	protein_coding	interleukin 36, beta
down	ENSG00000072182.12	-2.70975	-1.72707	9.48571e-07	5.98522e-05	0.24	0.09	0.07	0.05	0.01	0	ASIC4	chr2	protein_coding	acid sensing (proton gated) ion channel family member 4
down	ENSG00000175426.10	-1.6795	-0.447582	3.42797e-07	2.39597e-05	0.23	0.14	0.14	0.07	0.02	0.07	PCSK1	chr5	protein_coding	proprotein convertase subtilisin/kexin type 1
down	ENSG00000168961.16	-2.47213	0.672413	1.31181e-20	4.50011e-18	0.93	0.74	0.5	0.11	0.15	0.1	LGALS9	chr17	protein_coding	lectin, galactoside-binding, soluble, 9
down	ENSG00000000971.15	-1.3363	2.66633	1.39853e-12	2.69285e-10	2.15	1.99	1.19	0.56	0.57	0.95	CFH	chr1	protein_coding	complement factor H
down	ENSG00000264772.5	-1.10271	7.41743	3.20404e-11	4.9291e-09	44.25	46.34	40.95	23.19	20.08	16.32	RP11-186B7.4	chr17	processed_transcript	--
down	ENSG00000197536.10	-1.31269	1.53246	6.055e-10	7.37598e-08	0.5	0.62	0.42	0.26	0.16	0.18	C5orf56	chr5	protein_coding	chromosome 5 open reading frame 56
down	ENSG00000239523.5	-1.04288	0.308238	7.06206e-05	0.00239508	2.09	1.55	1.25	1.05	0.49	0.78	MYLK-AS1	chr3	antisense	MYLK antisense RNA 1
down	ENSG00000227908.3	-1.41053	0.0423697	3.94043e-07	2.69112e-05	0.61	0.64	0.37	0.24	0.19	0.14	FLJ31104	chr5	antisense	--
down	ENSG00000123700.4	-1.36618	-0.994812	0.000317286	0.00814222	0.15	0.08	0.07	0.05	0.03	0.03	KCNJ2	chr17	protein_coding	potassium channel, inwardly rectifying subfamily J, member 2
down	ENSG00000176928.5	-1.56057	0.990975	1.59675e-11	2.61841e-09	0.53	0.49	0.32	0.14	0.16	0.14	GCNT4	chr5	protein_coding	glucosaminyl (N-acetyl) transferase 4, core 2
down	ENSG00000162772.16	-2.8202	4.82424	6.14227e-54	1.07833e-50	29.04	13.75	7.98	2.38	2.37	2.18	ATF3	chr1	protein_coding	activating transcription factor 3
down	ENSG00000228393.3	-1.91059	-0.736723	1.40953e-07	1.10996e-05	0.86	0.62	0.48	0.04	0.16	0.31	LINC01004	chr7	antisense	long intergenic non-protein coding RNA 1004
down	ENSG00000115267.5	-2.19624	4.80906	6.83536e-36	5.2308e-33	9.68	9.46	8.88	1.9	2	2.09	IFIH1	chr2	protein_coding	interferon induced with helicase C domain 1
down	ENSG00000117228.9	-2.13732	4.03022	3.11998e-32	2.16548e-29	8.07	7.5	6.92	1.72	1.68	1.58	GBP1	chr1	protein_coding	guanylate binding protein 1, interferon-inducible
down	ENSG00000255921.1	-2.48161	-2.29068	0.000520183	0.0121265	0.5	0.09	0.25	0.1	0	0.04	RP11-662I13.2	chr12	antisense	--
down	ENSG00000197872.11	-1.68323	-0.736778	2.62272e-06	0.000148039	0.25	0.13	0.07	0.05	0.05	0.04	FAM49A	chr2	protein_coding	family with sequence similarity 49, member A
down	ENSG00000254602.1	-1.2339	-1.18494	0.00209754	0.0347012	0.18	0.14	0.17	0.04	0.07	0.11	AP000662.4	chr11	sense_overlapping	--
down	ENSG00000059378.12	-1.13328	6.36776	1.17932e-11	1.9663e-09	22.95	27.66	25.96	12.99	11.59	9.46	PARP12	chr7	protein_coding	poly (ADP-ribose) polymerase family, member 12
down	ENSG00000265185.5	-2.48425	-1.08186	6.42194e-09	6.60906e-07	1.45	0.71	0.27	0.1	0.12	0.2	SNORD3B-1	chr17	snoRNA	small nucleolar RNA, C/D box 3B-1
down	ENSG00000163207.6	-2.46568	-2.56351	0.00205741	0.0341606	0.13	0.09	0.01	0	0.03	0	IVL	chr1	protein_coding	involucrin
down	ENSG00000279821.1	-1.044	1.83683	2.01961e-07	1.50313e-05	1.61	1.28	1.14	0.71	0.67	0.52	RP11-1334A24.5	chr5	TEC	--
down	ENSG00000124102.4	-1.02566	0.687115	2.0108e-05	0.000846435	3.77	3.3	2.29	2	1.23	1.18	PI3	chr20	protein_coding	peptidase inhibitor 3, skin-derived
down	ENSG00000251127.2	-1.27187	-0.40545	5.08108e-05	0.00183812	0.36	0.27	0.29	0.1	0.17	0.09	RP11-280G9.1	chr8	lincRNA	--
down	ENSG00000237330.2	-2.49087	-2.28662	0.000318212	0.00815196	0.12	0.12	0.1	0.01	0.01	0.03	RNF223	chr1	protein_coding	ring finger protein 223
down	ENSG00000143322.19	-1.05272	5.62166	3.68576e-10	4.72575e-08	6.11	4.33	3.12	1.5	2	2.94	ABL2	chr1	protein_coding	ABL proto-oncogene 2, non-receptor tyrosine kinase
down	ENSG00000158125.9	-1.47237	2.97499	2.09195e-15	5.07595e-13	2.29	1.73	1.2	0.52	0.54	0.79	XDH	chr2	protein_coding	xanthine dehydrogenase
down	ENSG00000175197.10	-2.21844	4.74357	1.80828e-36	1.42022e-33	51.71	26.26	18.94	7.79	6.82	5.43	DDIT3	chr12	protein_coding	DNA-damage-inducible transcript 3
down	ENSG00000196684.12	-2.56317	-0.660097	8.30426e-12	1.42036e-09	0.33	0.44	0.31	0.11	0.03	0.04	HSH2D	chr19	protein_coding	hematopoietic SH2 domain containing
down	ENSG00000227568.1	-1.38777	-0.496209	1.83277e-05	0.000784351	1.42	1.16	0.74	0.58	0.31	0.32	SNX18P26	chr13	processed_pseudogene	sorting nexin 18 pseudogene 26
down	ENSG00000168070.11	-2.80378	-2.36068	0.000155667	0.00464588	0.14	0.17	0.16	0.04	0	0.02	C11orf85	chr11	protein_coding	chromosome 11 open reading frame 85
down	ENSG00000136244.11	-1.18319	5.16017	2.83679e-12	5.32479e-10	29.09	23.92	21.46	13.07	10.14	8.59	IL6	chr7	protein_coding	interleukin 6
down	ENSG00000197140.14	-1.10194	-0.962481	0.00313506	0.0464384	0.24	0.2	0.15	0.11	0.06	0.1	ADAM32	chr8	protein_coding	ADAM metallopeptidase domain 32
down	ENSG00000138496.16	-1.6401	6.2185	3.69482e-22	1.51057e-19	11.2	12.72	12.96	3.9	3.9	3.8	PARP9	chr3	protein_coding	poly (ADP-ribose) polymerase family, member 9
down	ENSG00000107201.9	-2.03159	6.42135	1.97574e-32	1.40395e-29	26.29	26.83	28	6.99	6.28	6.14	DDX58	chr9	protein_coding	DEAD (Asp-Glu-Ala-Asp) box polypeptide 58
down	ENSG00000254418.1	-4.79893	-3.14899	0.00224639	0.0361434	0.65	0.4	0.09	0	0	0	RP11-21L19.1	chr11	antisense	--
down	ENSG00000165555.9	-2.36542	-2.14795	0.000224405	0.00617837	0.1	0.17	0.12	0.01	0.02	0.03	NOXRED1	chr14	protein_coding	NADP-dependent oxidoreductase domain containing 1
down	ENSG00000205930.8	-2.52183	-2.52841	0.00205741	0.0341606	0.09	0	0.1	0.02	0.01	0	C21orf62-AS1	chr21	lincRNA	C21orf62 antisense RNA 1
down	ENSG00000279716.1	-1.05321	0.490046	2.50848e-05	0.00101997	1.09	1.09	0.67	0.48	0.47	0.36	AC006128.2	chr19	TEC	--
down	ENSG00000230479.1	-1.08605	-0.454447	0.000441675	0.0106563	1.06	1.03	0.59	0.25	0.46	0.5	AP000695.6	chr21	antisense	--
down	ENSG00000248698.5	-1.97907	0.128695	4.92706e-12	8.75286e-10	0.65	0.57	0.59	0.11	0.2	0.14	LINC01085	chr4	lincRNA	long intergenic non-protein coding RNA 1085
down	ENSG00000271581.1	-2.38169	1.14657	4.53831e-23	1.96298e-20	3.75	3.61	2.14	0.63	0.55	0.57	XXbac-BPG248L24.12	chr6	unprocessed_pseudogene	--
down	ENSG00000247363.2	-1.29677	-0.221789	1.79499e-05	0.000771923	0.35	0.32	0.45	0.25	0.11	0.09	RP11-637A17.2	chr12	lincRNA	--
down	ENSG00000245522.2	-1.03259	2.19227	1.19094e-07	9.55472e-06	2.67	1.99	2.08	1.26	0.95	1	RP11-540A21.2	chr11	lincRNA	--
down	ENSG00000221995.5	-1.68009	-1.63046	0.000537871	0.0124055	0.1	0.05	0.04	0.02	0.01	0.03	TIAF1	chr17	protein_coding	TGFB1-induced anti-apoptotic factor 1
down	ENSG00000205710.3	-1.57751	-0.964937	3.26808e-05	0.00128337	0.22	0.15	0.14	0.03	0.05	0.1	C17orf107	chr17	protein_coding	chromosome 17 open reading frame 107
down	ENSG00000278597.1	-2.58664	1.56062	6.16188e-29	3.53657e-26	70.01	200.48	1.39	10.77	3.27	31.43	FP671120.7	chr21	miRNA	--
down	ENSG00000255248.6	-1.23494	3.21008	8.76735e-12	1.48671e-09	3.42	2.84	2.15	1.24	1.19	1.04	RP11-166D19.1	chr11	sense_overlapping	--
down	ENSG00000261150.2	-1.51622	-1.01065	6.06314e-05	0.00210902	0.04	0.06	0.01	0.01	0.01	0.02	EPPK1	chr8	protein_coding	epiplakin 1
down	ENSG00000220323.3	-2.87367	-2.31904	5.46162e-05	0.00194746	0.37	0.71	0.28	0	0.05	0.12	HIST2H2BD	chr1	processed_pseudogene	histone cluster 2, H2bd (pseudogene)
down	ENSG00000172748.12	-1.45089	-0.03148	5.18489e-07	3.46181e-05	0.46	0.33	0.31	0.12	0.12	0.16	ZNF596	chr8	protein_coding	zinc finger protein 596
down	ENSG00000275395.4	-1.16056	1.47236	4.60357e-08	3.98242e-06	0.41	0.22	0.14	0.1	0.1	0.13	FCGBP	chr19	protein_coding	Fc fragment of IgG binding protein
down	ENSG00000172031.6	-1.23245	-0.387046	9.03672e-05	0.00296701	0.56	0.64	0.57	0.31	0.18	0.25	EPHX4	chr1	protein_coding	epoxide hydrolase 4
down	ENSG00000272395.5	-4.80448	-3.14624	0.00224639	0.0361434	0.04	0.1	0.01	0	0	0	IFNL4	chr19	polymorphic_pseudogene	interferon, lambda 4 (gene/pseudogene)
down	ENSG00000142675.17	-1.36229	-0.625252	4.68553e-05	0.00172004	0.22	0.3	0.23	0.1	0.05	0.13	CNKSR1	chr1	protein_coding	connector enhancer of kinase suppressor of Ras 1
down	ENSG00000185338.4	-1.08715	0.897238	2.92238e-06	0.000163025	2.18	1.37	1.58	0.96	0.71	0.68	SOCS1	chr16	protein_coding	suppressor of cytokine signaling 1
down	ENSG00000162733.16	-1.61755	-1.49468	0.0003383	0.0085347	0.04	0.05	0.02	0.01	0.01	0.01	DDR2	chr1	protein_coding	discoidin domain receptor tyrosine kinase 2
down	ENSG00000206503.11	-1.04258	8.37265	3.03807e-10	4.01199e-08	207.11	197.73	156.66	101.35	87.8	75.89	HLA-A	chr6	protein_coding	major histocompatibility complex, class I, A
down	ENSG00000144476.5	-1.03403	3.59877	4.65364e-09	4.97806e-07	8.44	6.63	3.97	3.49	2.76	2.74	ACKR3	chr2	protein_coding	atypical chemokine receptor 3
down	ENSG00000248596.6	-1.92759	-1.80247	0.000270847	0.0071789	0.14	0.04	0.03	0	0.02	0.03	RP11-844P9.2	chr5	lincRNA	--
down	ENSG00000228878.7	-1.78764	-0.614421	2.30517e-07	1.68622e-05	0.22	0.25	0.15	0.05	0.06	0.06	SEPT7-AS1	chr7	lincRNA	SEPT7 antisense RNA 1 (head to head)
down	ENSG00000138061.11	-1.34008	7.28398	1.07967e-15	2.73074e-13	45.86	32.37	26.82	12.58	13.22	14.74	CYP1B1	chr2	protein_coding	cytochrome P450, family 1, subfamily B, polypeptide 1
down	ENSG00000236453.5	-2.35038	-1.80295	1.83703e-05	0.000784351	0.59	0.18	0.15	0.12	0.02	0.03	AC003092.1	chr7	lincRNA	--
down	ENSG00000228192.7	-1.0075	-0.0531144	0.000313137	0.00805057	0.81	0.67	0.46	0.42	0.33	0.16	RP11-342M1.3	chr1	antisense	--
down	ENSG00000227766.1	-1.07057	4.31641	4.74098e-10	5.94515e-08	23.87	25.91	19.96	12.43	9.85	10.08	HCG4P5	chr6	unprocessed_pseudogene	HLA complex group 4 pseudogene 5
down	ENSG00000165731.17	-1.83369	0.025871	3.53528e-10	4.56755e-08	0.16	0.24	0.2	0.07	0.05	0.05	RET	chr10	protein_coding	ret proto-oncogene
down	ENSG00000148677.6	-1.70296	3.11279	4.4851e-20	1.52111e-17	9.06	4.87	3.3	2.35	1.47	1.26	ANKRD1	chr10	protein_coding	ankyrin repeat domain 1 (cardiac muscle)
down	ENSG00000263327.6	-1.27001	-1.21756	0.00175222	0.0301065	0.24	0.14	0.17	0.07	0.05	0.11	TAPT1-AS1	chr4	antisense	TAPT1 antisense RNA 1 (head to head)
down	ENSG00000187837.3	-1.00284	6.18058	1.84884e-09	2.10605e-07	156.51	128.24	103.49	74.87	65.88	46.69	HIST1H1C	chr6	protein_coding	histone cluster 1, H1c
down	ENSG00000185158.12	-1.24477	2.33132	9.68578e-11	1.37653e-08	2.1	1.93	1.15	0.6	0.79	0.74	LRRC37B	chr17	protein_coding	leucine rich repeat containing 37B
down	ENSG00000230267.7	-1.04731	-0.0982794	0.000221299	0.00610977	0.19	0.24	0.17	0.02	0.13	0.13	HERC2P4	chr16	transcribed_unprocessed_pseudogene	hect domain and RLD 2 pseudogene 4
down	ENSG00000128683.13	-1.36714	-1.41525	0.00195339	0.0329186	0.09	0.12	0.09	0.05	0.02	0.05	GAD1	chr2	protein_coding	glutamate decarboxylase 1 (brain, 67kDa)
down	ENSG00000214212.8	-1.9847	-1.01641	3.70245e-07	2.55786e-05	0.65	0.25	0.35	0.11	0.15	0.04	C19orf38	chr19	protein_coding	chromosome 19 open reading frame 38
down	ENSG00000163644.14	-1.26	2.5572	3.02112e-11	4.67178e-09	0.93	0.81	0.74	0.35	0.33	0.33	PPM1K	chr4	protein_coding	protein phosphatase, Mg2+/Mn2+ dependent, 1K
down	ENSG00000062370.16	-1.01374	0.561594	5.11262e-05	0.00184729	0.49	0.43	0.39	0.12	0.15	0.38	ZNF112	chr19	protein_coding	zinc finger protein 112
down	ENSG00000196549.10	-2.65359	-2.18566	7.18252e-05	0.00242766	0.06	0.02	0.03	0.01	0	0	MME	chr3	protein_coding	membrane metallo-endopeptidase
down	ENSG00000127616.17	-1.11862	3.55648	2.78221e-10	3.69045e-08	2.5	2.13	1.47	0.74	0.98	1.03	SMARCA4	chr19	protein_coding	SWI/SNF related, matrix associated, actin dependent regulator of chromatin, subfamily a, member 4
down	ENSG00000223722.3	-2.22836	-2.44268	0.002229	0.0361434	1.04	0.08	0.17	0.13	0.11	0	RP11-467L13.5	chr12	processed_pseudogene	--
down	ENSG00000228436.2	-1.03682	-0.0798414	0.000249196	0.00672446	1.6	1.1	0.98	0.66	0.63	0.43	RP5-864K19.4	chr1	antisense	--
down	ENSG00000188000.3	-5.45558	-2.80195	4.40182e-05	0.00164011	0.06	0.04	0.03	0	0	0	OR7D2	chr19	protein_coding	olfactory receptor, family 7, subfamily D, member 2
down	ENSG00000156711.16	-1.17441	1.06038	1.75913e-07	1.33878e-05	0.42	0.37	0.28	0.12	0.2	0.14	MAPK13	chr6	protein_coding	mitogen-activated protein kinase 13
down	ENSG00000136514.2	-2.12315	-0.772215	1.42707e-08	1.35639e-06	0.35	0.37	0.66	0.15	0.1	0.06	RTP4	chr3	protein_coding	receptor (chemosensory) transporter protein 4
down	ENSG00000122877.13	-4.08558	-0.649326	8.56469e-20	2.7784e-17	0.6	0.26	0.06	0.02	0.02	0	EGR2	chr10	protein_coding	early growth response 2
down	ENSG00000242515.5	-1.158	-0.375505	0.000193404	0.00549727	0.32	0.3	0.19	0.12	0.11	0.12	UGT1A10	chr2	protein_coding	UDP glucuronosyltransferase 1 family, polypeptide A10
down	ENSG00000168062.9	-2.4935	4.72376	1.16579e-43	1.33819e-40	16.68	16.66	15.77	3.7	2.51	2.25	BATF2	chr11	protein_coding	basic leucine zipper transcription factor, ATF-like 2
down	ENSG00000223820.5	-1.68613	-1.21121	5.33347e-05	0.00191089	0.11	0.28	0.23	0.04	0.03	0.12	CFL1P1	chr10	transcribed_unprocessed_pseudogene	cofilin 1 (non-muscle) pseudogene 1
down	ENSG00000140450.8	-1.29365	0.750198	7.17816e-08	5.95089e-06	0.8	0.44	0.23	0.2	0.17	0.2	ARRDC4	chr15	protein_coding	arrestin domain containing 4
down	ENSG00000269982.1	-1.73129	-1.33693	5.58198e-05	0.0019762	0.14	0.14	0.07	0.01	0.03	0.07	RP11-1020A11.2	chr3	antisense	--
down	ENSG00000130775.15	-1.55403	2.79811	1.47672e-16	4.0808e-14	2.93	3.42	3.34	1.48	0.95	0.77	THEMIS2	chr1	protein_coding	thymocyte selection associated family member 2
down	ENSG00000100342.20	-1.42189	5.45675	5.3025e-17	1.50717e-14	17.4	20.01	15.29	5.82	6.42	7.07	APOL1	chr22	protein_coding	apolipoprotein L, 1
down	ENSG00000260727.1	-1.02906	-0.619677	0.00155314	0.0277025	2.54	0.94	0.38	0.56	0.64	0.61	SLC7A5P1	chr16	unprocessed_pseudogene	solute carrier family 7 (amino acid transporter light chain, L system), member 5 pseudogene 1
down	ENSG00000260428.2	-1.15649	-0.226237	0.000133843	0.00409697	1.02	0.86	0.93	0.4	0.34	0.5	SCX	chr8	protein_coding	scleraxis basic helix-loop-helix transcription factor
down	ENSG00000177409.11	-2.27017	3.72391	8.19035e-35	5.96198e-32	2.52	2.81	2.52	0.45	0.58	0.56	SAMD9L	chr7	protein_coding	sterile alpha motif domain containing 9-like
down	ENSG00000258457.5	-1.04616	1.02321	3.33606e-06	0.000181274	2.15	1.54	1.43	0.9	0.92	0.55	RP11-298I3.4	chr14	antisense	--
down	ENSG00000253270.1	-1.58	-1.15361	5.17733e-05	0.00186841	0.95	1.02	1.22	0.27	0.49	0.25	RP11-1105O14.1	chr8	lincRNA	--
down	ENSG00000261159.1	-2.35522	-2.36774	0.00137735	0.0253746	0.16	0.08	0.42	0.09	0.03	0	RP11-723O4.9	chr3	lincRNA	--
down	ENSG00000213999.15	-1.73845	-1.42074	0.000116509	0.00365636	0.31	0.21	0.16	0.04	0.1	0.05	MEF2B	chr19	protein_coding	myocyte enhancer factor 2B
down	ENSG00000157601.13	-2.73106	8.02519	5.34482e-55	1.22705e-51	83.8	106	97.49	17.87	14.23	9.93	MX1	chr21	protein_coding	MX dynamin-like GTPase 1
down	ENSG00000267065.2	-2.00361	-2.18403	0.00146789	0.0266318	0.17	0.03	0.01	0.02	0.01	0.02	CTD-2246P4.1	chr17	lincRNA	--
down	ENSG00000183709.7	-3.39326	0.618353	2.42352e-30	1.50687e-27	2.77	4.26	2.53	0.34	0.28	0.24	IFNL2	chr19	protein_coding	interferon, lambda 2
down	ENSG00000205413.7	-1.9941	5.18099	1.20793e-30	7.67039e-28	6.92	8.49	6.31	1.21	1.9	2.28	SAMD9	chr7	protein_coding	sterile alpha motif domain containing 9
down	ENSG00000183423.11	-3.39164	-2.85844	0.00124293	0.0235525	0.04	0.01	0.04	0	0.01	0	LRIT3	chr4	protein_coding	leucine-rich repeat, immunoglobulin-like and transmembrane domains 3
down	ENSG00000234028.3	-1.11091	0.251354	2.07098e-05	0.000868096	0.39	0.36	0.2	0.09	0.14	0.19	AC062029.1	chr2	antisense	--
down	ENSG00000230647.1	-1.54063	-0.997287	3.38726e-05	0.0013232	1.21	0.51	0.4	0.22	0.31	0.15	AC022816.2	chr17	lincRNA	--
down	ENSG00000106991.13	-2.88436	-2.65323	0.00100588	0.0200805	0.07	0.05	0.02	0	0	0.02	ENG	chr9	protein_coding	endoglin
down	ENSG00000241104.5	-6.56059	-2.05795	5.9135e-10	7.23313e-08	0.36	0.05	0.06	0	0	0	CEACAMP10	chr19	transcribed_processed_pseudogene	carcinoembryonic antigen-related cell adhesion molecule pseudogene 10
down	ENSG00000261324.2	-1.26376	0.315095	1.96777e-06	0.000114634	0.38	0.22	0.2	0.11	0.09	0.12	RP11-174G6.5	chr12	sense_overlapping	--
down	ENSG00000275180.1	-1.01758	-0.661157	0.002421	0.0382099	1.65	1.61	0.83	0.77	0.61	0.54	RP11-631N16.4	chr12	lincRNA	--
down	ENSG00000110446.9	-2.14325	0.843378	6.06186e-18	1.77369e-15	0.93	1.12	1.37	0.23	0.32	0.2	SLC15A3	chr11	protein_coding	solute carrier family 15 (oligopeptide transporter), member 3
down	ENSG00000258183.5	-3.49501	-2.28438	6.87448e-06	0.000339122	0.3	0.33	0.12	0	0.05	0	RP11-753N8.1	chr12	lincRNA	--
down	ENSG00000268756.1	-6.44754	-2.14534	1.07951e-09	1.27344e-07	0.97	0.56	0.04	0	0	0	AC104534.2	chr19	antisense	--
down	ENSG00000178685.13	-1.75552	5.36277	1.32516e-24	6.59157e-22	11.78	17.21	15.7	5.31	4.31	3.26	PARP10	chr8	protein_coding	poly (ADP-ribose) polymerase family, member 10
down	ENSG00000123095.5	-1.01602	2.93132	2.73076e-08	2.46222e-06	3.13	2.21	1.49	0.96	1.09	1.25	BHLHE41	chr12	protein_coding	basic helix-loop-helix family, member e41
down	ENSG00000176170.13	-1.02771	5.99286	7.89384e-10	9.53813e-08	28.68	24.06	20.55	13.67	12.06	9.12	SPHK1	chr17	protein_coding	sphingosine kinase 1
down	ENSG00000149131.15	-2.19773	-0.163451	3.93359e-12	7.15842e-10	0.61	0.46	0.36	0.11	0.08	0.11	SERPING1	chr11	protein_coding	serpin peptidase inhibitor, clade G (C1 inhibitor), member 1
down	ENSG00000260361.1	-1.70168	-1.01047	6.87245e-06	0.000339122	0.45	0.31	0.24	0.12	0.13	0.03	CTD-2313J17.5	chr15	sense_intronic	--
down	ENSG00000117594.9	-1.87375	-0.365011	5.31589e-09	5.66617e-07	0.92	0.5	0.5	0.18	0.2	0.12	HSD11B1	chr1	protein_coding	hydroxysteroid (11-beta) dehydrogenase 1
down	ENSG00000233671.1	-5.1647	-2.9649	0.000310446	0.00799418	0.17	0.07	0.02	0	0	0	AC083899.1	chr2	processed_pseudogene	--
down	ENSG00000120341.18	-1.28595	1.0013	1.79499e-08	1.67578e-06	0.44	0.54	0.42	0.12	0.21	0.23	SEC16B	chr1	protein_coding	SEC16 homolog B (S. cerevisiae)
down	ENSG00000122787.14	-5.26521	-2.91008	0.000161428	0.00478432	0.1	0.03	0.03	0	0	0	AKR1D1	chr7	protein_coding	aldo-keto reductase family 1, member D1
down	ENSG00000184979.9	-1.75794	5.69088	7.58433e-25	3.83651e-22	27.06	32.82	35.9	10.73	9.99	6.86	USP18	chr22	protein_coding	ubiquitin specific peptidase 18
down	ENSG00000185885.15	-3.49987	4.25391	9.45601e-73	5.64429e-69	34.82	30.59	21.27	2.9	2.11	2.45	IFITM1	chr11	protein_coding	interferon induced transmembrane protein 1
down	ENSG00000187534.6	-2.17782	-2.26123	0.00144925	0.0264221	0	0.14	1.13	0	0.16	0.13	PRR13P5	chr19	processed_pseudogene	proline rich 13 pseudogene 5
down	ENSG00000067066.16	-1.17262	5.73726	3.06121e-12	5.71011e-10	11.98	11.77	11.1	4.71	5.28	5.16	SP100	chr2	protein_coding	SP100 nuclear antigen
down	ENSG00000204387.12	-1.06066	6.05167	2.25527e-10	3.01833e-08	49.57	40.93	37.57	21.8	21.04	16.84	C6orf48	chr6	protein_coding	chromosome 6 open reading frame 48
down	ENSG00000271503.5	-3.01333	5.97358	8.07944e-64	2.1921e-60	93.36	66.37	42.39	9.49	7.33	7.42	CCL5	chr17	protein_coding	chemokine (C-C motif) ligand 5
down	ENSG00000258297.1	-1.34722	-0.606065	3.59828e-05	0.00139288	0.45	0.34	0.18	0.04	0.17	0.15	RP11-658F2.8	chr11	antisense	--
down	ENSG00000259374.2	-2.3099	-2.18364	0.000359389	0.0089983	0.21	0.07	0.03	0.01	0.03	0.01	RP11-736N17.4	chr14	transcribed_processed_pseudogene	--
down	ENSG00000134326.11	-3.0896	5.28998	5.50136e-64	1.64188e-60	11.71	16.73	17.24	2.26	1.74	1.22	CMPK2	chr2	protein_coding	cytidine monophosphate (UMP-CMP) kinase 2, mitochondrial
down	ENSG00000115963.13	-1.53458	6.96883	7.27813e-20	2.41351e-17	69.29	53.08	43.14	18.13	19.28	18.29	RND3	chr2	protein_coding	Rho family GTPase 3
down	ENSG00000002549.12	-1.02086	6.61389	8.66834e-10	1.04317e-07	51.31	50.78	50.07	25.73	23.45	24.21	LAP3	chr4	protein_coding	leucine aminopeptidase 3
down	ENSG00000276462.1	-5.04435	-3.02791	0.00115805	0.0224283	0.06	0	0.04	0	0	0	BX255923.3	chr9	lincRNA	--
down	ENSG00000132554.19	-1.74636	0.41473	4.82244e-11	7.19629e-09	0.37	0.36	0.36	0.16	0.07	0.08	RGS22	chr8	protein_coding	regulator of G-protein signaling 22
down	ENSG00000179846.8	-2.10186	-1.46023	7.73428e-06	0.000375944	0.12	0.08	0.07	0.01	0.02	0.02	NKPD1	chr19	protein_coding	NTPase, KAP family P-loop domain containing 1
down	ENSG00000274528.1	-1.12428	0.928954	9.62126e-07	6.02779e-05	3.18	2.71	1.71	1.34	1.11	0.89	CTD-2650P22.2	chr15	sense_intronic	--
down	ENSG00000164690.7	-1.21355	1.54237	7.59616e-09	7.71113e-07	1.07	0.68	0.56	0.36	0.38	0.22	SHH	chr7	protein_coding	sonic hedgehog
down	ENSG00000151702.16	-1.07911	-0.773272	0.00126493	0.0238877	0.1	0.18	0.13	0.07	0.07	0.05	FLI1	chr11	protein_coding	Fli-1 proto-oncogene, ETS transcription factor
down	ENSG00000137507.11	-1.37427	-0.794621	0.000135046	0.00412533	0.15	0.11	0.16	0.08	0.05	0.03	LRRC32	chr11	protein_coding	leucine rich repeat containing 32
down	ENSG00000198691.11	-1.10208	-0.916751	0.00219502	0.0359355	0.06	0.1	0.07	0.03	0.02	0.05	ABCA4	chr1	protein_coding	ATP-binding cassette, sub-family A (ABC1), member 4
down	ENSG00000182580.2	-1.17454	-0.418587	0.000208753	0.00584459	0.19	0.31	0.1	0.11	0.03	0.12	EPHB3	chr3	protein_coding	EPH receptor B3
down	ENSG00000079385.21	-2.15735	0.167178	8.85203e-14	1.87368e-11	0.45	0.46	0.31	0.08	0.08	0.1	CEACAM1	chr19	protein_coding	carcinoembryonic antigen-related cell adhesion molecule 1 (biliary glycoprotein)
down	ENSG00000228318.3	-2.95919	1.78495	4.93545e-38	4.20853e-35	3.64	5.05	5.12	0.68	0.68	0.35	AP001610.5	chr21	antisense	--
down	ENSG00000243753.5	-1.20233	-1.09533	0.00170117	0.029587	0.36	0.31	0.15	0.12	0.08	0.15	HLA-L	chr6	transcribed_unprocessed_pseudogene	major histocompatibility complex, class I, L (pseudogene)
down	ENSG00000106785.14	-1.09979	6.68452	4.14723e-11	6.28295e-09	21.03	26.51	26.07	12.04	10.87	10.74	TRIM14	chr9	protein_coding	tripartite motif containing 14
down	ENSG00000197721.16	-1.45725	-1.67676	0.00292101	0.0441622	0.19	0.19	0.15	0.14	0.03	0.02	CR1L	chr1	protein_coding	complement component (3b/4b) receptor 1-like
down	ENSG00000173991.5	-1.81215	1.32913	8.16818e-16	2.10155e-13	1.63	1.91	1.14	0.52	0.29	0.49	TCAP	chr17	protein_coding	titin-cap
down	ENSG00000128284.19	-1.75919	0.636031	3.79074e-12	6.94841e-10	0.53	0.5	0.51	0.15	0.17	0.12	APOL3	chr22	protein_coding	apolipoprotein L, 3
down	ENSG00000182179.10	-2.00985	1.68973	1.22963e-20	4.26724e-18	0.95	1.57	1.44	0.37	0.33	0.25	UBA7	chr3	protein_coding	ubiquitin-like modifier activating enzyme 7
down	ENSG00000260651.1	-2.29041	-2.1909	0.000573938	0.0130161	0.6	0	0.71	0.1	0.05	0.12	AF213884.2	chr4	antisense	--
down	ENSG00000253741.1	-1.29424	1.42978	1.65409e-09	1.91755e-07	0.76	0.56	0.38	0.25	0.23	0.2	CTD-2292P10.4	chr8	antisense	--
down	ENSG00000280129.1	-1.71386	-1.93728	0.00198237	0.0332567	0.13	0.2	0.17	0.05	0.07	0.02	RP11-298I3.3	chr14	TEC	--
down	ENSG00000177410.12	-1.07627	8.15904	8.38194e-11	1.19693e-08	155.46	142.28	150.52	85.36	72.12	48.7	ZFAS1	chr20	antisense	ZNFX1 antisense RNA 1
down	ENSG00000153233.12	-2.23127	-0.185502	2.41986e-12	4.60005e-10	0.33	0.3	0.21	0.08	0.04	0.05	PTPRR	chr12	protein_coding	protein tyrosine phosphatase, receptor type, R
down	ENSG00000160183.13	-1.64264	-1.85611	0.00185341	0.0315364	0.05	0.06	0.11	0.01	0.01	0.05	TMPRSS3	chr21	protein_coding	transmembrane protease, serine 3
down	ENSG00000233680.4	-2.45721	-2.56339	0.00205741	0.0341606	0.25	0.17	0.1	0.03	0	0.06	HNRNPA1P27	chrX	processed_pseudogene	heterogeneous nuclear ribonucleoprotein A1 pseudogene 27
down	ENSG00000205562.2	-2.5074	-2.05626	5.38684e-05	0.0019277	0.15	0.08	0.09	0.03	0.01	0.01	RP11-497E19.1	chr14	lincRNA	--
down	ENSG00000275880.1	-1.16403	-1.29101	0.00346851	0.0497057	0.16	0.11	0.11	0.05	0.08	0.03	RP11-90L1.8	chr13	antisense	--
down	ENSG00000261242.1	-3.03695	-2.56584	0.000334709	0.00846559	0.19	0.12	0.15	0.02	0	0.03	CTD-2302E22.4	chr14	antisense	--
down	ENSG00000100292.16	-1.25585	9.05699	4.13133e-14	9.20147e-12	414.53	359.89	287	162.14	145.83	123.92	HMOX1	chr22	protein_coding	heme oxygenase 1
down	ENSG00000188313.12	-1.37591	6.99554	2.1212e-16	5.70336e-14	67.08	71.65	72.78	27.13	25.51	27.3	PLSCR1	chr3	protein_coding	phospholipid scramblase 1
down	ENSG00000163631.16	-5.27064	-2.90737	0.000161428	0.00478432	0.07	0.07	0.03	0	0	0	ALB	chr4	protein_coding	albumin
down	ENSG00000141448.8	-1.1732	3.93736	1.68421e-11	2.71704e-09	5.7	4.51	3.61	2.46	1.72	1.76	GATA6	chr18	protein_coding	GATA binding protein 6
down	ENSG00000204936.9	-2.36358	-2.36349	0.000847861	0.0175117	0.11	0.05	0.08	0.03	0.01	0	CD177	chr19	protein_coding	CD177 molecule
down	ENSG00000237807.3	-2.18832	-1.2945	1.15808e-06	7.08257e-05	0.23	0.12	0.25	0.06	0.04	0.02	RP11-400K9.4	chr8	lincRNA	--
down	ENSG00000121966.6	-1.30838	0.267395	1.25702e-06	7.60969e-05	0.9	0.47	0.69	0.35	0.18	0.29	CXCR4	chr2	protein_coding	chemokine (C-X-C motif) receptor 4
down	ENSG00000233452.6	-1.39754	-0.932618	0.000133127	0.00408344	0.19	0.06	0.1	0.04	0.07	0.01	STXBP5-AS1	chr6	antisense	STXBP5 antisense RNA 1
down	ENSG00000276649.1	-1.19056	-0.827883	0.000616985	0.0137315	0.32	0.59	0.55	0.16	0.26	0.19	RP5-858L17.1	chr20	antisense	--
down	ENSG00000204642.13	-2.04318	4.67188	1.85846e-31	1.23257e-28	17.68	18.66	16.65	4.81	4.03	3.69	HLA-F	chr6	protein_coding	major histocompatibility complex, class I, F
down	ENSG00000173276.13	-1.1683	4.07841	1.6448e-11	2.66789e-09	2.96	2.67	2.22	0.96	1.14	1.34	ZBTB21	chr21	protein_coding	zinc finger and BTB domain containing 21
down	ENSG00000196993.8	-1.88648	-1.23426	9.27707e-06	0.000435337	0.26	0.22	0.21	0.06	0.05	0.07	NPIPB9	chr16	protein_coding	nuclear pore complex interacting protein family, member B9
down	ENSG00000237685.1	-1.88965	-1.83077	0.000405941	0.00996325	0.32	0.15	0.14	0.03	0.09	0.02	RP11-360O19.4	chr6	antisense	--
down	ENSG00000267654.1	-4.79633	-3.15028	0.00224639	0.0361434	0.28	0.11	0.08	0	0	0	RP11-973H7.4	chr18	lincRNA	--
down	ENSG00000235643.1	-4.32258	-2.28948	5.64479e-07	3.75209e-05	0.47	0.05	0.04	0.02	0	0	RP1-69M21.2	chr1	lincRNA	--
down	ENSG00000130813.17	-1.10853	5.326	4.9844e-11	7.40097e-09	16.61	19.78	20.55	9.78	8.71	7.29	C19orf66	chr19	protein_coding	chromosome 19 open reading frame 66
down	ENSG00000260816.2	-4.79741	-3.14974	0.00224639	0.0361434	0.02	0.02	0.02	0	0	0	RP11-319G9.3	chr16	sense_intronic	--
down	ENSG00000254554.1	-1.71776	-1.70713	0.00082155	0.0170746	0.52	0.2	0.45	0.13	0.09	0.15	RP11-351I24.1	chr11	antisense	--
down	ENSG00000138646.8	-1.75334	4.66698	5.19986e-24	2.42484e-21	8.42	10.7	8.8	2.31	2.8	3.04	HERC5	chr4	protein_coding	HECT and RLD domain containing E3 ubiquitin protein ligase 5
down	ENSG00000165805.9	-3.07784	-2.18473	1.12554e-05	0.000518391	0.3	0.05	0.07	0.01	0	0.03	C12orf50	chr12	protein_coding	chromosome 12 open reading frame 50
down	ENSG00000261716.1	-1.07013	1.14168	1.1621e-06	7.09262e-05	0.77	0.62	0.29	0.17	0.28	0.33	RP11-196G18.22	chr1	sense_overlapping	--
down	ENSG00000019582.14	-1.48091	-1.1438	0.000234078	0.00639749	0.28	0.36	0.26	0.05	0.05	0.23	CD74	chr5	protein_coding	CD74 molecule, major histocompatibility complex, class II invariant chain
down	ENSG00000126368.5	-1.93125	5.45269	3.62971e-29	2.12409e-26	32.6	18.95	13.21	5.94	5.24	5.28	NR1D1	chr17	protein_coding	nuclear receptor subfamily 1, group D, member 1
down	ENSG00000115415.18	-1.80312	8.98875	1.18648e-26	6.43829e-24	139.96	139.52	130.68	37.48	36.65	41.19	STAT1	chr2	protein_coding	signal transducer and activator of transcription 1, 91kDa
down	ENSG00000140465.13	-2.00144	1.3552	9.66061e-19	2.94205e-16	1.55	1.19	0.63	0.29	0.26	0.26	CYP1A1	chr15	protein_coding	cytochrome P450, family 1, subfamily A, polypeptide 1
down	ENSG00000168539.3	-3.83268	-2.60811	6.3705e-05	0.00219801	0.05	0.07	0.05	0	0.01	0	CHRM1	chr11	protein_coding	cholinergic receptor, muscarinic 1
down	ENSG00000179674.3	-1.46363	0.395477	2.32224e-08	2.11949e-06	2.12	0.98	0.6	0.37	0.32	0.64	ARL14	chr3	protein_coding	ADP-ribosylation factor-like 14
down	ENSG00000130303.12	-3.35456	3.81674	1.54555e-65	5.12522e-62	26.08	23.73	15.06	2.79	1.96	1.34	BST2	chr19	protein_coding	bone marrow stromal cell antigen 2
down	ENSG00000213144.2	-1.74174	-0.643887	5.75954e-07	3.80295e-05	2.69	0.99	0.58	0.55	0.38	0.27	RP11-64B16.2	chr12	processed_pseudogene	--
down	ENSG00000171847.10	-1.40837	-1.1961	0.000588671	0.0132555	0.23	0.21	0.13	0.09	0.05	0.06	FAM90A1	chr12	protein_coding	family with sequence similarity 90, member A1
down	ENSG00000115844.10	-1.04171	0.956455	5.85532e-06	0.000295689	1.08	0.47	0.64	0.36	0.29	0.39	DLX2	chr2	protein_coding	distal-less homeobox 2
down	ENSG00000277453.1	-2.04688	-1.20383	2.0237e-06	0.000116823	1.51	0.43	0.66	0.51	0.04	0.05	CTC-492K19.7	chr19	lincRNA	--
down	ENSG00000185404.16	-1.02964	3.48593	6.82217e-09	6.99682e-07	3.17	2.91	2.97	1.27	1.43	1.67	SP140L	chr2	protein_coding	SP140 nuclear body protein-like
down	ENSG00000198771.10	-4.04641	-1.47912	8.32846e-12	1.42036e-09	0.32	0.1	0.05	0	0	0.03	RCSD1	chr1	protein_coding	RCSD domain containing 1
down	ENSG00000172183.14	-1.7417	5.04278	4.79093e-24	2.26961e-21	19.65	22.31	18.64	5.9	6.09	5.74	ISG20	chr15	protein_coding	interferon stimulated exonuclease gene 20kDa
down	ENSG00000276509.1	-1.56913	-1.44144	0.000450993	0.010846	0.18	0.17	0.23	0.1	0.05	0.04	CH17-353B19.1	chr1	lincRNA	--
down	ENSG00000136826.14	-1.08638	3.96252	4.10324e-10	5.23338e-08	8.04	6.19	4.38	2.92	2.65	2.96	KLF4	chr9	protein_coding	Kruppel-like factor 4 (gut)
down	ENSG00000145700.9	-1.66929	-1.3063	5.58198e-05	0.0019762	0.11	0.07	0.04	0.02	0.03	0.01	ANKRD31	chr5	protein_coding	ankyrin repeat domain 31
down	ENSG00000205464.11	-1.43941	-0.506175	9.10166e-06	0.000432546	0.43	0.25	0.28	0.16	0.14	0.04	ATP6AP1L	chr5	protein_coding	ATPase, H+ transporting, lysosomal accessory protein 1-like
down	ENSG00000272669.1	-1.61315	-1.7753	0.00172201	0.0297759	0.64	0.71	0.51	0.31	0.19	0.06	RP3-508I15.21	chr22	antisense	--
down	ENSG00000111335.12	-3.44415	5.97585	8.09119e-80	1.20741e-75	13.31	18.38	15.62	1.64	1.44	1.15	OAS2	chr12	protein_coding	2'-5'-oligoadenylate synthetase 2, 69/71kDa
down	ENSG00000164128.6	-3.29845	-2.90747	0.00224768	0.0361434	0.08	0.04	0	0	0.01	0	NPY1R	chr4	protein_coding	neuropeptide Y receptor Y1
down	ENSG00000265943.1	-1.65152	-1.75189	0.00119155	0.0228548	0.87	0.44	0.32	0.13	0.2	0.16	RP11-739L10.1	chr18	antisense	--
down	ENSG00000055332.16	-1.05418	7.23268	2.20232e-10	2.96073e-08	16.58	18.27	15.87	6.7	8.16	9.19	EIF2AK2	chr2	protein_coding	eukaryotic translation initiation factor 2-alpha kinase 2
down	ENSG00000119922.8	-2.80478	5.477	6.41633e-56	1.59579e-52	21.96	17.06	18.35	3.23	2.29	2.48	IFIT2	chr10	protein_coding	interferon-induced protein with tetratricopeptide repeats 2
down	ENSG00000166922.8	-1.341	0.315108	2.58601e-07	1.85527e-05	1.65	1.1	0.81	0.45	0.55	0.33	SCG5	chr15	protein_coding	secretogranin V
down	ENSG00000155918.7	-2.2237	-1.60799	9.78465e-06	0.000457	0.49	0.24	0.14	0.09	0.03	0.04	RAET1L	chr6	protein_coding	retinoic acid early transcript 1L
down	ENSG00000235652.7	-1.96072	-2.05553	0.000948228	0.0191664	0.07	0.06	0.05	0.02	0.02	0	RP11-545I5.3	chr6	antisense	--
down	ENSG00000196427.13	-2.01792	-1.87559	0.000176131	0.00513256	0.15	0.16	0.04	0.01	0.03	0.05	NBPF4	chr1	protein_coding	neuroblastoma breakpoint family, member 4
down	ENSG00000269826.1	-4.498	-1.11746	3.86918e-16	1.00414e-13	1.57	0.49	0.18	0	0.08	0	RP11-158I3.3	chr16	lincRNA	--
down	ENSG00000049192.14	-1.89975	-0.491582	1.05022e-08	1.02431e-06	0.15	0.12	0.09	0.04	0.05	0	ADAMTS6	chr5	protein_coding	ADAM metallopeptidase with thrombospondin type 1 motif, 6
down	ENSG00000236754.5	-3.13164	-2.15284	6.63906e-06	0.000331342	0.21	0.09	0.11	0.01	0.02	0	AC004019.13	chr22	antisense	--
down	ENSG00000187479.5	-1.72342	1.2602	2.84139e-14	6.47338e-12	2.1	1.18	0.66	0.38	0.32	0.46	C11orf96	chr11	protein_coding	chromosome 11 open reading frame 96
down	ENSG00000173193.13	-1.58356	5.72173	1.19007e-20	4.17855e-18	8.97	9.13	7.58	1.94	2.79	3.76	PARP14	chr3	protein_coding	poly (ADP-ribose) polymerase family, member 14
down	ENSG00000198156.10	-1.63375	-0.2857	1.58384e-07	1.22779e-05	0.67	0.39	0.33	0.07	0.12	0.26	NPIPB6	chr16	protein_coding	nuclear pore complex interacting protein family, member B6
down	ENSG00000254539.1	-3.28989	-2.91058	0.00224768	0.0361434	0.18	0.07	0.13	0.03	0	0	RP4-791M13.3	chr1	lincRNA	--
down	ENSG00000187229.3	-4.42894	-2.21669	1.75234e-07	1.33756e-05	0.28	0.08	0.02	0.01	0	0	RP11-161I2.1	chr8	antisense	--
down	ENSG00000114268.11	-1.06807	4.46051	4.46147e-10	5.61825e-08	8.61	6.8	5.95	3.2	3.46	3.29	PFKFB4	chr3	protein_coding	6-phosphofructo-2-kinase/fructose-2,6-biphosphatase 4
down	ENSG00000185201.16	-1.19624	5.89391	1.06478e-12	2.06352e-10	63	76.27	61.65	28.8	27.51	29.65	IFITM2	chr11	protein_coding	interferon induced transmembrane protein 2
down	ENSG00000170423.12	-3.57931	-2.75386	0.000378998	0.0093791	0.06	0.02	0.05	0	0	0.01	KRT78	chr12	protein_coding	keratin 78, type II
down	ENSG00000188234.13	-1.28779	1.35369	3.3914e-09	3.70756e-07	1.29	1.1	0.88	0.26	0.36	0.72	AGAP4	chr10	protein_coding	ArfGAP with GTPase domain, ankyrin repeat and PH domain 4
down	ENSG00000254991.1	-1.90924	-0.372034	7.67934e-09	7.76915e-07	1.46	1.13	0.68	0.31	0.1	0.46	RP13-631K18.3	chr11	lincRNA	--
down	ENSG00000273654.1	-1.06583	-0.591255	0.00112748	0.0220364	0.35	0.51	0.37	0.25	0.12	0.2	CTB-52I2.4	chr19	transcribed_processed_pseudogene	--
down	ENSG00000178573.6	-2.55368	1.51639	2.05853e-28	1.13772e-25	1.01	0.53	0.25	0.14	0.09	0.06	MAF	chr16	protein_coding	v-maf avian musculoaponeurotic fibrosarcoma oncogene homolog
down	ENSG00000137628.16	-2.01283	3.92553	7.61748e-29	4.2895e-26	3.71	3.91	2.68	0.61	0.88	1.03	DDX60	chr4	protein_coding	DEAD (Asp-Glu-Ala-Asp) box polypeptide 60
down	ENSG00000142700.11	-1.08474	-0.0178761	0.000100472	0.00325227	0.37	0.45	0.21	0.22	0.1	0.15	DMRTA2	chr1	protein_coding	DMRT-like family A2
down	ENSG00000108932.11	-1.34012	1.79806	6.28319e-11	9.10301e-09	1.32	1.08	0.8	0.33	0.43	0.48	SLC16A6	chr17	protein_coding	solute carrier family 16, member 6
down	ENSG00000277511.1	-1.16206	1.18725	1.25841e-07	1.00421e-05	3.2	3.1	2.88	1.4	1.49	1.07	CTD-2095E4.5	chr17	lincRNA	--
down	ENSG00000245498.6	-1.25946	-0.87054	0.000330184	0.00838307	0.18	0.09	0.09	0.04	0.06	0.05	RP11-677M14.7	chr11	antisense	--
down	ENSG00000164342.12	-1.79427	1.87776	6.50664e-18	1.88535e-15	0.69	0.81	0.81	0.18	0.24	0.24	TLR3	chr4	protein_coding	toll-like receptor 3
down	ENSG00000187608.8	-2.71896	8.63583	1.09094e-54	2.32564e-51	585.3	709.55	586.53	128.33	86.05	62.26	ISG15	chr1	protein_coding	ISG15 ubiquitin-like modifier
down	ENSG00000169933.12	-1.07483	-0.702757	0.00131881	0.0245539	0.07	0.09	0.07	0.03	0.05	0.03	FRMPD4	chrX	protein_coding	FERM and PDZ domain containing 4
down	ENSG00000246130.1	-2.21843	-2.05656	0.000246294	0.00666423	0.16	0.07	0.06	0.01	0.03	0.01	RP11-875O11.2	chr8	antisense	--
down	ENSG00000253485.2	-2.18874	-2.25293	0.000913652	0.0185749	0.03	0.03	0.05	0	0	0.02	PCDHGA5	chr5	protein_coding	protocadherin gamma subfamily A, 5
down	ENSG00000130487.5	-2.02559	0.0402781	7.4801e-12	1.29043e-09	0.53	0.44	0.37	0.08	0.06	0.2	KLHDC7B	chr22	protein_coding	kelch domain containing 7B
down	ENSG00000048052.21	-2.92329	2.3985	3.64975e-43	4.03433e-40	0.83	0.61	0.4	0.08	0.09	0.05	HDAC9	chr7	protein_coding	histone deacetylase 9
down	ENSG00000189223.13	-1.09978	1.92783	3.5068e-08	3.10565e-06	0.36	0.31	0.2	0.15	0.14	0.1	PAX8-AS1	chr2	processed_transcript	PAX8 antisense RNA 1
down	ENSG00000272004.1	-1.56457	-0.672704	4.66635e-06	0.000244758	1.64	1.58	2.16	0.38	0.8	0.59	RP11-345P4.10	chr1	antisense	--
down	ENSG00000215559.8	-1.6091	-1.77598	0.00172201	0.0297759	0.09	0.06	0.05	0.02	0.02	0.03	ANKRD20A11P	chr21	transcribed_unprocessed_pseudogene	ankyrin repeat domain 20 family, member A11, pseudogene
down	ENSG00000116106.11	-1.25217	0.687398	2.33608e-07	1.69636e-05	0.37	0.3	0.19	0.08	0.13	0.14	EPHA4	chr2	protein_coding	EPH receptor A4
down	ENSG00000145147.19	-2.18825	-2.25271	0.000913652	0.0185749	0.02	0.03	0.04	0	0	0.02	SLIT2	chr4	protein_coding	slit homolog 2 (Drosophila)
down	ENSG00000135679.21	-1.10252	6.4856	3.92983e-11	5.98396e-09	10.94	8	5.89	2.82	3.89	4.65	MDM2	chr12	protein_coding	MDM2 proto-oncogene, E3 ubiquitin protein ligase
down	ENSG00000260740.2	-1.40673	-1.46171	0.00216048	0.0355651	0.77	0.44	0.71	0.39	0.08	0.26	AC026471.6	chr16	antisense	--
down	ENSG00000224063.5	-1.2185	-1.3826	0.00323993	0.0475164	0.47	0.26	0.15	0.04	0.22	0.09	AC007319.1	chr2	antisense	--
down	ENSG00000272906.1	-1.09607	0.261529	2.80844e-05	0.00112807	1.75	1.22	1.08	0.58	0.58	0.69	RP11-533E19.7	chr1	lincRNA	--
down	ENSG00000236021.1	-1.77068	-2.0267	0.00210232	0.034761	0.5	0.33	0.43	0.17	0.12	0.05	RP11-195C7.1	chr1	antisense	--
down	ENSG00000170581.13	-1.01787	5.31729	1.50891e-09	1.75911e-07	10.79	14.08	15.34	6.95	6.48	6.03	STAT2	chr12	protein_coding	signal transducer and activator of transcription 2, 113kDa
down	ENSG00000100867.14	-2.05121	2.42773	6.53445e-25	3.36243e-22	6.81	3.36	2.7	1.24	1.06	0.67	DHRS2	chr14	protein_coding	dehydrogenase/reductase (SDR family) member 2
down	ENSG00000143387.12	-1.5351	-0.0906354	2.09505e-07	1.54688e-05	0.93	0.62	0.46	0.18	0.2	0.3	CTSK	chr1	protein_coding	cathepsin K
down	ENSG00000272896.1	-1.52818	-1.13145	6.93373e-05	0.00235691	0.93	0.86	0.34	0.17	0.44	0.04	RP11-216L13.17	chr9	protein_coding	--
down	ENSG00000120738.7	-3.63558	3.08777	2.74231e-66	1.02305e-62	8.6	3.04	1.37	0.34	0.31	0.35	EGR1	chr5	protein_coding	early growth response 1
down	ENSG00000237595.3	-1.24288	-0.555072	0.000128282	0.00395107	0.52	1.04	0.6	0.21	0.28	0.39	RP11-112L6.3	chr20	lincRNA	--
down	ENSG00000256043.2	-1.00242	1.30072	3.27973e-06	0.000180597	0.94	1.08	0.79	0.31	0.48	0.59	CTSO	chr4	protein_coding	cathepsin O
down	ENSG00000163121.9	-1.74003	2.74048	7.45236e-20	2.44413e-17	6.95	3.35	2.64	1.33	1.36	1.04	NEURL3	chr2	protein_coding	neuralized E3 ubiquitin protein ligase 3
down	ENSG00000265972.5	-3.49533	1.29001	1.37972e-40	1.32832e-37	2.01	0.89	0.65	0.13	0.11	0.05	TXNIP	chr1	protein_coding	thioredoxin interacting protein
down	ENSG00000224596.7	-1.71494	1.09493	1.26816e-13	2.64672e-11	0.92	0.56	0.39	0.19	0.18	0.19	ZMIZ1-AS1	chr10	antisense	ZMIZ1 antisense RNA 1
down	ENSG00000079215.13	-5.53595	-2.75392	2.3082e-05	0.000952812	0.1	0	0.01	0	0	0	SLC1A3	chr5	protein_coding	solute carrier family 1 (glial high affinity glutamate transporter), member 3
down	ENSG00000197847.12	-1.96708	-0.543636	6.41726e-09	6.60906e-07	0.64	0.53	0.38	0.12	0.21	0.04	SLC22A20	chr11	unitary_pseudogene	solute carrier family 22, member 20
down	ENSG00000280279.1	-1.00054	0.527653	6.6116e-05	0.00226548	0.87	0.83	0.58	0.25	0.35	0.52	RP11-1228E12.1	chr17	lincRNA	--
down	ENSG00000267691.1	-1.18295	0.689822	7.93851e-07	5.09516e-05	1.27	1.62	0.95	0.72	0.44	0.46	SHC1P2	chr17	processed_pseudogene	SHC (Src homology 2 domain containing) transforming protein 1 pseudogene 2
down	ENSG00000058404.19	-1.22123	-0.280591	3.75351e-05	0.00143989	0.22	0.25	0.13	0.08	0.1	0.07	CAMK2B	chr7	protein_coding	calcium/calmodulin-dependent protein kinase II beta
down	ENSG00000149968.11	-2.77279	-2.10947	1.59671e-05	0.000703896	0.14	0.22	0.05	0.04	0	0.01	MMP3	chr11	protein_coding	matrix metallopeptidase 3
down	ENSG00000109063.14	-1.66257	0.842634	3.79491e-12	6.94841e-10	0.56	0.39	0.18	0.05	0.15	0.15	MYH3	chr17	protein_coding	myosin, heavy chain 3, skeletal muscle, embryonic
down	ENSG00000231335.1	-3.39281	-2.85622	0.00124293	0.0235525	0.33	0.4	0.76	0	0	0.12	AC107072.2	chr4	sense_intronic	--
down	ENSG00000112773.15	-1.26787	2.05407	1.89218e-10	2.5553e-08	1.12	0.67	0.79	0.3	0.34	0.42	FAM46A	chr6	protein_coding	family with sequence similarity 46, member A
down	ENSG00000110169.10	-2.97544	-1.54078	2.18744e-08	2.02118e-06	0.32	0.31	0.18	0.02	0.06	0.02	HPX	chr11	protein_coding	hemopexin
down	ENSG00000263826.1	-1.93232	-1.80208	0.000270847	0.0071789	0.15	0.13	0.1	0.01	0.05	0.04	RP11-573D15.9	chr3	antisense	--
down	ENSG00000122643.18	-1.0863	5.33394	1.17544e-10	1.65476e-08	19.84	20.48	18.93	8.88	9.29	9.16	NT5C3A	chr7	protein_coding	5'-nucleotidase, cytosolic IIIA
down	ENSG00000188897.8	-1.5141	-1.32646	0.000546452	0.0125164	0.06	0.03	0.03	0.01	0.01	0.02	CTD-3088G3.8	chr16	protein_coding	--
down	ENSG00000267387.1	-1.22213	0.16514	4.55562e-06	0.000239793	0.66	1.18	1.01	0.35	0.58	0.22	CTD-2240E14.4	chr19	antisense	--
down	ENSG00000158683.7	-1.74063	-0.912847	3.58326e-06	0.000193037	0.1	0.08	0.03	0.03	0.01	0.03	PKD1L1	chr7	protein_coding	polycystic kidney disease 1 like 1
down	ENSG00000125740.13	-2.68752	1.45089	7.48874e-30	4.56125e-27	1.46	0.46	0.26	0.11	0.09	0.13	FOSB	chr19	protein_coding	FBJ murine osteosarcoma viral oncogene homolog B
down	ENSG00000215861.5	-2.74658	-2.1246	4.35698e-05	0.0016295	0.42	0.03	0.32	0.08	0.02	0	WI2-1896O14.1	chr1	unprocessed_pseudogene	--
down	ENSG00000273064.1	-1.69647	-1.82701	0.00126872	0.0238877	0.43	0.26	0.21	0.1	0.05	0.12	RP11-474G23.3	chr2	antisense	--
down	ENSG00000279364.1	-1.24654	-0.513845	0.000119434	0.00372695	0.5	0.55	0.32	0.22	0.13	0.2	RP11-463I20.1	chr15	TEC	--
