# Supplementary material for: Repression of the expression of proinflammatory genes by mitochondrial transcription factor A is linked to its alternative splicing regulation in human lung epithelial cells
Source: BMC Immunol. 2021 Dec 7;22:74. doi: 10.1186/s12865-021-00464-2 (PMC8650232; doi:10.1186/s12865-021-00464-2)
Supplement: Supplementary file 6 — Additional file 6. List of GO terms and KEGG pathways enriched by DEGs. [file 12865_2021_464_MOESM6_ESM.xlsx]

## Sheet: Up_GO_enrichment_P
Table S5 List of GO terms and KEGG pathways enriched by DEGs
Term	Database	ID	Input number	Background number	P-Value	Corrected P-Value	Input
nervous system development	Gene Ontology	GO:0007399	6	278	6.53324e-05	0.000587991	PCDHA2|DPYSL5|STMN3|NRGN|CSPG5|NRTN
transport	Gene Ontology	GO:0006810	5	349	0.00179014	0.00805561	ASIC1|FXYD2|SLC37A4|SERPINA6|SLC25A10
transmembrane transport	Gene Ontology	GO:0055085	6	578	0.00311835	0.00923956	SLC37A2|FXYD2|SLC37A4|MFSD3|ASIC1|SLC25A10
signal transduction	Gene Ontology	GO:0007165	8	1045	0.00410647	0.00923956	NMU|NRGN|PRR5-ARHGAP8|WISP1|ASIC1|LTB|DPYSL5|FGB
blood coagulation	Gene Ontology	GO:0007596	5	469	0.00633835	0.011409	PTPN6|HMG20B|KCNMB4|FGB|SERPINF2
small molecule metabolic process	Gene Ontology	GO:0044281	9	1413	0.00764231	0.0114635	QPRT|MT-CO3|SLC37A4|CSPG5|GSTM2|CKMT1A|PPOX|GAMT|SLC25A10
apoptotic process	Gene Ontology	GO:0006915	5	605	0.0177215	0.0227848	THOC6|CD14|PTPN6|ADAMTSL4|ZNF443
transcription, DNA-dependent	Gene Ontology	GO:0006351	7	1857	0.18529	0.208451	ZNF443|ZNF738|L3MBTL1|RIPPLY3|SNAI3|SOX7|HMG20B
regulation of transcription, DNA-dependent	Gene Ontology	GO:0006355	5	1305	0.233941	0.233941	SOX21|L3MBTL1|ZNF738|HMG20B|ZNF443

## Sheet: Down_GO_enrichment_P
Table S5 List of GO terms and KEGG pathways enriched by DEGs
Term	Database	ID	Input number	Background number	P-Value	Corrected P-Value	Input
cytokine-mediated signaling pathway	Gene Ontology	GO:0019221	43	229	0	0	IL10RA|HLA-C|HLA-B|HLA-A|MX2|HLA-F|MX1|UBE2L6|CCR1|B2M|IL1A|IL1B|IFIT3|IFIT2|IFIT1|STAT2|STAT1|EGR1|IFNB1|OAS1|OAS3|OAS2|ISG15|PML|IFI27|IFITM3|IFITM2|IFITM1|GBP1|IFI35|OASL|CAMK2B|UBA7|HERC5|IRF7|USP18|XAF1|SOCS1|IFI6|CSF3|IL6|ISG20|SP100
type I interferon-mediated signaling pathway	Gene Ontology	GO:0060337	30	65	0	0	HLA-C|HLA-B|HLA-A|MX2|HLA-F|MX1|IFIT3|IFIT2|IFIT1|STAT2|STAT1|EGR1|IFNB1|OAS1|OAS3|OAS2|ISG15|IFI27|IFITM3|IFITM2|IFITM1|IFI35|OASL|SOCS1|USP18|XAF1|IRF7|IFI6|ISG20|SP100
response to virus	Gene Ontology	GO:0009615	27	114	0	0	IFIH1|CCL5|MX2|MX1|IFNB1|IFIT3|RSAD2|IFIT1|DDX58|DHX58|IFIT2|OAS1|OAS3|OAS2|CXCR4|IFITM3|IFITM2|IFITM1|OASL|TRIM22|DDX60|CYP1A1|IRF7|EIF2AK2|BST2|ISG20|IFI44
defense response to virus	Gene Ontology	GO:0051607	41	145	0	0	OAS1|MX2|MX1|OAS3|NLRC5|IFIT5|IFNB1|IFIT3|IFIT2|IFIT1|IFNL1|IFNL2|IFNL3|IFNL4|STAT2|STAT1|IFI16|RSAD2|IFI44L|CARD9|OAS2|ISG15|PML|IFITM3|IFITM2|IFITM1|GBP3|GBP1|OASL|TRIM22|HERC5|DDX60|CXCL10|SAMHD1|DHX58|PLSCR1|EIF2AK2|IL6|TLR3|BST2|ISG20
negative regulation of viral genome replication	Gene Ontology	GO:0045071	19	34	0	0	IFITM3|IFITM2|RSAD2|PLSCR1|CCL5|EIF2AK2|OASL|PARP10|MX1|OAS1|IFI16|OAS3|IFITM1|BST2|ISG20|ISG15|IFNB1|PROX1|IFIT1
interferon-gamma-mediated signaling pathway	Gene Ontology	GO:0060333	16	65	4.45199e-14	8.90399e-13	B2M|SOCS1|STAT1|HLA-C|HLA-B|HLA-A|HLA-F|CAMK2B|OASL|OAS1|OAS3|OAS2|PML|IRF7|GBP1|SP100
immune response	Gene Ontology	GO:0006955	35	476	4.53038e-12	7.76636e-11	CD74|TNFSF10|CCL5|HLA-C|HLA-B|HLA-A|HLA-F|CCR1|CXCL10|IL1A|IL1B|TNFSF13B|FYB|OAS1|IL7|IFI44L|OAS3|OAS2|IL36B|GEM|IFITM3|IFITM2|TRIM22|CXCL11|PDCD1LG2|SAMHD1|CCL17|IFI6|CD274|SECTM1|CSF3|IL6|ACKR4|HLA-DOB|C1R
response to interferon-beta	Gene Ontology	GO:0035456	6	6	4.16628e-11	6.24942e-10	IFITM3|IFITM2|XAF1|PLSCR1|IFITM1|BST2
response to interferon-alpha	Gene Ontology	GO:0035455	6	9	3.33682e-09	4.44909e-08	IFITM3|IFITM2|IFITM1|EIF2AK2|MX2|BST2
innate immune response	Gene Ontology	GO:0045087	39	754	8.42066e-09	1.01048e-07	PDGFRB|IFIH1|TRIM14|HLA-C|HLA-B|MX1|UBE2L6|B2M|SERPING1|TXNIP|NLRC5|IFIT5|RICTOR|RSAD2|DDX58|DHX58|CARD9|PPAPDC1A|IFNB1|IFI16|ISG15|PML|APOL1|CTSK|UBA7|HERC5|DDX60|SAMHD1|MDM2|IRF7|CFH|CASP1|EIF2AK2|CLEC4A|TLR3|BST2|C1S|C1R|TLR9
negative regulation of type I interferon production	Gene Ontology	GO:0032480	8	32	9.97787e-08	1.0885e-06	IFIH1|HERC5|DHX58|DDX58|UBE2L6|UBA7|ISG15|NLRC5
antigen processing and presentation of exogenous peptide antigen via MHC class I, TAP-independent	Gene Ontology	GO:0002480	5	9	2.67354e-07	2.67354e-06	HLA-C|HLA-B|HLA-A|B2M|HLA-F
chemokine-mediated signaling pathway	Gene Ontology	GO:0070098	7	28	6.46516e-07	5.96784e-06	CCL5|ACKR4|ACKR3|CCR1|CXCR4|CXCL11|CXCL10
inflammatory response	Gene Ontology	GO:0006954	20	307	1.46371e-06	1.25461e-05	CCL3|SPHK1|TLR9|CCL17|HDAC9|CXCR4|CCR1|SCG2|TNFAIP6|IL6|TLR3|CCL5|THEMIS2|CXCL11|IL1A|IFI16|CXCL10|IL1B|IL36B|APOL3
cell-cell signaling	Gene Ontology	GO:0007267	17	237	2.51163e-06	2.0093e-05	CCL3|TNFSF10|SSTR2|INHBA|CCL17|CCR1|TNFAIP6|PCSK1|CXCL11|CCL5|GPR50|BST2|SHH|CXCL10|IL1B|GREM1|IL7
positive regulation of transcription from RNA polymerase II promoter	Gene Ontology	GO:0045944	33	749	4.65507e-06	3.4913e-05	INO80|SHH|GREM1|NLRC5|IL1A|MAFB|SMARCA4|IL1B|DDX58|ANKRD1|KLF15|EGR2|EGR1|IFNB1|INHBA|IFI16|KLF4|DLX2|DDIT3|ENG|PER1|HELZ2|GATA6|CXCL10|PROX1|IRF7|STAT1|PLSCR1|CSF3|IL6|TLR3|MAF|TLR9
positive regulation of interleukin-6 production	Gene Ontology	GO:0032755	7	39	7.03726e-06	4.96748e-05	TLR9|IL6|TLR3|CARD9|MAPK13|IL1B|IL36B
positive regulation of JAK-STAT cascade	Gene Ontology	GO:0046427	5	16	8.31788e-06	5.40566e-05	IL6|IFNL1|CYP1B1|GH1|CCL5
negative regulation of transcription from RNA polymerase II promoter	Gene Ontology	GO:0000122	27	565	8.55896e-06	5.40566e-05	CDKN1C|FOSB|GATA6|FST|TXNIP|NR1D1|DACT1|ANKRD1|STAT1|SNAI2|BHLHE41|EGR1|HDAC9|IFI16|KLF4|CREBRF|DLX2|ENG|PER1|SHH|MDM2|PROX1|IRF7|SMARCA4|MAF|SKOR1|SP100
positive regulation of NF-kappaB import into nucleus	Gene Ontology	GO:0042346	5	19	2.11417e-05	0.00012685	TLR3|IL1B|GREM1|SPHK1|TLR9
cellular response to mechanical stimulus	Gene Ontology	GO:0071260	8	66	3.13496e-05	0.00017466	KCNJ2|ANKRD1|CASP1|GADD45A|EGR1|ENG|TLR3|IL1B
positive regulation of I-kappaB kinase/NF-kappaB cascade	Gene Ontology	GO:0043123	12	153	3.20211e-05	0.00017466	TNFSF10|CASP1|HMOX1|SECTM1|TRIM22|TLR3|CARD9|BST2|IL1B|TLR9|APOL3|LGALS9
positive regulation of T cell mediated cytotoxicity	Gene Ontology	GO:0001916	5	22	4.57172e-05	0.000219442	HLA-C|HLA-B|B2M|HLA-A|HLA-F
response to interferon-gamma	Gene Ontology	GO:0034341	5	22	4.57172e-05	0.000219442	IFITM3|IFITM2|IFITM1|BST2|SP100
positive regulation of interferon-beta production	Gene Ontology	GO:0032728	5	22	4.57172e-05	0.000219442	TLR3|DDX58|TLR9|IRF7|IFIH1
positive regulation of sequence-specific DNA binding transcription factor activity	Gene Ontology	GO:0051091	9	94	6.75016e-05	0.000311546	DDX58|ARID5B|DDR2|TRIM14|TRIM22|IL6|IL1B|SMARCA4|SP100
cellular response to organic cyclic compound	Gene Ontology	GO:0071407	6	40	9.34139e-05	0.000415173	CCL3|CYP1B1|ANKRD1|CYP1A1|CCL5|IL1B
negative regulation of cell proliferation	Gene Ontology	GO:0008285	19	378	9.99108e-05	0.000428189	IFNL1|IFITM1|ADAMTS1|SSTR2|CDKN1C|EIF2AK2|DHRS2|RARRES3|IL6|INHBA|KLF4|SLIT2|CYP1B1|PML|IL1A|IL1B|IFIT3|PROX1|IL24
regulation of type I interferon-mediated signaling pathway	Gene Ontology	GO:0060338	5	27	0.000129778	0.000537013	USP18|SOCS1|STAT2|STAT1|IFNB1
positive regulation of T cell proliferation	Gene Ontology	GO:0042102	6	46	0.000207446	0.000829783	CCL5|CD274|IL6|PDCD1LG2|IL1B|TNFSF13B
defense response	Gene Ontology	GO:0006952	7	66	0.000231305	0.000895375	CD74|HLA-B|SP140|MX2|MX1|INHBA|HCP5
MAPK cascade	Gene Ontology	GO:0000165	7	72	0.000397621	0.00141801	RASGRP3|CCL3|CCL5|SCG2|RET|MAPK13|IL1B
negative regulation of extrinsic apoptotic signaling pathway in absence of ligand	Gene Ontology	GO:2001240	5	34	0.00040177	0.00141801	SNAI2|IL1A|IFI6|IL1B|IL7
response to exogenous dsRNA	Gene Ontology	GO:0043330	5	34	0.00040177	0.00141801	TLR3|CARD9|DDX58|STAT1|IFNB1
positive regulation of NF-kappaB transcription factor activity	Gene Ontology	GO:0051092	9	127	0.000657111	0.00221041	SPHK1|GREM1|TRIM14|EIF2AK2|TRIM22|IL6|TLR3|IL1B|TLR9
response to drug	Gene Ontology	GO:0042493	15	305	0.000671844	0.00221041	CYP1A1|ATP4A|STAT1|TXNIP|FOSB|CARD9|RET|GAD1|IL6|INHBA|B2M|GATA6|MDM2|NPC1L1|SLC1A3
lipoprotein metabolic process	Gene Ontology	GO:0042157	5	38	0.000681716	0.00221041	APOL6|APOL3|ALB|NPC1L1|APOL1
negative regulation of cell migration	Gene Ontology	GO:0030336	7	79	0.000699964	0.00221041	IFITM1|CYP1B1|ENG|IL24|BST2|SHH|SLIT2
response to hydrogen peroxide	Gene Ontology	GO:0042542	5	40	0.000866776	0.002667	TXNIP|NR4A3|HMOX1|STAT1|PDGFRB
cellular response to lipopolysaccharide	Gene Ontology	GO:0071222	7	83	0.000940837	0.00282251	ANKRD1|CMPK2|CSF3|IL6|IL24|CXCL10|NR1D1
negative regulation of transcription, DNA-dependent	Gene Ontology	GO:0045892	19	464	0.00126154	0.00369231	IFNL1|DDIT3|ARID5B|GREM1|HDAC9|BHLHE41|IFI16|CDKN1C|GATA6|PER1|KLF4|PML|NR1D1|MDM2|ZBTB21|SMARCA4|PROX1|ATF3|SP100
skeletal muscle cell differentiation	Gene Ontology	GO:0035914	5	45	0.00149118	0.00416143	EGR2|DMRTA2|EGR1|ANKRD1|ATF3
positive regulation of smooth muscle cell proliferation	Gene Ontology	GO:0048661	5	45	0.00149118	0.00416143	IL6|PDGFRB|HMOX1|STAT1|CCL5
chemotaxis	Gene Ontology	GO:0006935	8	118	0.00172652	0.00470868	CCL3|CCL17|ACKR4|CCL5|ACKR3|CCR1|CXCL11|CXCL10
viral reproduction	Gene Ontology	GO:0016032	21	555	0.00188886	0.00502377	IFIH1|HPX|DHX58|STAT1|HLA-C|HLA-B|HLA-A|DDX58|TRIM22|ACKR3|PML|B2M|ISG15|PSMB9|CXCR4|SP110|STAT2|MDM2|MMP1|RSAD2|SP100
cell adhesion	Gene Ontology	GO:0007155	18	445	0.00192578	0.00502377	ACTN2|TNFAIP6|CD22|ENG|DDR2|ACAN|EPHA4|TNXB|CLEC4A|ACKR3|LGALS3BP|CCR1|THEMIS2|RND3|PNN|SLAMF7|ABL2|LAMB4
proteolysis	Gene Ontology	GO:0006508	11	211	0.00218355	0.00557503	ERAP2|CTSK|CTSO|ACAN|LAP3|PCSK1|TMPRSS3|MME|CASP1|MMP3|MMP1
antigen processing and presentation of peptide antigen via MHC class I	Gene Ontology	GO:0002474	7	98	0.00247173	0.00617933	ERAP2|HLA-C|HLA-B|HLA-A|HLA-F|B2M|PSMB9
antigen processing and presentation of exogenous peptide antigen via MHC class I, TAP-dependent	Gene Ontology	GO:0002479	6	75	0.00283477	0.00694229	HLA-C|HLA-B|HLA-A|HLA-F|B2M|PSMB9
response to mechanical stimulus	Gene Ontology	GO:0009612	5	54	0.00336614	0.00807874	IL6|TXNIP|FOSB|DNAH1|STAT1
activation of cysteine-type endopeptidase activity involved in apoptotic process	Gene Ontology	GO:0006919	6	78	0.00345134	0.0081208	TNFSF10|CASP1|IFI27|RET|XDH|PML
antigen processing and presentation of exogenous peptide antigen via MHC class I	Gene Ontology	GO:0042590	6	79	0.00367748	0.00832637	HLA-C|HLA-B|HLA-A|HLA-F|B2M|PSMB9
negative regulation of gene expression	Gene Ontology	GO:0010629	6	79	0.00367748	0.00832637	CCL3|PARP10|XDH|CCR1|SLIT2|UCN2
positive regulation of apoptotic process	Gene Ontology	GO:0043065	13	294	0.00380912	0.00841461	IDO1|CYP1B1|HRK|GADD45A|IL6|TLR3|TNFSF10|SLIT2|ADCY10|TXNIP|IL24|IFIT2|ANKRD1
negative regulation of apoptotic process	Gene Ontology	GO:0043066	18	475	0.0038567	0.00841461	TIAF1|PDGFRB|SPHK1|IL7|EGR2|ALB|EGR1|DHRS2|EGR4|IL6|SHH|IL24|PSMB9|GATA6|MDM2|SERPINB2|IFIT3|CD74
positive regulation of JNK cascade	Gene Ontology	GO:0046330	5	56	0.00394428	0.00845203	TLR3|CARD9|TLR9|IL1B|GADD45A
signal transduction	Gene Ontology	GO:0007165	32	1045	0.00429491	0.00904191	CD74|PDGFRB|SPHK1|TNFSF10|IL10RA|PAG1|RET|MX1|IL1B|ABL2|TNFSF13B|FYB|SP110|APOL3|GEM|NR3C2|GREM1|CAMK2B|LGALS3BP|LGALS9|CHRM1|DTNA|CXCL11|CXCL10|CASP1|DDR2|CD274|TNFAIP6|SECTM1|TLR3|HLA-DOB|BST2
negative regulation of canonical Wnt receptor signaling pathway	Gene Ontology	GO:0090090	6	83	0.00469331	0.00971029	DDIT3|EGR1|SHH|GREM1|SNAI2|DACT1
female pregnancy	Gene Ontology	GO:0007565	6	86	0.00558065	0.0113505	OVGP1|IDO1|FOSB|TAC3|SPHK1|PSG4
positive regulation of neuron projection development	Gene Ontology	GO:0010976	5	61	0.00569506	0.0113901	SPHK1|ABL2|CAMK2B|ANKRD1|RET
negative regulation of NF-kappaB transcription factor activity	Gene Ontology	GO:0032088	5	63	0.00652827	0.0125425	NLRC5|KLF4|CYP1B1|PARP10|TLR9
negative regulation of cysteine-type endopeptidase activity involved in apoptotic process	Gene Ontology	GO:0043154	5	63	0.00652827	0.0125425	IL6|IFI6|MDM2|KLF4|IL24
cellular response to hypoxia	Gene Ontology	GO:0071456	6	89	0.00658482	0.0125425	ANKRD1|EGR1|HMOX1|GATA6|UCN2|MDM2
positive regulation of transcription, DNA-dependent	Gene Ontology	GO:0045893	18	503	0.00689787	0.0129335	IFNL1|DDIT3|IRF7|EBF1|STAT1|EGR2|EGR1|RET|IL6|INHBA|KLF4|IL1B|SHH|NR1D1|CDKN1C|SMARCA4|PROX1|SP100
positive regulation of angiogenesis	Gene Ontology	GO:0045766	6	92	0.00771413	0.0142415	SPHK1|GREM1|HMOX1|GATA6|IL1A|IL1B
palate development	Gene Ontology	GO:0060021	5	68	0.00897813	0.0160802	SHH|EPHB3|SNAI2|ARID5B|INHBA
response to toxin	Gene Ontology	GO:0009636	5	68	0.00897813	0.0160802	CCL3|DHRS2|PDGFRB|CYP1B1|CCL5
cell surface receptor signaling pathway	Gene Ontology	GO:0007166	8	160	0.0107699	0.0190057	IFITM1|CCR1|CD274|CLEC4A|IFNB1|INHBA|CXCL10|GEM
positive regulation of peptidyl-tyrosine phosphorylation	Gene Ontology	GO:0050731	5	72	0.0113464	0.0195552	CD74|IL6|RICTOR|GH1|CSF3
positive regulation of cell migration	Gene Ontology	GO:0030335	7	130	0.0114072	0.0195552	CCL3|SPHK1|CEMIP|PDGFRB|CCL5|RET|SNAI2
positive regulation of ERK1 and ERK2 cascade	Gene Ontology	GO:0070374	6	107	0.0155193	0.0262299	CD74|CCL3|PDGFRB|ACKR3|IL6|CCR1
positive regulation of cell proliferation	Gene Ontology	GO:0008284	15	429	0.0158406	0.0264009	PDGFRB|SPHK1|GREM1|CHRM1|EGR4|CSF3|IL6|IL7|IL24|SHH|CXCL10|MDM2|PROX1|ATF3|TNFSF13B
extracellular matrix disassembly	Gene Ontology	GO:0022617	6	112	0.0190281	0.0312791	TLL1|CTSK|ENG|ACAN|MMP3|MMP1
male gonad development	Gene Ontology	GO:0008584	5	83	0.0199646	0.0323751	GATA6|TLR3|TNFSF10|ARID5B|INHBA
protein complex assembly	Gene Ontology	GO:0006461	6	114	0.0205718	0.0329149	CD74|TCAP|CLDN14|SLC7A9|PML|MDM2
negative regulation of cell growth	Gene Ontology	GO:0030308	6	122	0.0275926	0.0435672	GREM1|INHBA|SLIT2|BST2|PML|SMARCA4
peptidyl-tyrosine phosphorylation	Gene Ontology	GO:0018108	5	91	0.0283795	0.0442278	DDR2|PDGFRB|ABL2|RET|EPHA4
organ morphogenesis	Gene Ontology	GO:0009887	5	92	0.0295672	0.0449122	TGM1|FLI1|IL7|ETV7|BHLHE41
response to lipopolysaccharide	Gene Ontology	GO:0032496	6	124	0.0295672	0.0449122	CYP1A1|IDO1|IL10RA|CASP1|IL6|IL1B
cell migration	Gene Ontology	GO:0016477	6	126	0.0316326	0.0474488	PDGFRB|PARP9|ENG|EPHB3|CEACAM1|ARC
ion transport	Gene Ontology	GO:0006811	7	163	0.0343895	0.0509474	SLC7A9|SLC22A20|WNK4|SLC4A5|SLC15A3|SLC8A2|SLC1A3
defense response to bacterium	Gene Ontology	GO:0042742	5	98	0.0373492	0.0546574	TLR3|VGF|TLR9|ISG15|IFNB1
cell cycle arrest	Gene Ontology	GO:0007050	6	132	0.0383848	0.0554961	DDIT3|CDKN1C|GADD45A|PPP1R15A|INHBA|PML
homophilic cell adhesion	Gene Ontology	GO:0007156	6	141	0.0501249	0.0716069	RET|CEACAM1|PCDHGA5|CADM3|CLSTN2|CLSTN3
cellular protein modification process	Gene Ontology	GO:0006464	5	110	0.0563749	0.079588	UBE2L6|UBA7|ABL2|CHRM1|TGM1
cell proliferation	Gene Ontology	GO:0008283	11	344	0.0606646	0.0846482	CD74|CYP1A1|BHLHE41|CHRM1|ISG20|IFI16|LAMP3|BST2|UCN2|IL1A|TNFSF13B
apoptotic process	Gene Ontology	GO:0006915	17	605	0.0644743	0.0889301	TIAF1|XAF1|TNFSF10|PSMB9|STAT1|PLSCR1|GADD45A|CASP1|MX1|PPP1R15A|GREM1|IL24|HRK|CXCR4|PML|IL1A|IL1B
positive regulation of gene expression	Gene Ontology	GO:0010628	6	151	0.0655002	0.0893185	CCL3|PLSCR1|LRRC32|ENG|MDM2|SEC16B
regulation of cell proliferation	Gene Ontology	GO:0042127	5	116	0.0676415	0.091202	TXNIP|CXCL10|CXCL11|SHH|ENG
response to hypoxia	Gene Ontology	GO:0001666	6	159	0.0795835	0.106111	CYP1A1|ENG|CASP1|HMOX1|CXCR4|PML
protein autophosphorylation	Gene Ontology	GO:0046777	6	161	0.0833506	0.109913	PDGFRB|EIF2AK2|EPHB3|DDR2|EPHA4|CAMK2B
regulation of apoptotic process	Gene Ontology	GO:0042981	6	166	0.093194	0.121422	ACTN2|IFIH1|STAT1|CASP1|CARD9|PSMB9
angiogenesis	Gene Ontology	GO:0001525	7	206	0.094102	0.121422	EPHB3|CYP1B1|HMOX1|SCG2|ACKR3|CEACAM1|ANGPTL6
intracellular signal transduction	Gene Ontology	GO:0035556	11	379	0.102373	0.130689	FYB|SPHK1|ENG|PAG1|DCDC2C|HMOX1|SCG2|WNK4|IFITM1|ADCY10|MAPK13
regulation of immune response	Gene Ontology	GO:0050776	7	213	0.107279	0.13551	IFITM1|IRF7|HLA-C|HLA-B|HLA-A|HLA-F|B2M
extracellular matrix organization	Gene Ontology	GO:0030198	9	312	0.134447	0.167031	TLL1|CTSK|DDR2|ACAN|ECM2|ABI3BP|SMARCA4|MMP3|MMP1
oxidation-reduction process	Gene Ontology	GO:0055114	5	144	0.135017	0.167031	CYP1B1|DDO|DHRS2|AKR1D1|CYP1A1
transcription from RNA polymerase II promoter	Gene Ontology	GO:0006366	11	407	0.145521	0.178189	SOX30|IRF7|STAT1|ETV7|EGR2|FOSB|EGR1|FLI1|KLF4|MAF|GATA6
cellular lipid metabolic process	Gene Ontology	GO:0044255	5	151	0.155311	0.188256	CYP1A1|CPT1B|ANKRD1|HELZ2|FAR2
blood coagulation	Gene Ontology	GO:0007596	12	469	0.173675	0.20841	HBG2|ACTN2|SLC8A2|SLC7A9|ALB|CD177|IFNB1|GATA6|SERPING1|SHH|SERPINB2|MMP1
G-protein coupled receptor signaling pathway	Gene Ontology	GO:0007186	8	317	0.246814	0.293245	PDGFRB|CCL17|ACKR4|CHRM1|HCAR3|GPR50|CXCR4|CXCL10
brain development	Gene Ontology	GO:0007420	5	181	0.254003	0.298827	EGR2|SPHK1|PROX1|DLX2|CXCR4
regulation of transcription from RNA polymerase II promoter	Gene Ontology	GO:0006357	7	283	0.283223	0.329968	SOX30|STAT2|STAT1|FLI1|INHBA|ETV7|SMARCA4
axon guidance	Gene Ontology	GO:0007411	8	334	0.292257	0.33722	EPHB3|NR4A3|KCNQ3|RGMA|SLIT2|SHH|ABL2|MAPK8IP3
synaptic transmission	Gene Ontology	GO:0007268	9	389	0.309496	0.35371	ACTN2|KCNJ2|KCNQ3|CAMK2B|GRIK5|DTNA|MDM2|GAD1|SLC1A3
platelet activation	Gene Ontology	GO:0030168	5	204	0.337771	0.382383	IL6|ACTN2|SERPING1|ALB|PLSCR1
in utero embryonic development	Gene Ontology	GO:0001701	5	220	0.397405	0.445688	GATA6|PDGFRB|MAPK8IP3|SLIT2|PTPRR
cell differentiation	Gene Ontology	GO:0030154	8	395	0.46491	0.516235	TLL1|ETV7|INHBA|BHLHE41|FLI1|CATSPER3|ANGPTL6|NR1D1
protein phosphorylation	Gene Ontology	GO:0006468	7	344	0.468913	0.516235	FYB|CCL3|CCL5|EIF2AK2|CAMK2B|RET|WNK4
small GTPase mediated signal transduction	Gene Ontology	GO:0007264	7	348	0.481	0.524727	RASGRP3|DIRAS2|HMOX1|RND3|ARL14|RASGEF1B|GEM
carbohydrate metabolic process	Gene Ontology	GO:0005975	7	354	0.498989	0.539447	GCNT4|OVGP1|ACAN|HS3ST3A1|PFKFB4|HS3ST3B1|PYGM
transcription, DNA-dependent	Gene Ontology	GO:0006351	35	1857	0.518941	0.556008	PHF11|HDAC9|HELZ2|PML|ZNF79|ZNF596|MAPK13|TXNIP|MAFB|SOX30|STAT2|STAT1|AFF3|IFI16|EGR4|ZNF554|SP110|NR3C2|KLHL31|PNN|TRIM22|CREBRF|PER1|EBF1|SP100|ARID5B|PARP14|EIF2AK2|MEF2B|ZNF471|BATF2|ZBTB21|ZNF112|ATF3|SKOR1
protein ubiquitination	Gene Ontology	GO:0016567	5	269	0.572091	0.599845	UBA7|MDM2|NEURL3|SOCS1|TRIM22
small molecule metabolic process	Gene Ontology	GO:0044281	26	1413	0.57474	0.599845	CYP2J2|SPHK1|IDO1|HS3ST3A1|CYP1B1|HMOX1|CEL|NT5C3A|XDH|ACAN|HSD17B3|PYGM|HSD11B1|CPT1B|HELZ2|ANKRD1|CYP1A1|AKR1D1|PFKFB4|ADH1C|HS3ST3B1|PSMB9|FAR2|ALB|NPC1L1|CH25H
regulation of transcription, DNA-dependent	Gene Ontology	GO:0006355	24	1305	0.574852	0.599845	PHF11|SP140|PML|ZNF79|ZNF596|MAPK13|SMARCA4|SOX30|ENG|AFF3|ZNF554|ZNF471|OR7D2|DDIT3|KLHL31|TRIM22|SP110|EBF1|PARP14|MEF2B|PNN|ZBTB21|ZNF112|SKOR1
spermatogenesis	Gene Ontology	GO:0007283	6	346	0.635435	0.657347	SOX30|PIWIL2|CATSPER3|REC8|SSTR2|ADCY10
transport	Gene Ontology	GO:0006810	6	349	0.643709	0.660214	ATP4A|SLC7A9|ASIC4|ALB|ABCA4|CREBRF
transmembrane transport	Gene Ontology	GO:0055085	10	578	0.64979	0.660803	ATP4A|SLC7A9|ALB|HMOX1|SLC4A5|ABCA4|SPNS2|SLC15A3|SLC8A2|SLC1A3
multicellular organismal development	Gene Ontology	GO:0007275	7	474	0.791233	0.797882	PIWIL2|CCL17|CATSPER3|EBF1|BST2|SHH|CSF3
cellular protein metabolic process	Gene Ontology	GO:0044267	7	530	0.873923	0.873923	GCNT4|SPHK1|DDIT3|PCSK1|MME|ATF3|MMP1

## Sheet: Up_KEGG_pathway_iden
Table S5 List of GO terms and KEGG pathways enriched by DEGs
Term	Database	ID	Input number	Background number	P-Value	Corrected P-Value	Input
Arginine and proline metabolism	KEGG PATHWAY	hsa00330	3	50	0.00255634	0.125958	GAMT|PRODH2|CKMT1A
2-Oxocarboxylic acid metabolism	KEGG PATHWAY	hsa01210	2	18	0.0043061	0.125958	ABHD14A-ACY1|ACY1
Arginine biosynthesis	KEGG PATHWAY	hsa00220	2	21	0.00584891	0.125958	ABHD14A-ACY1|ACY1
Proximal tubule bicarbonate reclamation	KEGG PATHWAY	hsa04964	2	23	0.00699768	0.125958	FXYD2|SLC25A10
Salivary secretion	KEGG PATHWAY	hsa04970	3	89	0.0127736	0.183939	DMBT1|FXYD2|MUC5B
Pyruvate metabolism	KEGG PATHWAY	hsa00620	2	40	0.0203388	0.209199	LDHD|HAGHL
Glycine, serine and threonine metabolism	KEGG PATHWAY	hsa00260	2	40	0.0203388	0.209199	GAMT|GLYCTK
Carbohydrate digestion and absorption	KEGG PATHWAY	hsa04973	2	46	0.0264345	0.23791	FXYD2|SLC37A4
Biosynthesis of amino acids	KEGG PATHWAY	hsa01230	2	75	0.064161	0.468971	ABHD14A-ACY1|ACY1
Complement and coagulation cascades	KEGG PATHWAY	hsa04610	2	79	0.0702708	0.468971	FGB|SERPINF2
Insulin secretion	KEGG PATHWAY	hsa04911	2	85	0.0797775	0.468971	FXYD2|KCNMB4
Glycosaminoglycan biosynthesis - keratan sulfate	KEGG PATHWAY	hsa00533	1	15	0.0798413	0.468971	CHST4
Hematopoietic cell lineage	KEGG PATHWAY	hsa04640	2	88	0.0846753	0.468971	CD14|CD37
NF-kappa B signaling pathway	KEGG PATHWAY	hsa04064	2	93	0.0930374	0.478478	LTB|CD14
Vascular smooth muscle contraction	KEGG PATHWAY	hsa04270	2	120	0.141768	0.551742	AVPR1A|KCNMB4
Glyoxylate and dicarboxylate metabolism	KEGG PATHWAY	hsa00630	1	28	0.143985	0.551742	GLYCTK
Nicotinate and nicotinamide metabolism	KEGG PATHWAY	hsa00760	1	30	0.153459	0.551742	QPRT
Tight junction	KEGG PATHWAY	hsa04530	2	139	0.178723	0.551742	TJP3|CRB3
Aldosterone-regulated sodium reabsorption	KEGG PATHWAY	hsa04960	1	39	0.19484	0.551742	FXYD2
Regulation of autophagy	KEGG PATHWAY	hsa04140	1	40	0.199314	0.551742	ATG16L2
Porphyrin and chlorophyll metabolism	KEGG PATHWAY	hsa00860	1	42	0.20819	0.551742	PPOX
Phagosome	KEGG PATHWAY	hsa04145	2	155	0.210911	0.551742	CD14|CORO1A
Jak-STAT signaling pathway	KEGG PATHWAY	hsa04630	2	158	0.21702	0.551742	GFAP|PTPN6
Endocrine and other factor-regulated calcium reabsorption	KEGG PATHWAY	hsa04961	1	47	0.229964	0.551742	FXYD2
cGMP-PKG signaling pathway	KEGG PATHWAY	hsa04022	2	167	0.235448	0.551742	FXYD2|KCNMB4
Metabolic pathways	KEGG PATHWAY	hsa01100	9	1241	0.236988	0.551742	QPRT|GAMT|ABHD14A-ACY1|PRODH2|GLYCTK|CKMT1A|HSD17B8|PPOX|ACY1
Mineral absorption	KEGG PATHWAY	hsa04978	1	52	0.251153	0.551742	FXYD2
Glutathione metabolism	KEGG PATHWAY	hsa00480	1	52	0.251153	0.551742	GSTM2
Axon guidance	KEGG PATHWAY	hsa04360	2	176	0.253978	0.551742	DPYSL5|SEMA3G
Tuberculosis	KEGG PATHWAY	hsa05152	2	179	0.260169	0.551742	CD14|CORO1A
Legionellosis	KEGG PATHWAY	hsa05134	1	55	0.263593	0.551742	CD14
Pathogenic Escherichia coli infection	KEGG PATHWAY	hsa05130	1	55	0.263593	0.551742	CD14
Steroid hormone biosynthesis	KEGG PATHWAY	hsa00140	1	58	0.275831	0.551742	HSD17B8
Glycerolipid metabolism	KEGG PATHWAY	hsa00561	1	59	0.279866	0.551742	GLYCTK
Central carbon metabolism in cancer	KEGG PATHWAY	hsa05230	1	67	0.311369	0.551742	NTRK3
Drug metabolism - cytochrome P450	KEGG PATHWAY	hsa00982	1	69	0.319032	0.551742	GSTM2
Bile secretion	KEGG PATHWAY	hsa04976	1	71	0.326613	0.551742	FXYD2
Thyroid hormone synthesis	KEGG PATHWAY	hsa04918	1	71	0.326613	0.551742	FXYD2
B cell receptor signaling pathway	KEGG PATHWAY	hsa04662	1	73	0.334111	0.551742	PTPN6
Metabolism of xenobiotics by cytochrome P450	KEGG PATHWAY	hsa00980	1	73	0.334111	0.551742	GSTM2
Adherens junction	KEGG PATHWAY	hsa04520	1	74	0.337829	0.551742	PTPN6
Leishmaniasis	KEGG PATHWAY	hsa05140	1	74	0.337829	0.551742	PTPN6
Pertussis	KEGG PATHWAY	hsa05133	1	75	0.341527	0.551742	CD14
Platinum drug resistance	KEGG PATHWAY	hsa01524	1	75	0.341527	0.551742	GSTM2
Bacterial invasion of epithelial cells	KEGG PATHWAY	hsa05100	1	78	0.352502	0.551742	SEPT1
Cardiac muscle contraction	KEGG PATHWAY	hsa04260	1	78	0.352502	0.551742	FXYD2
Chemical carcinogenesis	KEGG PATHWAY	hsa05204	1	82	0.366857	0.561994	GSTM2
Salmonella infection	KEGG PATHWAY	hsa05132	1	86	0.380903	0.571354	CD14
Protein digestion and absorption	KEGG PATHWAY	hsa04974	1	90	0.394644	0.573167	FXYD2
Rheumatoid arthritis	KEGG PATHWAY	hsa05323	1	91	0.398033	0.573167	LTB
Pancreatic secretion	KEGG PATHWAY	hsa04972	1	96	0.414701	0.581041	FXYD2
Inflammatory mediator regulation of TRP channels	KEGG PATHWAY	hsa04750	1	98	0.421241	0.581041	ASIC1
Amoebiasis	KEGG PATHWAY	hsa05146	1	100	0.427711	0.581041	CD14
T cell receptor signaling pathway	KEGG PATHWAY	hsa04660	1	105	0.443577	0.584769	PTPN6
Toll-like receptor signaling pathway	KEGG PATHWAY	hsa04620	1	106	0.446699	0.584769	CD14
Cholinergic synapse	KEGG PATHWAY	hsa04725	1	111	0.462052	0.594067	KCNQ4
Thyroid hormone signaling pathway	KEGG PATHWAY	hsa04919	1	118	0.482851	0.603314	FXYD2
Neurotrophin signaling pathway	KEGG PATHWAY	hsa04722	1	120	0.488648	0.603314	NTRK3
Platelet activation	KEGG PATHWAY	hsa04611	1	122	0.494382	0.603314	FGB
Natural killer cell mediated cytotoxicity	KEGG PATHWAY	hsa04650	1	135	0.530155	0.636186	PTPN6
Wnt signaling pathway	KEGG PATHWAY	hsa04310	1	143	0.55093	0.642731	SERPINF1
Phospholipase D signaling pathway	KEGG PATHWAY	hsa04072	1	144	0.553463	0.642731	AVPR1A
Adrenergic signaling in cardiomyocytes	KEGG PATHWAY	hsa04261	1	149	0.565921	0.646767	FXYD2
RNA transport	KEGG PATHWAY	hsa03013	1	172	0.618999	0.693747	THOC6
Calcium signaling pathway	KEGG PATHWAY	hsa04020	1	180	0.635935	0.693747	AVPR1A
Transcriptional misregulation in cancer	KEGG PATHWAY	hsa05202	1	180	0.635935	0.693747	CD14
cAMP signaling pathway	KEGG PATHWAY	hsa04024	1	199	0.67327	0.723514	FXYD2
Proteoglycans in cancer	KEGG PATHWAY	hsa05205	1	205	0.684265	0.724516	PTPN6
Regulation of actin cytoskeleton	KEGG PATHWAY	hsa04810	1	215	0.701794	0.732306	CD14
MAPK signaling pathway	KEGG PATHWAY	hsa04010	1	255	0.762902	0.784699	CD14
Cytokine-cytokine receptor interaction	KEGG PATHWAY	hsa04060	1	265	0.776159	0.787091	LTB
Neuroactive ligand-receptor interaction	KEGG PATHWAY	hsa04080	1	278	0.792318	0.792318	AVPR1A

## Sheet: Down_KEGG_pathway_iden
Table S5 List of GO terms and KEGG pathways enriched by DEGs
Term	Database	ID	Input number	Background number	P-Value	Corrected P-Value	Input
Herpes simplex infection	KEGG PATHWAY	hsa05168	25	186	6.08003e-12	1.25249e-09	CD74|IFIH1|CCL5|HLA-C|HLA-B|HLA-A|HLA-F|IL1B|IFIT1|DDX58|STAT2|STAT1|IFNB1|OAS1|OAS3|OAS2|PML|PER1|IRF7|EIF2AK2|IL6|TLR3|HLA-DOB|TLR9|SP100
Influenza A	KEGG PATHWAY	hsa05164	23	176	8.22369e-11	8.4704e-09	IFIH1|TNFSF10|CCL5|MX1|MAPK13|IL1A|IL1B|RSAD2|DDX58|STAT2|STAT1|IFNB1|OAS1|OAS3|OAS2|PML|CXCL10|IRF7|CASP1|EIF2AK2|IL6|TLR3|HLA-DOB
Cytokine-cytokine receptor interaction	KEGG PATHWAY	hsa04060	25	265	1.2545e-08	8.61421e-07	CCL3|TNFSF10|IL10RA|CCL5|CCR1|IL24|IL1A|IL1B|ACKR3|TNFSF13B|IFNL1|IFNL2|IFNL3|IFNB1|INHBA|CXCR4|PDGFRB|CXCL11|CXCL10|GH1|CCL17|CSF3|IL6|IL7|CCL3L3
Measles	KEGG PATHWAY	hsa05162	16	136	3.21795e-07	1.65724e-05	OAS1|DDX58|TNFSF10|IRF7|STAT2|STAT1|EIF2AK2|IFIH1|MX1|IL6|IFNB1|OAS3|OAS2|IL1A|IL1B|TLR9
Toll-like receptor signaling pathway	KEGG PATHWAY	hsa04620	14	106	4.3398e-07	1.788e-05	CCL3|CTSK|IRF7|STAT1|CCL5|IFNB1|IL6|TLR3|MAPK13|CXCL11|CXCL10|IL1B|TLR9|CCL3L3
Hepatitis C	KEGG PATHWAY	hsa05160	14	133	6.85971e-06	0.000235517	DDX58|IRF7|CLDN14|STAT1|EIF2AK2|IFNB1|OAS1|TLR3|OAS3|OAS2|CLDN6|MAPK13|IFIT1|STAT2
Graft-versus-host disease	KEGG PATHWAY	hsa05332	8	42	8.97947e-06	0.000264253	HLA-C|HLA-B|HLA-A|HLA-F|IL6|HLA-DOB|IL1A|IL1B
Type I diabetes mellitus	KEGG PATHWAY	hsa04940	8	44	1.2905e-05	0.000332304	HLA-C|HLA-B|HLA-A|HLA-F|HLA-DOB|IL1A|IL1B|GAD1
Rheumatoid arthritis	KEGG PATHWAY	hsa05323	11	91	1.85278e-05	0.000424082	CCL3|CTSK|CCL5|IL6|HLA-DOB|IL1A|IL1B|MMP1|CCL3L3|MMP3|TNFSF13B
Jak-STAT signaling pathway	KEGG PATHWAY	hsa04630	13	158	0.000194534	0.00389683	IFNL1|IFNL2|IFNL3|SOCS1|IL10RA|STAT1|CSF3|IL6|IL7|IL24|GH1|IFNB1|STAT2
Cytosolic DNA-sensing pathway	KEGG PATHWAY	hsa04623	8	64	0.000208083	0.00389683	DDX58|IRF7|CCL5|CASP1|IFNB1|IL6|CXCL10|IL1B
Cell adhesion molecules (CAMs)	KEGG PATHWAY	hsa04514	12	145	0.000325599	0.00558945	NLGN3|CLDN14|CD22|CD274|HLA-A|HLA-F|HLA-C|HLA-DOB|HLA-B|PDCD1LG2|CADM3|CLDN6
RIG-I-like receptor signaling pathway	KEGG PATHWAY	hsa04622	8	70	0.000389367	0.00616998	DDX58|IRF7|DHX58|IFIH1|IFNB1|ISG15|MAPK13|CXCL10
Pertussis	KEGG PATHWAY	hsa05133	8	75	0.000624037	0.0089976	CASP1|MAPK13|IL6|SERPING1|C1R|C1S|IL1A|IL1B
Tuberculosis	KEGG PATHWAY	hsa05152	13	179	0.000655165	0.0089976	CD74|SPHK1|IL10RA|STAT1|CAMK2B|IFNB1|IL6|CARD9|HLA-DOB|MAPK13|IL1A|IL1B|TLR9
Prion diseases	KEGG PATHWAY	hsa05020	5	35	0.00182531	0.0221184	IL6|IL1A|IL1B|EGR1|CCL5
African trypanosomiasis	KEGG PATHWAY	hsa05143	5	35	0.00182531	0.0221184	IL6|IL1B|IDO1|APOL1|TLR9
Viral carcinogenesis	KEGG PATHWAY	hsa05203	13	205	0.00226684	0.0259428	ACTN2|HIST1H4H|IRF7|EGR2|HLA-B|HLA-A|EIF2AK2|HLA-F|HDAC9|HIST3H2BB|MDM2|HLA-C|SP100
Allograft rejection	KEGG PATHWAY	hsa05330	5	39	0.00298052	0.0323151	HLA-C|HLA-B|HLA-A|HLA-F|HLA-DOB
NOD-like receptor signaling pathway	KEGG PATHWAY	hsa04621	6	57	0.00321218	0.0330854	CCL5|CASP1|IL6|CARD9|MAPK13|IL1B
Steroid hormone biosynthesis	KEGG PATHWAY	hsa00140	6	58	0.00350809	0.0344127	CYP1A1|CYP1B1|UGT1A10|AKR1D1|HSD17B3|HSD11B1
Antigen processing and presentation	KEGG PATHWAY	hsa04612	7	78	0.00370404	0.0346833	CD74|HLA-C|HLA-B|HLA-A|HLA-F|B2M|HLA-DOB
Viral myocarditis	KEGG PATHWAY	hsa05416	6	60	0.00416017	0.0372606	HLA-C|HLA-B|HLA-A|HLA-F|HLA-DOB|ABL2
Chagas disease (American trypanosomiasis)	KEGG PATHWAY	hsa05142	8	104	0.00507946	0.0435987	CCL3|CCL5|IFNB1|IL6|MAPK13|IL1B|TLR9|CCL3L3
Salmonella infection	KEGG PATHWAY	hsa05132	7	86	0.00635011	0.0508922	CCL3|CASP1|IL6|MAPK13|IL1A|IL1B|CCL3L3
Inflammatory bowel disease (IBD)	KEGG PATHWAY	hsa05321	6	66	0.00665542	0.0508922	STAT1|IL6|HLA-DOB|MAF|IL1A|IL1B
Osteoclast differentiation	KEGG PATHWAY	hsa04380	9	132	0.00667034	0.0508922	CTSK|SOCS1|STAT2|STAT1|FOSB|IFNB1|MAPK13|IL1A|IL1B
Hematopoietic cell lineage	KEGG PATHWAY	hsa04640	7	88	0.00718936	0.0528931	CD22|CSF3|IL6|IL7|MME|IL1A|IL1B
Systemic lupus erythematosus	KEGG PATHWAY	hsa05322	9	136	0.00806654	0.0573003	ACTN2|HIST1H4H|HIST2H3D|HIST3H2BB|HLA-DOB|C1S|C1R|HIST1H2AG|HIST2H2AA4
Autoimmune thyroid disease	KEGG PATHWAY	hsa05320	5	54	0.0120304	0.0826084	HLA-C|HLA-B|HLA-A|HLA-F|HLA-DOB
Hepatitis B	KEGG PATHWAY	hsa05161	9	146	0.0125294	0.0832598	DDX58|IRF7|STAT2|STAT1|EGR2|IFIH1|IFNB1|IL6|TLR3
Transcriptional misregulation in cancer	KEGG PATHWAY	hsa05202	10	180	0.0171294	0.11027	DDIT3|ETV7|NR4A3|FLI1|IL6|HIST2H3D|MAF|PML|MDM2|MMP3
Chemokine signaling pathway	KEGG PATHWAY	hsa04062	10	187	0.0217488	0.135765	CCL3|STAT2|STAT1|CCL17|CCL5|CCR1|CXCR4|CXCL11|CXCL10|CCL3L3
Malaria	KEGG PATHWAY	hsa05144	4	49	0.0362137	0.213143	IL6|IL1B|TLR9|CSF3
Intestinal immune network for IgA production	KEGG PATHWAY	hsa04672	4	49	0.0362137	0.213143	IL6|TNFSF13B|HLA-DOB|CXCR4
Metabolism of xenobiotics by cytochrome P450	KEGG PATHWAY	hsa00980	5	73	0.038847	0.222291	ADH1C|HSD11B1|CYP1B1|UGT1A10|CYP1A1
Leishmaniasis	KEGG PATHWAY	hsa05140	5	74	0.0408304	0.227326	IL1A|IL1B|STAT1|HLA-DOB|MAPK13
Circadian rhythm	KEGG PATHWAY	hsa04710	3	31	0.044096	0.236765	NR1D1|PER1|BHLHE41
AGE-RAGE signaling pathway in diabetic complications	KEGG PATHWAY	hsa04933	6	101	0.0448244	0.236765	STAT1|EGR1|IL6|MAPK13|IL1A|IL1B
Complement and coagulation cascades	KEGG PATHWAY	hsa04610	5	79	0.051659	0.266044	C1S|C1R|SERPINB2|SERPING1|CFH
Staphylococcus aureus infection	KEGG PATHWAY	hsa05150	4	57	0.0577881	0.288841	C1S|C1R|CFH|HLA-DOB
Chemical carcinogenesis	KEGG PATHWAY	hsa05204	5	82	0.0588898	0.288841	ADH1C|HSD11B1|CYP1B1|UGT1A10|CYP1A1
TNF signaling pathway	KEGG PATHWAY	hsa04668	6	110	0.0629678	0.30166	CCL5|IL6|MAPK13|CXCL10|IL1B|MMP3
Primary bile acid biosynthesis	KEGG PATHWAY	hsa00120	2	17	0.0691531	0.323762	AKR1D1|CH25H
Epstein-Barr virus infection	KEGG PATHWAY	hsa05169	9	201	0.0731552	0.334888	DDX58|IL10RA|HLA-C|HLA-B|HLA-A|EIF2AK2|HLA-F|MAPK13|MDM2
Tryptophan metabolism	KEGG PATHWAY	hsa00380	3	40	0.0821879	0.364303	CYP1A1|IDO1|CYP1B1
Toxoplasmosis	KEGG PATHWAY	hsa05145	6	119	0.0848855	0.364303	SOCS1|IL10RA|STAT1|HLA-DOB|MAPK13|LAMB4
Retinol metabolism	KEGG PATHWAY	hsa00830	4	65	0.084886	0.364303	CYP1A1|ADH1C|UGT1A10|DHRS9
Inflammatory mediator regulation of TRP channels	KEGG PATHWAY	hsa04750	5	98	0.1066	0.448155	CYP2J2|ASIC4|IL1B|CAMK2B|MAPK13
Gastric acid secretion	KEGG PATHWAY	hsa04971	4	74	0.121467	0.492229	KCNJ2|SSTR2|ATP4A|CAMK2B
Caffeine metabolism	KEGG PATHWAY	hsa00232	1	5	0.121862	0.492229	XDH
Glycosaminoglycan biosynthesis - heparan sulfate / heparin	KEGG PATHWAY	hsa00534	2	24	0.125115	0.495649	HS3ST3A1|HS3ST3B1
HTLV-I infection	KEGG PATHWAY	hsa05166	10	259	0.12839	0.499027	PDGFRB|EGR2|HLA-B|HLA-A|EGR1|HLA-F|IL6|HLA-C|HLA-DOB|ATF3
Natural killer cell mediated cytotoxicity	KEGG PATHWAY	hsa04650	6	135	0.132889	0.506946	TNFSF10|HLA-C|HLA-B|HLA-A|RAET1L|IFNB1
Ovarian steroidogenesis	KEGG PATHWAY	hsa04913	3	50	0.136095	0.509738	CYP2J2|CYP1A1|CYP1B1
Apoptosis	KEGG PATHWAY	hsa04210	6	140	0.150096	0.552138	CTSK|DDIT3|CTSO|GADD45A|TNFSF10|HRK
Dorso-ventral axis formation	KEGG PATHWAY	hsa04320	2	28	0.160604	0.580429	PIWIL2|ETV7
Legionellosis	KEGG PATHWAY	hsa05134	3	55	0.166605	0.591736	IL6|IL1B|CASP1
Alcoholism	KEGG PATHWAY	hsa05034	7	179	0.175896	0.614144	HDAC9|FOSB|HIST1H4H|HIST2H3D|HIST3H2BB|HIST1H2AG|HIST2H2AA4
Leukocyte transendothelial migration	KEGG PATHWAY	hsa04670	5	118	0.185597	0.637218	ACTN2|MAPK13|CLDN6|CLDN14|CXCR4
Phagosome	KEGG PATHWAY	hsa04145	6	155	0.207123	0.689808	HLA-C|HLA-B|HLA-A|HLA-F|HLA-DOB|C1R
MAPK signaling pathway	KEGG PATHWAY	hsa04010	9	255	0.207612	0.689808	RASGRP3|DDIT3|PTPRR|PDGFRB|GADD45A|MAPK13|IL1A|IL1B|MAPK8IP3
Alanine, aspartate and glutamate metabolism	KEGG PATHWAY	hsa00250	2	35	0.226042	0.73912	DDO|GAD1
Glioma	KEGG PATHWAY	hsa05214	3	65	0.232526	0.748444	PDGFRB|MDM2|CAMK2B
Amphetamine addiction	KEGG PATHWAY	hsa05031	3	67	0.246264	0.766861	FOSB|ARC|CAMK2B
Taurine and hypotaurine metabolism	KEGG PATHWAY	hsa00430	1	11	0.248751	0.766861	GAD1
cAMP signaling pathway	KEGG PATHWAY	hsa04024	7	199	0.249416	0.766861	NPY1R|CHRM1|HCAR3|HCAR2|SSTR2|CAMK2B|ADCY10
Amoebiasis	KEGG PATHWAY	hsa05146	4	100	0.254397	0.770675	IL6|ACTN2|IL1B|LAMB4
FoxO signaling pathway	KEGG PATHWAY	hsa04068	5	134	0.260226	0.776907	IL6|GADD45A|MDM2|TNFSF10|MAPK13
Ubiquitin mediated proteolysis	KEGG PATHWAY	hsa04120	5	137	0.274982	0.79139	UBE2L6|UBA7|MDM2|SOCS1|PML
Prolactin signaling pathway	KEGG PATHWAY	hsa04917	3	72	0.281099	0.79139	SOCS1|STAT1|MAPK13
Bladder cancer	KEGG PATHWAY	hsa05219	2	41	0.283463	0.79139	MDM2|MMP1
Fat digestion and absorption	KEGG PATHWAY	hsa04975	2	41	0.283463	0.79139	CEL|NPC1L1
Fatty acid biosynthesis	KEGG PATHWAY	hsa00061	1	13	0.286854	0.79139	OLAH
B cell receptor signaling pathway	KEGG PATHWAY	hsa04662	3	73	0.288128	0.79139	RASGRP3|IFITM1|CD22
Porphyrin and chlorophyll metabolism	KEGG PATHWAY	hsa00860	2	42	0.293032	0.794272	HMOX1|UGT1A10
Axon guidance	KEGG PATHWAY	hsa04360	6	176	0.297249	0.795236	EPHB3|EPHA4|CAMK2B|SLIT2|CXCR4|SHH
Fatty acid degradation	KEGG PATHWAY	hsa00071	2	44	0.312114	0.824301	CPT1B|ADH1C
Cholinergic synapse	KEGG PATHWAY	hsa04725	4	111	0.317741	0.828539	KCNJ2|CAMK2B|KCNQ3|CHRM1
Drug metabolism - other enzymes	KEGG PATHWAY	hsa00983	2	46	0.331087	0.85255	UGT1A10|XDH
Endocytosis	KEGG PATHWAY	hsa04144	8	260	0.350353	0.891022	HLA-C|HLA-B|HLA-A|HLA-F|RET|CXCR4|PML|MDM2
Peroxisome	KEGG PATHWAY	hsa04146	3	83	0.358746	0.901239	FAR2|DDO|XDH
PI3K-Akt signaling pathway	KEGG PATHWAY	hsa04151	10	341	0.377773	0.926524	PDGFRB|GH1|TNXB|CHRM1|CSF3|IL6|IL7|MDM2|IFNB1|LAMB4
Amyotrophic lateral sclerosis (ALS)	KEGG PATHWAY	hsa05014	2	51	0.377806	0.926524	MAPK13|CASP1
Lysosome	KEGG PATHWAY	hsa04142	4	123	0.388084	0.940532	CTSK|CD68|LAMP3|CTSO
Steroid biosynthesis	KEGG PATHWAY	hsa00100	1	20	0.405699	0.965391	CEL
Protein digestion and absorption	KEGG PATHWAY	hsa04974	3	90	0.407714	0.965391	MME|SLC8A2|SLC7A9
NF-kappa B signaling pathway	KEGG PATHWAY	hsa04064	3	93	0.428382	0.98174	DDX58|IL1B|TNFSF13B
Starch and sucrose metabolism	KEGG PATHWAY	hsa00500	2	57	0.432	0.98174	PYGM|UGT1A10
Pathways in cancer	KEGG PATHWAY	hsa05200	11	397	0.440605	0.98174	RASGRP3|STAT1|PDGFRB|RET|IL6|PML|CXCR4|SHH|MDM2|LAMB4|MMP1
Circadian entrainment	KEGG PATHWAY	hsa04713	3	95	0.442022	0.98174	PER1|CAMK2B|ADCY10
Glycerolipid metabolism	KEGG PATHWAY	hsa00561	2	59	0.449511	0.98174	PNLIPRP3|CEL
Renin-angiotensin system	KEGG PATHWAY	hsa04614	1	23	0.450394	0.98174	MME
VEGF signaling pathway	KEGG PATHWAY	hsa04370	2	61	0.466717	0.98174	SPHK1|MAPK13
Tight junction	KEGG PATHWAY	hsa04530	4	139	0.480079	0.98174	MYH3|CLDN6|CLDN14|ACTN2
Glucagon signaling pathway	KEGG PATHWAY	hsa04922	3	102	0.488703	0.98174	CPT1B|PYGM|CAMK2B
Calcium signaling pathway	KEGG PATHWAY	hsa04020	5	180	0.492839	0.98174	PDGFRB|SPHK1|SLC8A2|CAMK2B|CHRM1
HIF-1 signaling pathway	KEGG PATHWAY	hsa04066	3	103	0.49522	0.98174	IL6|HMOX1|CAMK2B
Ascorbate and aldarate metabolism	KEGG PATHWAY	hsa00053	1	27	0.504829	0.98174	UGT1A10
Collecting duct acid secretion	KEGG PATHWAY	hsa04966	1	27	0.504829	0.98174	ATP4A
Pyrimidine metabolism	KEGG PATHWAY	hsa00240	3	105	0.508132	0.98174	PNPT1|NT5C3A|CMPK2
Central carbon metabolism in cancer	KEGG PATHWAY	hsa05230	2	67	0.516368	0.98174	PDGFRB|RET
Butanoate metabolism	KEGG PATHWAY	hsa00650	1	28	0.517578	0.98174	GAD1
Epithelial cell signaling in Helicobacter pylori infection	KEGG PATHWAY	hsa05120	2	68	0.524344	0.98174	MAPK13|CCL5
Linoleic acid metabolism	KEGG PATHWAY	hsa00591	1	29	0.530001	0.98174	CYP2J2
Thyroid cancer	KEGG PATHWAY	hsa05216	1	29	0.530001	0.98174	RET
Drug metabolism - cytochrome P450	KEGG PATHWAY	hsa00982	2	69	0.532231	0.98174	ADH1C|UGT1A10
p53 signaling pathway	KEGG PATHWAY	hsa04115	2	69	0.532231	0.98174	GADD45A|MDM2
Insulin resistance	KEGG PATHWAY	hsa04931	3	109	0.533431	0.98174	IL6|CPT1B|PYGM
Nicotinate and nicotinamide metabolism	KEGG PATHWAY	hsa00760	1	30	0.542105	0.98174	NT5C3A
Non-alcoholic fatty liver disease (NAFLD)	KEGG PATHWAY	hsa04932	4	151	0.545468	0.98174	IL6|IL1A|IL1B|DDIT3
Melanoma	KEGG PATHWAY	hsa05218	2	71	0.547737	0.98174	PDGFRB|MDM2
Mucin type O-Glycan biosynthesis	KEGG PATHWAY	hsa00512	1	31	0.553899	0.98174	GCNT4
beta-Alanine metabolism	KEGG PATHWAY	hsa00410	1	31	0.553899	0.98174	GAD1
PPAR signaling pathway	KEGG PATHWAY	hsa03320	2	72	0.555356	0.98174	CPT1B|MMP1
Asthma	KEGG PATHWAY	hsa05310	1	32	0.565392	0.98174	HLA-DOB
Adherens junction	KEGG PATHWAY	hsa04520	2	74	0.57032	0.98174	SNAI2|ACTN2
Neuroactive ligand-receptor interaction	KEGG PATHWAY	hsa04080	7	278	0.57495	0.98174	GH1|SSTR2|DRD4|NPY1R|GRIK5|CHRM1|GPR50
Fructose and mannose metabolism	KEGG PATHWAY	hsa00051	1	33	0.576589	0.98174	PFKFB4
Tyrosine metabolism	KEGG PATHWAY	hsa00350	1	35	0.598131	0.98174	ADH1C
Pentose and glucuronate interconversions	KEGG PATHWAY	hsa00040	1	36	0.60849	0.98174	UGT1A10
EGFR tyrosine kinase inhibitor resistance	KEGG PATHWAY	hsa01521	2	81	0.619809	0.98174	IL6|PDGFRB
Cell cycle	KEGG PATHWAY	hsa04110	3	124	0.621393	0.98174	CDKN1C|GADD45A|MDM2
ECM-receptor interaction	KEGG PATHWAY	hsa04512	2	82	0.626512	0.98174	TNXB|LAMB4
Aldosterone-regulated sodium reabsorption	KEGG PATHWAY	hsa04960	1	39	0.637999	0.98174	NR3C2
TGF-beta signaling pathway	KEGG PATHWAY	hsa04350	2	84	0.639644	0.98174	INHBA|FST
Dopaminergic synapse	KEGG PATHWAY	hsa04728	3	130	0.653284	0.98174	DRD4|CAMK2B|MAPK13
Purine metabolism	KEGG PATHWAY	hsa00230	4	175	0.662176	0.98174	PNPT1|NT5C3A|ADCY10|XDH
ErbB signaling pathway	KEGG PATHWAY	hsa04012	2	88	0.66482	0.98174	ABL2|CAMK2B
Prostate cancer	KEGG PATHWAY	hsa05215	2	89	0.67089	0.98174	PDGFRB|MDM2
Proteasome	KEGG PATHWAY	hsa03050	1	44	0.682346	0.98174	PSMB9
GnRH signaling pathway	KEGG PATHWAY	hsa04912	2	91	0.682765	0.98174	CAMK2B|MAPK13
ABC transporters	KEGG PATHWAY	hsa02010	1	45	0.690545	0.98174	ABCA4
Hedgehog signaling pathway	KEGG PATHWAY	hsa04340	1	47	0.706315	0.98174	SHH
Sphingolipid metabolism	KEGG PATHWAY	hsa00600	1	47	0.706315	0.98174	SPHK1
Signaling pathways regulating pluripotency of stem cells	KEGG PATHWAY	hsa04550	3	142	0.711213	0.98174	INHBA|KLF4|MAPK13
Notch signaling pathway	KEGG PATHWAY	hsa04330	1	48	0.713898	0.98174	DTX3L
Fatty acid metabolism	KEGG PATHWAY	hsa01212	1	48	0.713898	0.98174	CPT1B
Type II diabetes mellitus	KEGG PATHWAY	hsa04930	1	48	0.713898	0.98174	SOCS1
Endocrine resistance	KEGG PATHWAY	hsa01522	2	97	0.716305	0.98174	MDM2|MAPK13
Cocaine addiction	KEGG PATHWAY	hsa05030	1	49	0.721287	0.98174	FOSB
Arginine and proline metabolism	KEGG PATHWAY	hsa00330	1	50	0.728485	0.98174	LAP3
Glutathione metabolism	KEGG PATHWAY	hsa00480	1	52	0.742332	0.98174	LAP3
Mineral absorption	KEGG PATHWAY	hsa04978	1	52	0.742332	0.98174	HMOX1
Basal cell carcinoma	KEGG PATHWAY	hsa05217	1	55	0.761797	0.98174	SHH
Regulation of lipolysis in adipocytes	KEGG PATHWAY	hsa04923	1	56	0.767954	0.98174	NPY1R
Focal adhesion	KEGG PATHWAY	hsa04510	4	203	0.770598	0.98174	PDGFRB|TNXB|LAMB4|ACTN2
Acute myeloid leukemia	KEGG PATHWAY	hsa05221	1	57	0.773953	0.98174	PML
Proteoglycans in cancer	KEGG PATHWAY	hsa05205	4	205	0.777187	0.98174	SHH|MDM2|CAMK2B|MAPK13
MicroRNAs in cancer	KEGG PATHWAY	hsa05206	6	299	0.786014	0.98174	PDGFRB|CYP1B1|TNXB|HMOX1|SOCS1|MDM2
Glutamatergic synapse	KEGG PATHWAY	hsa04724	2	114	0.795539	0.98174	GRIK5|SLC1A3
Rap1 signaling pathway	KEGG PATHWAY	hsa04015	4	211	0.796066	0.98174	FYB|RASGRP3|MAPK13|PDGFRB
Arachidonic acid metabolism	KEGG PATHWAY	hsa00590	1	62	0.801713	0.98174	CYP2J2
Protein processing in endoplasmic reticulum	KEGG PATHWAY	hsa04141	3	166	0.804431	0.98174	PPP1R15A|DDIT3|EIF2AK2
Thyroid hormone signaling pathway	KEGG PATHWAY	hsa04919	2	118	0.811099	0.98174	MDM2|STAT1
Renin secretion	KEGG PATHWAY	hsa04924	1	64	0.811842	0.98174	KCNJ2
Shigellosis	KEGG PATHWAY	hsa05131	1	65	0.816712	0.98174	MAPK13
Neurotrophin signaling pathway	KEGG PATHWAY	hsa04722	2	120	0.818478	0.98174	CAMK2B|MAPK13
Pancreatic cancer	KEGG PATHWAY	hsa05212	1	66	0.821457	0.98174	STAT1
Long-term potentiation	KEGG PATHWAY	hsa04720	1	66	0.821457	0.98174	CAMK2B
Sphingolipid signaling pathway	KEGG PATHWAY	hsa04071	2	121	0.82207	0.98174	SPHK1|MAPK13
Glycolysis / Gluconeogenesis	KEGG PATHWAY	hsa00010	1	67	0.82608	0.98174	ADH1C
Oocyte meiosis	KEGG PATHWAY	hsa04114	2	123	0.829066	0.98174	REC8|CAMK2B
Fc epsilon RI signaling pathway	KEGG PATHWAY	hsa04664	1	68	0.830583	0.98174	MAPK13
AMPK signaling pathway	KEGG PATHWAY	hsa04152	2	124	0.83247	0.98174	CPT1B|PFKFB4
Adipocytokine signaling pathway	KEGG PATHWAY	hsa04920	1	70	0.839245	0.98174	CPT1B
Bile secretion	KEGG PATHWAY	hsa04976	1	71	0.84341	0.98174	SLC4A5
Thyroid hormone synthesis	KEGG PATHWAY	hsa04918	1	71	0.84341	0.98174	ASGR1
Chronic myeloid leukemia	KEGG PATHWAY	hsa05220	1	73	0.851419	0.98174	MDM2
Arrhythmogenic right ventricular cardiomyopathy (ARVC)	KEGG PATHWAY	hsa05412	1	74	0.85527	0.98174	ACTN2
Platinum drug resistance	KEGG PATHWAY	hsa01524	1	75	0.859021	0.98174	MDM2
RNA degradation	KEGG PATHWAY	hsa03018	1	77	0.866236	0.98174	PNPT1
Insulin signaling pathway	KEGG PATHWAY	hsa04910	2	139	0.8767	0.98174	SOCS1|PYGM
Aldosterone synthesis and secretion	KEGG PATHWAY	hsa04925	1	81	0.879583	0.98174	CAMK2B
Parkinson's disease	KEGG PATHWAY	hsa05012	2	142	0.884149	0.98174	UBE2L6|UBA7
Hypertrophic cardiomyopathy (HCM)	KEGG PATHWAY	hsa05410	1	83	0.885751	0.98174	IL6
Ribosome biogenesis in eukaryotes	KEGG PATHWAY	hsa03008	1	84	0.888717	0.98174	SNORD3B-1
Phospholipase D signaling pathway	KEGG PATHWAY	hsa04072	2	144	0.888883	0.98174	PDGFRB|SPHK1
Insulin secretion	KEGG PATHWAY	hsa04911	1	85	0.891605	0.98174	CAMK2B
Small cell lung cancer	KEGG PATHWAY	hsa05222	1	86	0.894419	0.98174	LAMB4
GABAergic synapse	KEGG PATHWAY	hsa04727	1	88	0.899831	0.98174	GAD1
Gap junction	KEGG PATHWAY	hsa04540	1	88	0.899831	0.98174	PDGFRB
Adrenergic signaling in cardiomyocytes	KEGG PATHWAY	hsa04261	2	149	0.899946	0.98174	CAMK2B|MAPK13
mRNA surveillance pathway	KEGG PATHWAY	hsa03015	1	92	0.909841	0.98174	PNN
Fc gamma R-mediated phagocytosis	KEGG PATHWAY	hsa04666	1	93	0.912184	0.98174	SPHK1
Oxytocin signaling pathway	KEGG PATHWAY	hsa04921	2	158	0.917326	0.98174	KCNJ2|CAMK2B
Regulation of actin cytoskeleton	KEGG PATHWAY	hsa04810	3	215	0.918517	0.98174	PDGFRB|CHRM1|ACTN2
Pancreatic secretion	KEGG PATHWAY	hsa04972	1	96	0.918856	0.98174	CEL
Progesterone-mediated oocyte maturation	KEGG PATHWAY	hsa04914	1	98	0.923021	0.98174	MAPK13
Melanogenesis	KEGG PATHWAY	hsa04916	1	100	0.926974	0.98174	CAMK2B
Choline metabolism in cancer	KEGG PATHWAY	hsa05231	1	101	0.928874	0.98174	PDGFRB
Retrograde endocannabinoid signaling	KEGG PATHWAY	hsa04723	1	101	0.928874	0.98174	MAPK13
cGMP-PKG signaling pathway	KEGG PATHWAY	hsa04022	2	167	0.931852	0.98174	MEF2B|SLC8A2
Alzheimer's disease	KEGG PATHWAY	hsa05010	2	168	0.933309	0.98174	MME|IL1B
T cell receptor signaling pathway	KEGG PATHWAY	hsa04660	1	105	0.935994	0.98174	MAPK13
Ras signaling pathway	KEGG PATHWAY	hsa04014	3	228	0.93634	0.98174	RASGRP3|ABL2|PDGFRB
RNA transport	KEGG PATHWAY	hsa03013	2	172	0.938849	0.98174	SNORD3B-1|PNN
Serotonergic synapse	KEGG PATHWAY	hsa04726	1	112	0.946791	0.985045	CYP2J2
Platelet activation	KEGG PATHWAY	hsa04611	1	122	0.959147	0.992886	MAPK13
Oxidative phosphorylation	KEGG PATHWAY	hsa00190	1	133	0.969465	0.997027	ATP4A
Wnt signaling pathway	KEGG PATHWAY	hsa04310	1	143	0.976575	0.997027	CAMK2B
Hippo signaling pathway	KEGG PATHWAY	hsa04390	1	154	0.982507	0.997027	SNAI2
mTOR signaling pathway	KEGG PATHWAY	hsa04150	1	154	0.982507	0.997027	RICTOR
Huntington's disease	KEGG PATHWAY	hsa05016	1	193	0.993812	0.998869	DNAH1
Metabolic pathways	KEGG PATHWAY	hsa01100	20	1241	0.99483	0.998869	CYP2J2|GCNT4|PNLIPRP3|IDO1|GAD1|PYGM|UGT1A10|DHRS9|NT5C3A|LAP3|CEL|AKR1D1|SPHK1|XDH|CYP1A1|OLAH|ADH1C|HSD17B3|CMPK2|HSD11B1
Olfactory transduction	KEGG PATHWAY	hsa04740	3	417	0.998869	0.998869	OR7D2|SLC8A2|CAMK2B
