# Supplementary material for: Repression of the expression of proinflammatory genes by mitochondrial transcription factor A is linked to its alternative splicing regulation in human lung epithelial cells
Source: BMC Immunol. 2021 Dec 7;22:74. doi: 10.1186/s12865-021-00464-2 (PMC8650232; doi:10.1186/s12865-021-00464-2)
Supplement: Supplementary file 7 — Additional file 7. Statistics and classification of known and novel alternative splcing events. [file 12865_2021_464_MOESM7_ESM.xlsx]

## Sheet: Known AS
Table S6 Statistics and classification of known and novel alternative splcing events
Sample	3pMXE	5pMXE	A3SS	A3SS&ES	A5SS	A5SS&ES	ES	IntronR	MXE	cassetteExon	Total	Detected junction	AS/100SJ
Ctrl_1st	445	873	3905	452	4666	600	3085	1280	478	2234	18018	158748	11.35
Ctrl_2nd	388	793	3579	415	4212	560	2802	1231	396	2029	16405	153273	10.7
Ctrl_3rd	451	863	3912	430	4693	584	3014	1273	469	2222	17911	156255	11.46
TFAM_OE_1st	415	804	3676	400	4358	551	2859	1223	418	2048	16752	152616	10.98
TFAM_OE_2nd	428	824	3803	411	4521	581	2981	1275	455	2182	17461	155236	11.25
TFAM_OE_3rd	414	808	3660	404	4436	572	2955	1257	452	2157	17115	155750	10.99
Total	611	1195	5220	579	6279	775	3837	1704	680	2930	23810	177670	13.4

## Sheet: Novel AS
Table S6 Statistics and classification of known and novel alternative splcing events
Table S5 Statistics and classification of known and novel alternative splcing events
Sample	3pMXE	5pMXE	A3SS	A3SS&ES	A5SS	A5SS&ES	ES	IntronR	MXE	cassetteExon	Total	Detected junction	AS/100SJ
Ctrl_1st	1090	2677	5291	652	6309	799	2666	4217	469	1226	25396	117530	21.61
Ctrl_2nd	904	2324	4704	637	5569	739	2305	3736	368	986	22272	89577	24.86
Ctrl_3rd	1005	2594	5169	652	5956	768	2323	3841	451	1067	23826	101310	23.52
TFAM_OE_1st	924	2264	4695	522	5354	665	2040	3519	375	887	21245	84708	25.08
TFAM_OE_2nd	936	2519	4902	582	5680	766	2114	3692	428	990	22609	90844	24.89
TFAM_OE_3rd	877	2255	4436	502	5240	662	1850	3773	358	955	20908	87861	23.8
Total	2811	6362	14287	1937	15198	2178	5900	8930	1152	2908	61663	276317	22.32
