# Supplementary material for: Repression of the expression of proinflammatory genes by mitochondrial transcription factor A is linked to its alternative splicing regulation in human lung epithelial cells
Source: BMC Immunol. 2021 Dec 7;22:74. doi: 10.1186/s12865-021-00464-2 (PMC8650232; doi:10.1186/s12865-021-00464-2)
Supplement: Supplementary file 8 — Additional file 8. List of RASEs. [file 12865_2021_464_MOESM8_ESM.xlsx]

## Sheet: regulated AS events-NIR
Table S7. List of RASEs
X.ID	Chr	Ass1	Ass2	Strand	Mss1	Mss2	Type	Isoform	KorN	Ctrl_1st.Ratio	Ctrl_1st.Alt_average_sj	Ctrl_1st.Model_average_sj	Ctrl_1st.Alt_sj	Ctrl_1st.Model_sj	Ctrl_1st.isfiltered	Ctrl_2nd.Ratio	Ctrl_2nd.Alt_average_sj	Ctrl_2nd.Model_average_sj	Ctrl_2nd.Alt_sj	Ctrl_2nd.Model_sj	Ctrl_2nd.isfiltered	Ctrl_3rd.Ratio	Ctrl_3rd.Alt_average_sj	Ctrl_3rd.Model_average_sj	Ctrl_3rd.Alt_sj	Ctrl_3rd.Model_sj	Ctrl_3rd.isfiltered	TFAM_OE_1st.Ratio	TFAM_OE_1st.Alt_average_sj	TFAM_OE_1st.Model_average_sj	TFAM_OE_1st.Alt_sj	TFAM_OE_1st.Model_sj	TFAM_OE_1st.isfiltered	TFAM_OE_2nd.Ratio	TFAM_OE_2nd.Alt_average_sj	TFAM_OE_2nd.Model_average_sj	TFAM_OE_2nd.Alt_sj	TFAM_OE_2nd.Model_sj	TFAM_OE_2nd.isfiltered	TFAM_OE_3rd.Ratio	TFAM_OE_3rd.Alt_average_sj	TFAM_OE_3rd.Model_average_sj	TFAM_OE_3rd.Alt_sj	TFAM_OE_3rd.Model_sj	TFAM_OE_3rd.isfiltered	Pvalue	Tvalue	DiffType	Gene
known_NIR_100	chr1	110381795	110389237	-	110381795;110382966	110382834;110389237	ES	ENST00000369779.8	known	0.35	126	230	126	221;239	y	0.26	67	186.5	67	172;201	y	0.35	98	184.5	98	186;183	y	0.44	102	129	102	110;148	y	0.43	102	135	102	133;137	y	0.52	113	102.5	113	93;112	y	0.0258107	3.46504	up	ENSG00000168679.17
known_NIR_105	chr1	110950123	110951288	-	110950123	110963621	A5SS	ENST00000485275.2	known	0.2	41	168	41	168	y	0.23	25	85	25	85	y	0.25	44	131	44	131	y	0.18	15	68	15	68	y	0.15	19	109	19	109	y	0.1	12	108	12	108	y	0.0487819	-3.0317	down	ENSG00000121931.15
known_NIR_123	chr1	112703806	112707078	-	112703806	112705100	A5SS&ES	ENST00000369632.6	known	0.47	745	849	745	849	y	0.44	804	1038	804	1038	y	0.46	1128	1327	1128	1327	y	0.4	943	1417	943	1417	y	0.41	1051	1497	1051	1497	y	0.41	645	942	645	942	y	0.0193257	-5.3033	down	ENSG00000155366.16
known_NIR_124	chr1	112703806	112707078	-	112703806;112705168	112705100;112707078	ES	ENST00000339083.11	known	0.55	745	613	745	849;377	y	0.51	804	779	804	1038;520	y	0.53	1128	990.5	1128	1327;654	y	0.47	943	1049	943	1417;681	y	0.49	1051	1103	1051	1497;709	y	0.48	645	691	645	942;440	y	0.0315622	-3.87298	down	ENSG00000155366.16
known_NIR_125	chr1	112703806	112707078	-	112703806;112706252	112705100;112707078	ES	ENST00000285735.6	known	0.64	745	424.5	745	849;0	n	0.61	804	520.5	804	1038;3	y	0.63	1128	663.5	1128	1327;0	n	0.57	943	708.5	943	1417;0	n	0.58	1051	751	1051	1497;5	y	0.58	645	472	645	942;2	y	0.0193257	-5.3033	down	ENSG00000155366.16
known_NIR_127	chr1	112703806;112705123	112705100;112707078	-	112703806	112707078	cassetteExon	ENST00000369642.7	known	0.37	439.5	745	849;30	745	y	0.4	531.5	804	1038;25	804	y	0.38	686.5	1128	1327;46	1128	y	0.44	732	943	1417;47	943	y	0.43	782.5	1051	1497;68	1051	y	0.44	497	645	942;52	645	y	0.0165506	5.65685	up	ENSG00000155366.16
known_NIR_128	chr1	112703806;112705168	112705053;112707078	-	112703806	112707078	cassetteExon	ENST00000369642.7	known	0.24	230	745	83;377	745	y	0.27	299	804	78;520	804	y	0.25	385	1128	116;654	1128	y	0.3	405	943	129;681	943	y	0.29	421.5	1051	134;709	1051	y	0.29	260	645	80;440	645	y	0.0326719	4.24264	up	ENSG00000155366.16
known_NIR_163	chr1	11658364	11658736	+	11658628	11658736	A5SS&ES	ENST00000376770.5	known	0.83	228	46	228	46	y	0.85	170	31	170	31	y	0.78	214	60	214	60	y	0.75	157	52	157	52	y	0.75	147	50	147	50	y	0.7	101	44	101	44	y	0.0335775	-3.25	down	ENSG00000132879.13
known_NIR_164	chr1	11658364;11658628	11658533;11658736	+	11658364	11658736	cassetteExon	ENST00000251546.8	known	0.09	23.5	228	1;46	228	n	0.08	15.5	170	0;31	170	n	0.13	31.5	214	3;60	214	y	0.14	26	157	0;52	157	n	0.15	25	147	0;50	147	n	0.18	22	101	0;44	101	n	0.0463885	2.91548	up	ENSG00000132879.13
known_NIR_169	chr1	11736235	11744533	+	11736235	11747440	A3SS	ENST00000376637.7	known	0.58	19	14	19	14	y	0.48	14	15	14	15	y	0.59	13	9	13	9	y	0.07	1	13	1	13	n	0.21	4	15	4	15	y	0.29	9	22	9	22	y	0.0149851	-4.91417	down	ENSG00000177674.15
known_NIR_193	chr1	120833775;120834802	120834495;120836517	+	120833775	120836517	cassetteExon	ENST00000620612.4	known	0.73	80	30	156;4	30	y	0.84	35.5	7	63;8	7	y	0.71	35	14	66;4	14	y	0.93	14	1	28;0	1	n	1	36.5	0	73;0	0	n	1	32.5	0	63;2	0	n	0.0163114	4.64286	up	ENSG00000273136.5
known_NIR_259	chr1	145358423	145359031	-	145358423	145368545	A5SS	ENST00000622803.4	known	0.29	226	566	226	566	y	0.28	162	424	162	424	y	0.26	129	362	129	362	y	0.34	45	86	45	86	y	0.34	120	236	120	236	y	0.32	100	216	100	216	y	0.00830343	5.12569	up	ENSG00000162825.16
known_NIR_260	chr1	145367936	145368545	-	145358423	145368545	A3SS	ENST00000622803.4	known	0.24	174	566	174	566	y	0.22	119	424	119	424	y	0.23	110	362	110	362	y	0.27	32	86	32	86	y	0.27	87	236	87	236	y	0.28	85	216	85	216	y	0.0060506	6.5	up	ENSG00000162825.16
known_NIR_266	chr1	145387598	145388318	-	145368596	145388318	A3SS	ENST00000622803.4	known	0.17	150	752	150	752	y	0.18	110	493	110	493	y	0.14	81	479	81	479	y	0.22	34	119	34	119	y	0.2	79	311	79	311	y	0.21	74	274	74	274	y	0.0421716	3.5	up	ENSG00000162825.16
known_NIR_289	chr1	146101258	146101855	-	146098076	146101855	A3SS	ENST00000610925.4	known	0.7	282	123	282	123	y	0.68	202	93	202	93	y	0.69	185	83	185	83	y	0.76	45	14	45	14	y	0.79	86	23	86	23	y	0.75	103	34	103	34	y	0.0117146	5.75	up	ENSG00000271425.6
known_NIR_291	chr1	146107516	146108119	-	146107516	146127028	A5SS	ENST00000610925.4	known	0.85	408	73	408	73	y	0.8	263	64	263	64	y	0.86	249	40	249	40	y	0.68	43	20	43	20	y	0.75	99	33	99	33	y	0.73	110	40	110	40	y	0.0142629	-4.1833	down	ENSG00000271425.6
known_NIR_344	chr1	148567885	148568482	-	148564711	148568482	A3SS	ENST00000621066.4	known	0.75	240	82	240	82	y	0.72	157	62	157	62	y	0.72	170	66	170	66	y	0.81	47	11	47	11	y	0.8	88	22	88	22	y	0.77	88	27	88	27	y	0.016504	4.05081	up	ENSG00000270629.5
known_NIR_345	chr1	148569427	148573230	-	148569427	148570042	A5SS&ES	ENST00000614999.4	known	0.56	679	543	679	543	y	0.55	387	316	387	316	y	0.56	385	298	385	298	y	0.54	92	79	92	79	y	0.53	160	141	160	141	y	0.53	167	148	167	148	y	0.0077626	-4.94975	down	ENSG00000270629.5
known_NIR_358	chr1	149058215	149062093	-	149058215	149058925	A5SS&ES	ENST00000621074.4	known	0.18	107	473	107	473	y	0.18	70	325	70	325	y	0.21	68	254	68	254	y	0.36	52	91	52	91	y	0.33	69	138	69	138	y	0.29	61	152	61	152	y	0.0098204	6.04512	up	ENSG00000269713.7
known_NIR_359	chr1	149058215	149062093	-	149061383	149062093	A3SS&ES	ENST00000613595.4	known	0.54	107	92	107	92	y	0.56	70	54	70	54	y	0.53	68	60	68	60	y	0.52	52	48	52	48	y	0.5	69	69	69	69	y	0.51	61	58	61	58	y	0.0419145	-3.16228	down	ENSG00000269713.7
known_NIR_360	chr1	149058215;149059097	149058925;149064431	-	149058215;149063805	149062093;149064431	MXE	ENST00000610300.4	known	0.71	243	100.5	473;13	107;94	y	0.68	165	76.5	325;5	70;83	y	0.65	132.5	70	254;11	68;72	y	0.56	46.5	37	91;2	52;22	y	0.56	70.5	55	138;3	69;41	y	0.58	82	59	152;12	61;57	y	0.0134677	-6.10658	down	ENSG00000269713.7
known_NIR_361	chr1	149058215;149062265	149062093;149062862	-	149058215;149059097	149058925;149062862	MXE	ENST00000613969.4	known	0.24	101	318	107;95	473;163	y	0.25	73.5	219	70;77	325;113	y	0.24	53.5	170.5	68;39	254;87	y	0.4	39	57.5	52;26	91;24	y	0.42	77.5	106	69;86	138;74	y	0.35	63	114.5	61;65	152;77	y	0.0175352	6.95701	up	ENSG00000269713.7
known_NIR_365	chr1	149059097	149062862	-	149062265	149062862	A3SS&ES	ENST00000613595.4	known	0.63	163	95	163	95	y	0.59	113	77	113	77	y	0.69	87	39	87	39	y	0.48	24	26	24	26	y	0.46	74	86	74	86	y	0.54	77	65	77	65	y	0.0203385	-3.8007	down	ENSG00000269713.7
known_NIR_384	chr1	149488956;149523037	149522865;149528496	+	149488956;149527786	149518110;149528496	MXE	ENST00000369227.7	known	0.64	276	158.5	236;316	135;182	y	0.63	188	111.5	144;232	86;137	y	0.63	147.5	86	120;175	74;98	y	0.62	54.5	34	50;59	28;40	y	0.61	111	71.5	123;99	80;63	y	0.61	108.5	70	96;121	62;78	y	0.0132356	-4.24264	down	ENSG00000271383.6
known_NIR_398	chr1	149527786	149528496	+	149523037	149528496	A5SS	ENST00000612881.4	known	0.37	182	316	182	316	y	0.37	137	232	137	232	y	0.36	98	175	98	175	y	0.4	40	59	40	59	y	0.39	63	99	63	99	y	0.39	78	121	78	121	y	0.00481268	5.65685	up	ENSG00000271383.6
known_NIR_513	chr1	153544809	153545470	-	153544809	153544958	5pMXE	ENST00000368715.5	known	0.74	1484	511	1484	511	y	0.79	1260	344	1260	344	y	0.78	2117	584	2117	584	y	0.85	2754	478	2754	478	y	0.87	2609	397	2609	397	y	0.91	1835	184	1835	184	y	0.0107461	4.57143	up	ENSG00000196154.11
known_NIR_514	chr1	153544809	153545753	-	153544809	153544958	5pMXE	ENST00000368715.5	known	0.92	5912	511	5912	511	y	0.93	4746	344	4746	344	y	0.92	6743	584	6743	584	y	0.94	7329	478	7329	478	y	0.95	6925	397	6925	397	y	0.96	4990	184	4990	184	y	0.0248175	4	up	ENSG00000196154.11
known_NIR_515	chr1	153544809	153545753	-	153544809;153545518	153545470;153545753	ES	ENST00000354332.8	known	0.83	5912	1221	5912	1484;958	y	0.82	4746	1049	4746	1260;838	y	0.79	6743	1790.5	6743	2117;1464	y	0.76	7329	2270.5	7329	2754;1787	y	0.76	6925	2159.5	6925	2609;1710	y	0.77	4990	1522.5	4990	1835;1210	y	0.044741	-4.00892	down	ENSG00000196154.11
known_NIR_573	chr1	154214574	154220342	-	154214574;154219937	154219836;154220342	ES	ENST00000368521.9	known	0.14	319	1999.5	319	1906;2093	y	0.14	257	1519	257	1393;1645	y	0.16	398	2160.5	398	1935;2386	y	0.21	424	1623.5	424	1486;1761	y	0.21	429	1588	429	1445;1731	y	0.23	360	1197.5	360	1120;1275	y	0.00175661	7.42462	up	ENSG00000143612.18
known_NIR_587	chr1	154602626	154627855	-	154602626	154607992	5pMXE	ENST00000368474.8	known	0.22	149	517	149	517	y	0.15	106	583	106	583	y	0.18	175	785	175	785	y	0.27	119	315	119	315	y	0.34	175	340	175	340	y	0.38	180	298	180	298	y	0.0248841	3.85906	up	ENSG00000160710.15
known_NIR_590	chr1	15495452	15504611	-	15495452	15518110	A5SS	ENST00000348549.9	known	0.9	44	5	44	5	y	0.76	35	11	35	11	y	0.85	60	11	60	11	y	0.62	43	26	43	26	y	0.75	77	25	77	25	y	0.58	38	28	38	28	y	0.0494206	-2.84297	down	ENSG00000132906.17
known_NIR_622	chr1	15507907	15518110	-	15495452	15518110	A3SS	ENST00000348549.9	known	0.89	39	5	39	5	y	0.84	56	11	56	11	y	0.86	65	11	65	11	y	0.75	78	26	78	26	y	0.74	72	25	72	25	y	0.7	65	28	65	28	y	0.00322527	-6.32456	down	ENSG00000132906.17
known_NIR_644	chr1	155210627	155212385	+	155210627;155212219	155212127;155212385	ES	ENST00000368376.7	known	0.29	257	629	257	607;651	y	0.31	262	580	262	613;547	y	0.23	300	978.5	300	1003;954	y	0.19	194	852	194	822;882	y	0.17	198	989	198	1014;964	y	0.16	114	600	114	586;614	y	0.0374623	-4.03586	down	ENSG00000173171.14
known_NIR_651	chr1	155253732;155254194	155253859;155254653	-	155253732	155254653	cassetteExon	ENST00000350210.6	known	0.16	36.5	187	63;10	187	y	0.17	29.5	147	59;0	147	n	0.26	63.5	177	113;14	177	y	0.41	79.5	115	152;7	115	y	0.46	90	105	175;5	105	y	0.47	64.5	73	124;5	73	y	0.00518952	6.79018	up	ENSG00000160767.20
known_NIR_654	chr1	155260659	155262086	-	155260659;155261734	155261657;155262086	ES	ENST00000302631.7	known	0.46	528	630.5	528	587;674	y	0.47	475	529.5	475	511;548	y	0.42	608	834	608	777;891	y	0.4	543	828.5	543	792;865	y	0.38	525	853.5	525	833;874	y	0.35	345	646	345	635;657	y	0.0254888	-3.47851	down	ENSG00000116521.10
known_NIR_660	chr1	155308965	155310064	+	155308965	155310043	A3SS	ENST00000447866.5	known	0.31	390	851	390	851	y	0.34	380	751	380	751	y	0.35	556	1053	556	1053	y	0.39	770	1219	770	1219	y	0.41	860	1252	860	1252	y	0.41	595	861	595	861	y	0.0132454	5.09325	up	ENSG00000160752.14
known_NIR_674	chr1	155325910	155326580	+	155325910	155326898	A3SS	ENST00000368354.7	known	0.8	230	56	230	56	y	0.81	215	52	215	52	y	0.81	310	73	310	73	y	0.87	348	53	348	53	y	0.88	400	57	400	57	y	0.85	282	48	282	48	y	0.0124364	6.36396	up	ENSG00000160753.15
known_NIR_700	chr1	155965131	155965303	-	155965128	155965303	A3SS	ENST00000313695.11	known	0.66	40	21	40	21	y	0.66	56	29	56	29	y	0.59	63	44	63	44	y	0.52	33	30	33	30	y	0.56	64	50	64	50	y	0.57	40	30	40	30	y	0.0439404	-3.10759	down	ENSG00000116584.17
known_NIR_732	chr1	156285267	156286260	+	156285983	156286260	A5SS	ENST00000295694.9	known	0.23	13	44	13	44	y	0.29	19	46	19	46	y	0.17	14	69	14	69	y	0.04	2	48	2	48	y	0.08	6	66	6	66	y	0.04	1	26	1	26	n	0.0245742	-4.75954	down	ENSG00000163472.18
known_NIR_733	chr1	156293209;156293576	156293320;156294018	-	156293209	156294018	cassetteExon	ENST00000612353.4	known	0.51	143.5	136	154;133	136	y	0.59	123.5	85	123;124	85	y	0.61	195	126	186;204	126	y	0.84	274	52	240;308	52	y	0.76	232.5	72	230;235	72	y	0.85	191	34	163;219	34	y	0.00417781	5.90584	up	ENSG00000198715.11
known_NIR_734	chr1	156294565	156295526	-	156294565	156294759	A5SS&ES	ENST00000614643.4	known	0.57	180	135	180	135	y	0.51	123	116	123	116	y	0.48	185	203	185	203	y	0.25	79	237	79	237	y	0.3	93	212	93	212	y	0.27	60	166	60	166	y	0.00336951	-8.17193	down	ENSG00000198715.11
known_NIR_735	chr1	156294565	156295526	-	156294565;156295016	156294759;156295526	ES	ENST00000612353.4	known	0.57	180	134.5	180	135;134	y	0.51	123	118.5	123	116;121	y	0.46	185	216.5	185	203;230	y	0.27	79	211	79	237;185	y	0.28	93	243.5	93	212;275	y	0.27	60	158.5	60	166;151	y	0.0162679	-7.50652	down	ENSG00000198715.11
known_NIR_754	chr1	156733520;156734493	156734009;156735725	+	156733520	156735725	cassetteExon	ENST00000368218.8	known	0.89	98	12	117;79	12	y	0.88	94.5	13	125;64	13	y	0.83	130.5	26	155;106	26	y	0.78	107	31	122;92	31	y	0.81	117.5	28	132;103	28	y	0.79	87	23	106;68	23	y	0.0405941	-3.56887	down	ENSG00000143303.11
known_NIR_759	chr1	156970043	156976983	-	156970043;156971816	156971697;156976983	ES	ENST00000368194.7	known	0.56	39	30.5	39	26;35	y	0.55	30	24.5	30	27;22	y	0.63	59	35	59	45;25	y	0.44	37	47	37	53;41	y	0.35	30	55	30	46;64	y	0.31	31	70.5	31	77;64	y	0.0137591	-4.64305	down	ENSG00000132694.18
known_NIR_765	chr1	158078140	158084422	+	157993728	158084422	A5SS	ENST00000368173.7	known	0.97	286	10	286	10	y	0.96	189	7	189	7	y	0.94	377	23	377	23	y	1	278	0	278	0	n	0.99	356	5	356	5	y	1	319	0	319	0	n	0.0326719	4.24264	up	ENSG00000183853.17
known_NIR_770	chr1	159032691;159045464	159045297;159049432	+	159032691	159049432	cassetteExon	ENST00000368132.7	known	0.37	153.5	265	220;87	265	y	0.35	85.5	160	116;55	160	y	0.36	125	219	176;74	219	y	0.34	23	44	36;10	44	y	0.32	30.5	66	49;12	66	y	0.33	16.5	33	26;7	33	y	0.0213116	-3.67423	down	ENSG00000163565.18
known_NIR_772	chr1	159045464;159049599	159049432;159051679	+	159045464	159051679	cassetteExon	ENST00000340979.10	known	0.38	220	366	87;353	366	y	0.38	135	217	55;215	217	y	0.37	210	359	74;346	359	y	0.36	51.5	93	10;93	93	y	0.34	49	95	12;86	95	y	0.34	31.5	60	7;56	60	y	0.0285958	-4.02492	down	ENSG00000163565.18
known_NIR_789	chr1	160279634	160279801	-	160278191	160279801	A3SS	ENST00000556710.5	known	0.97	206	7	206	7	y	0.98	229	4	229	4	y	0.98	277	6	277	6	y	0.99	264	2	264	2	y	0.99	262	3	262	3	y	1	201	0	201	0	n	0.0241101	3.53553	up	ENSG00000258465.6
known_NIR_809	chr1	161159678	161160620	+	161159678;161160506	161160366;161160620	ES	ENST00000368002.7	known	0.79	98	26	98	14;38	y	0.91	107	10	107	9;11	y	0.81	118	28	118	24;32	y	0.67	83	41	83	21;61	y	0.7	127	53.5	127	55;52	y	0.72	81	31.5	81	30;33	y	0.0489555	-3.51222	down	ENSG00000143258.15
known_NIR_815	chr1	161170519	161170620	+	161167234	161170620	A5SS	ENST00000544598.5	known	0.76	22	7	22	7	y	0.57	12	9	12	9	y	0.65	22	12	22	12	y	0.96	49	2	49	2	y	0.82	59	13	59	13	y	0.9	60	7	60	7	y	0.0307918	3.41159	up	ENSG00000143224.17
known_NIR_817	chr1	161176095	161176434	-	161176074	161176434	A3SS	ENST00000319769.9	known	0.33	79	162	79	162	y	0.38	84	138	84	138	y	0.36	122	213	122	213	y	0.28	86	219	86	219	y	0.3	92	211	92	211	y	0.29	63	155	63	155	y	0.030975	-4.26401	down	ENSG00000158850.14
known_NIR_827	chr1	1624901	1625286	+	1624901;1625185	1624991;1625286	ES	ENST00000520777.5	known	0.32	11	23	11	25;21	y	0.52	19	17.5	19	16;19	y	0.28	11	28.5	11	31;26	y	0.09	4	40	4	42;38	y	0.07	3	38.5	3	50;27	y	0.04	2	50.5	2	42;59	y	0.0492416	-4.054	down	ENSG00000197530.12
known_NIR_877	chr1	167776166	167787820	+	167765749	167787820	A5SS	ENST00000392121.7	known	0.95	569	30	569	30	y	0.98	402	9	402	9	y	0.95	515	26	515	26	y	0.91	453	45	453	45	y	0.93	453	32	453	32	y	0.91	418	43	418	43	y	0.0285822	-3.60555	down	ENSG00000197965.11
known_NIR_892	chr1	16986358	16986805	-	16986358;16986632	16986463;16986805	ES	ENST00000326735.12	known	0.47	48	53.5	48	52;55	y	0.36	38	68.5	38	70;67	y	0.32	33	69.5	33	64;75	y	0.16	24	126.5	24	128;125	y	0.22	35	125.5	35	110;141	y	0.11	13	102	13	106;98	y	0.0197303	-4.00184	down	ENSG00000159363.17
known_NIR_902	chr1	171514645	171515734	+	171514630	171515734	A5SS	ENST00000392078.7	known	0.87	94	14	94	14	y	0.81	76	18	76	18	y	0.86	80	13	80	13	y	0.77	40	12	40	12	y	0.78	58	16	58	16	y	0.76	48	15	48	15	y	0.0437212	-3.94447	down	ENSG00000117523.15
known_NIR_904	chr1	171782120	171783740	+	171781795	171783740	A5SS	ENST00000362019.7	known	0.88	302	41	302	41	y	0.87	278	40	278	40	y	0.86	407	69	407	69	y	0.89	424	53	424	53	y	0.89	474	59	474	59	y	0.9	345	40	345	40	y	0.0356527	3.5	up	ENSG00000010165.19
known_NIR_916	chr1	173864304	173864675	-	173864304;173864506	173864484;173864675	ES	ENST00000449289.5	known	0.13	494	3379.5	494	3440;3319	y	0.11	368	2923	368	2923;2923	y	0.11	515	4306.5	515	4343;4270	y	0.07	182	2447	182	2488;2406	y	0.08	175	2118	175	2138;2098	y	0.07	84	1167	84	1184;1150	y	0.0107001	-5.81378	down	ENSG00000234741.7
known_NIR_1059	chr1	205771653	205774833	-	205771653;205772567	205772496;205774833	ES	ENST00000367139.7	known	0.07	10	126.5	10	136;117	y	0.06	6	88	6	106;70	y	0.08	11	127.5	11	138;117	y	0.02	2	106.5	2	107;106	y	0.03	4	124	4	132;116	y	0.03	3	95.5	3	109;82	y	0.0060506	-6.5	down	ENSG00000117280.12
known_NIR_1060	chr1	205771653;205775086	205774833;205775273	-	205771653;205772567	205772496;205775273	MXE	ENST00000437324.6	known	0.14	13	79	10;16	136;22	y	0.16	12	61	6;18	106;16	y	0.15	13.5	76	11;16	138;14	y	0.11	7.5	58.5	2;13	107;10	y	0.11	9.5	77.5	4;15	132;23	y	0.1	7	60.5	3;11	109;12	y	0.0060506	-6.5	down	ENSG00000117280.12
known_NIR_1088	chr1	20776005	20776597	-	20773610	20776597	A3SS	ENST00000312239.9	known	0.09	18	177	18	177	y	0.11	20	166	20	166	y	0.1	33	285	33	285	y	0.07	18	240	18	240	y	0.05	19	352	19	352	y	0.03	10	359	10	359	y	0.0315622	-3.87298	down	ENSG00000127483.17
known_NIR_1090	chr1	207767195	207770321	+	207767195;207767823	207767779;207770321	ES	ENST00000354848.5	known	0.23	96	325.5	96	343;308	y	0.26	68	190	68	195;185	y	0.21	70	257	70	255;259	y	0.3	84	194	84	185;203	y	0.33	125	249.5	125	237;262	y	0.3	129	299	129	311;287	y	0.0158207	4.34659	up	ENSG00000117335.18
known_NIR_1092	chr1	207767195;207767823	207767607;207770321	+	207767195	207770321	cassetteExon	ENST00000322918.9	known	0.63	163.5	96	19;308	96	y	0.6	100.5	68	16;185	68	y	0.67	139.5	70	20;259	70	y	0.57	112.5	84	22;203	84	y	0.52	135.5	125	9;262	125	y	0.54	151.5	129	16;287	129	y	0.0266887	-3.60803	down	ENSG00000117335.18
known_NIR_1096	chr1	207767195;207767823	207767779;207783292	+	207767195;207770362	207770321;207783292	MXE	ENST00000322918.9	known	0.43	176.5	231.5	343;10	96;367	y	0.4	102	150	195;9	68;232	y	0.43	140	187.5	255;25	70;305	y	0.35	99.5	182.5	185;14	84;281	y	0.33	120.5	245	237;4	125;365	y	0.38	161	263.5	311;11	129;398	y	0.0241464	-3.77964	down	ENSG00000117335.18
known_NIR_1098	chr1	207785682	207793519	+	207785682;207790345	207790253;207793519	ES	ENST00000358170.6	known	0.37	137	234	137	254;214	y	0.33	80	165	80	155;175	y	0.33	121	243.5	121	234;253	y	0.42	130	178	130	179;177	y	0.51	199	189	199	188;190	y	0.53	219	193	219	199;187	y	0.0374592	3.9418	up	ENSG00000117335.18
known_NIR_1153	chr1	213167973	213230497	+	213167973;213176492	213176400;213230497	ES	ENST00000543354.5	known	0.21	11	41.5	11	45;38	y	0.28	13	33	13	43;23	y	0.22	11	38	11	39;37	y	0.13	3	20.5	3	22;19	y	0.19	10	43	10	38;48	y	0.14	6	36.5	6	29;44	y	0.045246	-2.90619	down	ENSG00000136643.11
known_NIR_1168	chr1	218347047;218363417	218363334;218405169	+	218347047	218405169	cassetteExon	ENST00000366930.8	known	0.12	21.5	154	24;19	154	y	0.15	20	111	21;19	111	y	0.1	19.5	174	17;22	174	y	0.03	4	113	6;2	113	y	0.08	13	140	15;11	140	y	0.02	3.5	144	4;3	144	y	0.0299132	-3.39411	down	ENSG00000092969.11
known_NIR_1169	chr1	2189781	2193639	-	2185513	2193639	A3SS	ENST00000400919.7	known	0.82	272	58	272	58	y	0.83	224	45	224	45	y	0.83	408	82	408	82	y	0.85	474	85	474	85	y	0.86	476	77	476	77	y	0.84	286	55	286	55	y	0.0356527	3.5	up	ENSG00000162585.16
known_NIR_1209	chr1	225501070	225507951	-	225501070;225505053	225504991;225507951	ES	ENST00000366844.7	known	0.97	359	10	359	10;10	y	0.95	228	11.5	228	11;12	y	0.97	274	8	274	8;8	y	0.93	147	11	147	12;10	y	0.94	231	13.5	231	10;17	y	0.93	236	17.5	236	20;15	y	0.0285958	-4.02492	down	ENSG00000154380.16
known_NIR_1229	chr1	227748233	227758995	+	227728786	227758995	A5SS	ENST00000366760.5	known	0.94	146	10	146	10	y	0.99	145	2	145	2	y	0.98	215	4	215	4	y	0.88	238	32	238	32	y	0.89	218	27	218	27	y	0.9	183	21	183	21	y	0.0233392	-4.89898	down	ENSG00000143740.14
known_NIR_1239	chr1	228108318	228109149	-	228108318	228108437	5pMXE	ENST00000366732.5	known	0.83	333	67	333	67	y	0.81	334	78	334	78	y	0.8	377	97	377	97	y	0.73	354	128	354	128	y	0.7	320	137	320	137	y	0.7	200	86	200	86	y	0.00159078	-7.75	down	ENSG00000162910.18
known_NIR_1240	chr1	228108318	228109149	-	228108318	228108955	5pMXE	ENST00000366738.5	known	0.51	333	314	333	314	y	0.54	334	288	334	288	y	0.48	377	407	377	407	y	0.38	354	581	354	581	y	0.38	320	522	320	522	y	0.33	200	408	200	408	y	0.00366787	-6.1017	down	ENSG00000162910.18
known_NIR_1241	chr1	228108318	228109149	-	228108318;228109021	228108437;228109149	ES	ENST00000366731.9	known	0.68	333	160	333	67;253	y	0.66	334	174.5	334	78;271	y	0.62	377	230	377	97;363	y	0.53	354	317.5	354	128;507	y	0.5	320	319	320	137;501	y	0.46	200	233.5	200	86;381	y	0.00457485	-5.82963	down	ENSG00000162910.18
known_NIR_1249	chr1	228108318;228108474	228108437;228109149	-	228108318	228109149	cassetteExon	ENST00000348259.9	known	0.14	53	333	67;39	333	y	0.14	54	334	78;30	334	y	0.15	67	377	97;37	377	y	0.18	77.5	354	128;27	354	y	0.2	80	320	137;23	320	y	0.21	54.5	200	86;23	200	y	0.0165506	5.65685	up	ENSG00000162910.18
known_NIR_1250	chr1	228108318;228108474	228108437;228109149	-	228108318;228109021	228108955;228109149	MXE	ENST00000336520.7	known	0.16	53	283.5	67;39	314;253	y	0.16	54	279.5	78;30	288;271	y	0.15	67	385	97;37	407;363	y	0.12	77.5	544	128;27	581;507	y	0.14	80	511.5	137;23	522;501	y	0.12	54.5	394.5	86;23	408;381	y	0.0285958	-4.02492	down	ENSG00000162910.18
known_NIR_1253	chr1	228108318;228108474	228108441;228109149	-	228108318;228109021	228108955;228109149	MXE	ENST00000336520.7	known	0.1	32.5	283.5	26;39	314;253	y	0.07	21	279.5	12;30	288;271	y	0.08	33.5	385	30;37	407;363	y	0.04	24.5	544	22;27	581;507	y	0.05	28	511.5	33;23	522;501	y	0.04	16.5	394.5	10;23	408;381	y	0.0326719	-4.24264	down	ENSG00000162910.18
known_NIR_1257	chr1	228108318;228109021	228108955;228109149	-	228108318	228109149	cassetteExon	ENST00000348259.9	known	0.46	283.5	333	314;253	333	y	0.46	279.5	334	288;271	334	y	0.51	385	377	407;363	377	y	0.61	544	354	581;507	354	y	0.62	511.5	320	522;501	320	y	0.66	394.5	200	408;381	200	y	0.00253504	6.78233	up	ENSG00000162910.18
known_NIR_1268	chr1	228108474	228109149	-	228108474	228108955	5pMXE	ENST00000366740.5	known	0.58	39	28	39	28	y	0.56	30	24	30	24	y	0.54	37	32	37	32	y	0.36	27	49	27	49	y	0.25	23	69	23	69	y	0.41	23	33	23	33	y	0.0368098	-4.52225	down	ENSG00000162910.18
known_NIR_1270	chr1	228108474	228109149	-	228109021	228109149	A3SS	ENST00000366731.9	known	0.13	39	253	39	253	y	0.1	30	271	30	271	y	0.09	37	363	37	363	y	0.05	27	507	27	507	y	0.04	23	501	23	501	y	0.06	23	381	23	381	y	0.0259518	-4.25	down	ENSG00000162910.18
known_NIR_1272	chr1	228108474;228109021	228108955;228109149	-	228108474	228109149	cassetteExon	ENST00000336300.9	known	0.78	140.5	39	28;253	39	y	0.83	147.5	30	24;271	30	y	0.84	197.5	37	32;363	37	y	0.91	278	27	49;507	27	y	0.93	285	23	69;501	23	y	0.9	207	23	33;381	23	y	0.0202185	4.70442	up	ENSG00000162910.18
known_NIR_1286	chr1	228147699	228148665	+	228147699;228148456	228148371;228148665	ES	ENST00000366730.5	known	0.29	429	1030	429	1101;959	y	0.24	319	986	319	1067;905	y	0.2	346	1390.5	346	1477;1304	y	0.13	238	1607	238	1729;1485	y	0.14	280	1724	280	1858;1590	y	0.11	141	1093.5	141	1210;977	y	0.0353866	-4.24437	down	ENSG00000143774.16
known_NIR_1288	chr1	228147699;228148456	228148234;228148665	+	228147699	228148665	cassetteExon	ENST00000366728.6	known	0.53	490.5	429	22;959	429	y	0.59	452.5	319	0;905	319	n	0.65	652	346	0;1304	346	n	0.76	742.5	238	0;1485	238	n	0.74	795	280	0;1590	280	n	0.78	488.5	141	0;977	141	n	0.0291048	4.65564	up	ENSG00000143774.16
known_NIR_1289	chr1	228147699;228148539	228148234;228148665	+	228147699	228148665	cassetteExon	ENST00000366728.6	known	0.05	22	429	22;22	429	y	0.04	14	319	0;28	319	n	0.04	13.5	346	0;27	346	n	0.08	22	238	0;44	238	n	0.08	24	280	0;48	280	n	0.11	17.5	141	0;35	141	n	0.0325729	4.42719	up	ENSG00000143774.16
known_NIR_1290	chr1	228147699;228148539	228148371;228148665	+	228147699	228148665	cassetteExon	ENST00000366728.6	known	0.57	561.5	429	1101;22	429	y	0.63	547.5	319	1067;28	319	y	0.68	752	346	1477;27	346	y	0.79	886.5	238	1729;44	238	y	0.77	953	280	1858;48	280	y	0.82	622.5	141	1210;35	141	y	0.0204621	4.76731	up	ENSG00000143774.16
known_NIR_1318	chr1	23341020	23344211	-	23341017	23344211	A3SS	ENST00000374616.7	known	0.5	133	134	133	134	y	0.45	83	100	83	100	y	0.45	117	142	117	142	y	0.51	73	71	73	71	y	0.52	141	131	141	131	y	0.55	138	112	138	112	y	0.0485753	2.91999	up	ENSG00000125944.18
known_NIR_1336	chr1	236539089	236540564	+	236539089	236542761	A3SS	ENST00000416919.6	known	0.93	105	8	105	8	y	0.96	79	3	79	3	y	0.95	142	7	142	7	y	0.97	107	3	107	3	y	1	136	0	136	0	n	1	107	0	107	0	n	0.0320899	3.25	up	ENSG00000116977.18
known_NIR_1348	chr1	23967723	23971850	-	23971623	23971850	A3SS&ES	ENST00000374453.7	known	0.38	97	161	97	161	y	0.26	36	102	36	102	y	0.31	79	174	79	174	y	0.13	25	164	25	164	y	0.21	50	193	50	193	y	0.2	34	133	34	133	y	0.0381613	-3.18222	down	ENSG00000188529.14
known_NIR_1350	chr1	23967956	23971573	-	23967723	23971573	A3SS	ENST00000344989.10	known	0.11	48	391	48	391	y	0.12	35	259	35	259	y	0.14	46	286	46	286	y	0.07	29	359	29	359	y	0.09	39	391	39	391	y	0.09	29	284	29	284	y	0.0253033	-3.61814	down	ENSG00000188529.14
known_NIR_1352	chr1	23971439	23971573	-	23967956	23971573	A3SS	ENST00000374452.9	known	0.88	353	48	353	48	y	0.9	310	35	310	35	y	0.9	423	46	423	46	y	0.93	394	29	394	29	y	0.91	382	39	382	39	y	0.93	367	29	367	29	y	0.0334717	3.18198	up	ENSG00000188529.14
known_NIR_1362	chr1	243140107	243142286	-	243140107	243142316	A5SS	ENST00000366542.5	known	0.37	30	52	30	52	y	0.27	18	48	18	48	y	0.34	28	54	28	54	y	0.21	6	23	6	23	y	0.25	13	39	13	39	y	0.19	15	63	15	63	y	0.0442797	-3.19023	down	ENSG00000143702.15
known_NIR_1372	chr1	244686669	244691884	+	244686669	244689249	A3SS&ES	ENST00000302550.15	known	0.08	11	126	11	126	y	0.06	7	116	7	116	y	0.08	17	187	17	187	y	0	0	122	0	122	n	0.01	1	121	1	121	n	0.03	3	115	3	115	y	0.00685323	-5.4272	down	ENSG00000121644.18
known_NIR_1375	chr1	244862730	244863617	-	244862730	244863674	A5SS	ENST00000444376.6	known	0.25	528	1600	528	1600	y	0.28	519	1312	519	1312	y	0.28	653	1693	653	1693	y	0.2	286	1133	286	1133	y	0.22	467	1638	467	1638	y	0.2	462	1795	462	1795	y	0.0090415	-5.26965	down	ENSG00000153187.16
known_NIR_1423	chr1	2588453	2588954	+	2588453	2588550	A3SS&ES	ENST00000444521.6	known	0.07	7	88	7	88	y	0.11	10	83	10	83	y	0.1	11	103	11	103	y	0.06	10	156	10	156	y	0.03	5	154	5	154	y	0.01	1	118	1	118	n	0.0351355	-3.18198	down	ENSG00000157870.14
known_NIR_1425	chr1	2588453;2588625	2588550;2588954	+	2588453	2588954	cassetteExon	ENST00000378425.9	known	0.91	69	7	88;50	7	y	0.88	72	10	83;61	10	y	0.88	82	11	103;61	11	y	0.93	127	10	156;98	10	y	0.96	116.5	5	154;79	5	y	0.99	97.5	1	118;77	1	n	0.0356527	3.5	up	ENSG00000157870.14
known_NIR_1484	chr1	28518308	28529858	+	28508905	28529858	A5SS	ENST00000398958.6	known	0.86	212	34	212	34	y	0.88	265	37	265	37	y	0.89	371	44	371	44	y	0.92	339	31	339	31	y	0.91	412	41	412	41	y	0.9	277	31	277	31	y	0.0419145	3.16228	up	ENSG00000180198.15
known_NIR_1485	chr1	28518308	28529858	+	28516867	28529858	A5SS	ENST00000373833.10	known	0.54	212	184	212	184	y	0.58	265	190	265	190	y	0.59	371	255	371	255	y	0.66	339	174	339	174	y	0.67	412	203	412	203	y	0.69	277	125	277	125	y	0.0082627	5.85845	up	ENSG00000180198.15
known_NIR_1494	chr1	29053312	29058589	+	29053312	29064982	A3SS	ENST00000347529.7	known	0.24	4	13	4	13	y	0	0	3	0	3	n	0.22	2	7	2	7	n	0.89	8	1	8	1	n	0.69	9	4	9	4	y	0.65	11	6	11	6	y	0.00527602	5.52048	up	ENSG00000159023.18
known_NIR_1498	chr1	29058645	29060422	+	29058645;29058852	29058811;29060422	ES	ENST00000343067.8	known	0.44	2	2.5	2	2;3	n	0	0	1.5	0	1;2	n	0	0	1.5	0	1;2	n	0.62	5	3	5	3;3	y	1	6	0	6	0;0	n	0.73	12	4.5	12	3;6	y	0.0290709	3.43991	up	ENSG00000159023.18
known_NIR_1521	chr1	31346740	31364032	+	31348974	31364032	A5SS&ES	ENST00000627541.1	known	0.01	1	195	1	195	n	0.01	2	163	2	163	y	0	1	223	1	223	n	0.05	14	257	14	257	y	0.03	8	246	8	246	y	0.03	5	162	5	162	y	0.0285958	4.02492	up	ENSG00000121766.14
known_NIR_1522	chr1	31346740;31348974	31348829;31364032	+	31346740	31364032	cassetteExon	ENST00000618216.4	known	1	199.5	1	204;195	1	n	0.99	149	2	135;163	2	y	1	215	1	207;223	1	n	0.95	248	14	239;257	14	y	0.97	244	8	242;246	8	y	0.97	162.5	5	163;162	5	y	0.0217245	-4.47214	down	ENSG00000121766.14
known_NIR_1551	chr1	32768775	32769673	+	32768775	32772865	A3SS	ENST00000294521.7	known	0.93	185	15	185	15	y	0.91	123	12	123	12	y	0.95	189	9	189	9	y	0.99	195	1	195	1	n	1	250	0	250	0	n	1	157	0	157	0	n	0.0217897	5.547	up	ENSG00000162522.10
known_NIR_1552	chr1	32772441	32772865	+	32768775	32772865	A5SS	ENST00000294521.7	known	0.88	114	15	114	15	y	0.91	118	12	118	12	y	0.94	137	9	137	9	y	0.99	97	1	97	1	n	1	153	0	153	0	n	1	160	0	160	0	n	0.0337387	4.91354	up	ENSG00000162522.10
known_NIR_1561	chr1	33031661	33036736	-	33021703	33036736	A3SS	ENST00000548033.5	known	0.87	95	14	95	14	y	0.89	80	10	80	10	y	0.89	85	11	85	11	y	0.64	51	29	51	29	y	0.63	52	31	52	31	y	0.7	45	19	45	19	y	0.00554196	-9.91882	down	ENSG00000004455.16
known_NIR_1594	chr1	36173478;36175008	36174898;36176199	+	36173478	36176199	cassetteExon	ENST00000316156.8	known	0.46	314	364	396;232	364	y	0.46	296.5	353	335;258	353	y	0.45	392	479	483;301	479	y	0.58	490.5	352	579;402	352	y	0.61	586.5	369	695;478	369	y	0.61	423	274	506;340	274	y	0.00232897	13.5978	up	ENSG00000116871.15
known_NIR_1609	chr1	37808439	37808531	+	37808306	37808531	A5SS	ENST00000468084.1	known	0.18	118	521	118	521	y	0.17	106	500	106	500	y	0.21	172	661	172	661	y	0.16	137	743	137	743	y	0.13	111	727	111	727	y	0.14	85	507	85	507	y	0.0486458	-2.90689	down	ENSG00000197982.13
known_NIR_1620	chr1	39480009	39484601	+	39480009;39481030	39480920;39484601	ES	ENST00000567887.5	known	0.7	57	24	57	28;20	y	0.73	37	14	37	17;11	y	0.64	37	21	37	22;20	y	0.87	31	4.5	31	5;4	y	0.79	39	10.5	39	12;9	y	0.85	62	11	62	10;12	y	0.0150939	4.10302	up	ENSG00000127603.23
known_NIR_1622	chr1	39563741	39564423	-	39563741	39563836	A5SS&ES	ENST00000372857.7	known	0.2	111	449	111	449	y	0.25	111	338	111	338	y	0.19	104	447	104	447	y	0.16	64	333	64	333	y	0.14	81	517	81	517	y	0.13	69	460	69	460	y	0.0454343	-3.40665	down	ENSG00000090621.13
known_NIR_1624	chr1	39563741	39564423	-	39563741;39563922	39563836;39564423	ES	ENST00000372858.7	known	0.24	111	355	111	449;261	y	0.3	111	261.5	111	338;185	y	0.23	104	346.5	104	447;246	y	0.19	64	275	64	333;217	y	0.16	81	434.5	81	517;352	y	0.16	69	367	69	460;274	y	0.0409112	-3.60555	down	ENSG00000090621.13
known_NIR_1639	chr1	39857417	39883318	-	39844640	39883318	A3SS	ENST00000541099.5	known	0.97	71	2	71	2	y	1	68	0	68	0	n	0.98	99	2	99	2	y	0.95	81	4	81	4	y	0.93	71	5	71	5	y	0.9	63	7	63	7	y	0.0387552	-3.33397	down	ENSG00000043514.15
known_NIR_1678	chr1	41151684	41160875	-	41151684	41152599	5pMXE	ENST00000397174.6	known	0.3	9	21	9	21	y	0.2	3	12	3	12	y	0.21	8	30	8	30	y	0.42	21	29	21	29	y	0.41	17	24	17	24	y	0.58	21	15	21	15	y	0.0314228	3.669	up	ENSG00000010803.16
known_NIR_1679	chr1	41151684	41160875	-	41151684;41159933	41159725;41160875	ES	ENST00000402904.6	known	0.46	9	10.5	9	6;15	y	0.23	3	10	3	2;18	y	0.31	8	17.5	8	0;35	n	0.67	21	10.5	21	5;16	y	0.52	17	16	17	2;30	y	0.54	21	18	21	10;26	y	0.0478209	2.96054	up	ENSG00000010803.16
known_NIR_1685	chr1	42456628	42457247	+	42456499	42457247	A5SS	ENST00000372562.1	known	0.95	36	2	36	2	y	0.97	34	1	34	1	n	1	52	0	52	0	n	0.82	33	7	33	7	y	0.77	41	12	41	12	y	0.73	22	8	22	8	y	0.00587293	-6.7082	down	ENSG00000127125.8
known_NIR_1687	chr1	42457073	42457247	+	42456499	42457247	A5SS	ENST00000372562.1	known	0.99	213	2	213	2	y	0.99	123	1	123	1	n	1	246	0	246	0	n	0.97	197	7	197	7	y	0.95	227	12	227	12	y	0.95	166	8	166	8	y	0.0168559	-4.91935	down	ENSG00000127125.8
known_NIR_1699	chr1	43365623	43367486	-	43365623	43367915	A5SS	ENST00000372458.7	known	0.32	467	995	467	995	y	0.3	360	854	360	854	y	0.29	500	1196	500	1196	y	0.36	573	1029	573	1029	y	0.35	604	1135	604	1135	y	0.33	415	846	415	846	y	0.0254815	3.4744	up	ENSG00000066322.12
known_NIR_1716	chr1	43971189	43971387	+	43971189	43972158	A3SS	ENST00000396758.6	known	0.87	194	30	194	30	y	0.93	200	16	200	16	y	0.92	286	24	286	24	y	0.98	278	6	278	6	y	0.97	288	10	288	10	y	1	234	1	234	1	n	0.0364002	3.73109	up	ENSG00000132768.13
known_NIR_1717	chr1	43971189	43972158	+	43971189;43972070	43971387;43972158	ES	ENST00000255108.7	known	0.13	30	193.5	30	194;193	y	0.07	16	222	16	200;244	y	0.07	24	296.5	24	286;307	y	0.02	6	286.5	6	278;295	y	0.03	10	317.5	10	288;347	y	0	1	209.5	1	234;185	n	0.0499312	-3.35497	down	ENSG00000132768.13
known_NIR_1722	chr1	43980046	43981109	+	43979511	43981109	A5SS	ENST00000372324.5	known	0.06	13	211	13	211	y	0.04	10	216	10	216	y	0.07	23	324	23	324	y	0.02	6	348	6	348	y	0	1	367	1	367	n	0.02	6	236	6	236	y	0.0197794	-3.91965	down	ENSG00000117411.16
known_NIR_1779	chr1	45605016	45606482	+	45591270	45606482	A5SS	ENST00000537798.5	known	0.99	347	3	347	3	y	0.98	239	6	239	6	y	0.99	408	5	408	5	y	0.97	361	11	361	11	y	0.97	539	16	539	16	y	0.98	525	12	525	12	y	0.0474207	-2.82843	down	ENSG00000132780.16
known_NIR_1811	chr1	51730124	51745536	+	51714079	51745536	A5SS	ENST00000371714.5	known	0.57	98	75	98	75	y	0.56	59	46	59	46	y	0.5	104	102	104	102	y	0.65	103	56	103	56	y	0.63	95	55	95	55	y	0.75	110	36	110	36	y	0.0483116	3.09529	up	ENSG00000117859.18
known_NIR_1827	chr1	52905090;52906611	52906519;52907868	-	52905090	52907868	cassetteExon	ENST00000536120.5	known	0.45	10.5	13	9;12	13	y	0.44	13.5	17	15;12	17	y	0.49	15.5	16	15;16	16	y	0.25	8.5	25	7;10	25	y	0.33	8	16	9;7	16	y	0.2	9.5	37	9;10	37	y	0.0219025	-4.89898	down	ENSG00000121310.16
known_NIR_1862	chr1	6040645	6072755	+	6040645;6041872	6041831;6072755	ES	ENST00000378111.5	known	0.56	88	70.5	88	74;67	y	0.61	85	53.5	85	49;58	y	0.63	130	76	130	76;76	y	0.7	165	72	165	58;86	y	0.73	141	52	141	46;58	y	0.78	126	35	126	34;36	y	0.0123069	4.37061	up	ENSG00000069424.14
known_NIR_1881	chr1	6477658	6491637	-	6477658	6496493	A5SS	ENST00000537245.5	known	0.61	25	16	25	16	y	0.68	19	9	19	9	y	0.67	28	14	28	14	y	0.54	19	16	19	16	y	0.39	15	23	15	23	y	0.49	17	18	17	18	y	0.0367874	-3.65734	down	ENSG00000171680.20
known_NIR_1927	chr1	74714630;74719372	74719209;74723118	-	74714630	74723118	cassetteExon	ENST00000370872.7	known	0.97	376	10	367;385	10	y	0.97	267	7	231;303	7	y	0.98	465	11	416;514	11	y	0.96	399	16	347;451	16	y	0.94	493.5	29	428;559	29	y	0.95	395.5	19	399;392	19	y	0.0356527	-3.5	down	ENSG00000116791.13
known_NIR_1986	chr1	86863605	86880662	-	86863605;86868102	86868053;86880662	ES	ENST00000331835.9	known	0.29	367	896	367	846;946	y	0.29	270	651	270	596;706	y	0.3	463	1068	463	1000;1136	y	0.24	314	991.5	314	933;1050	y	0.21	272	1028.5	272	991;1066	y	0.2	214	836.5	214	807;866	y	0.0178494	-6.14701	down	ENSG00000183291.15
known_NIR_1996	chr1	89822185	89843638	+	89821291	89843638	A5SS	ENST00000337338.9	known	0.29	14	35	14	35	y	0.27	13	35	13	35	y	0.2	8	33	8	33	y	0	0	21	0	21	n	0	0	33	0	33	n	0.08	3	34	3	34	y	0.00403184	-5.94119	down	ENSG00000171492.14
known_NIR_2092	chr10	103392466	103396409	-	103392466	103395746	5pMXE	ENST00000369811.5	known	0.82	2236	477	2236	477	y	0.83	1903	382	1903	382	y	0.85	2992	520	2992	520	y	0.88	2983	401	2983	401	y	0.89	3027	372	3027	372	y	0.9	2301	256	2301	256	y	0.00873103	5.37587	up	ENSG00000173915.12
known_NIR_2093	chr10	103392466	103396409	-	103392466;103396032	103395746;103396409	ES	ENST00000369815.5	known	0.84	2236	429.5	2236	477;382	y	0.85	1903	347.5	1903	382;313	y	0.87	2992	466.5	2992	520;413	y	0.89	2983	380	2983	401;359	y	0.89	3027	363.5	3027	372;355	y	0.9	2301	244	2301	256;232	y	0.0326719	4.24264	up	ENSG00000173915.12
known_NIR_2101	chr10	104259798	104266084	+	104259798;104263077	104262979;104266084	ES	ENST00000539281.5	known	0.02	45	2281	45	2564;1998	y	0.03	61	2020.5	61	2328;1713	y	0.03	86	2768.5	86	3176;2361	y	0.05	117	2292	117	2700;1884	y	0.04	108	2418.5	108	2758;2079	y	0.04	69	1674	69	1951;1397	y	0.0241101	3.53553	up	ENSG00000148834.12
known_NIR_2134	chr10	113158069	113159920	+	113158069;113158717	113158667;113159920	ES	ENST00000545257.5	known	0.65	14	7.5	14	9;6	y	0.55	17	14	17	17;11	y	0.59	12	8.5	12	15;2	y	0.51	18	17.5	18	26;9	y	0.44	16	20.5	16	26;15	y	0.39	8	12.5	8	21;4	y	0.0311178	-3.30847	down	ENSG00000148737.15
known_NIR_2170	chr10	118336423	118342270	-	118336423;118341927	118341727;118342270	ES	ENST00000369183.8	known	0.19	41	173.5	41	234;113	y	0.16	24	130	24	187;73	y	0.15	37	206.5	37	294;119	y	0.27	50	137.5	50	183;92	y	0.23	52	175	52	226;124	y	0.26	30	84.5	30	118;51	y	0.00698737	5.09902	up	ENSG00000165669.13
known_NIR_2187	chr10	122132734	122195040	+	122132734;122143706	122143572;122195040	ES	ENST00000369005.5	known	0.47	52	57.5	52	55;60	y	0.55	39	32	39	33;31	y	0.63	88	51.5	88	48;55	y	0.73	67	24.5	67	27;22	y	0.72	81	31.5	81	27;36	y	0.82	119	26	119	27;25	y	0.0260047	3.68552	up	ENSG00000138162.17
known_NIR_2204	chr10	123162828	123165047	+	123162828	123163820	A3SS	ENST00000368865.8	known	0.39	339	541	339	541	y	0.42	314	437	314	437	y	0.38	391	632	391	632	y	0.43	504	657	504	657	y	0.47	547	624	547	624	y	0.47	420	468	420	468	y	0.0292365	3.34252	up	ENSG00000154473.17
known_NIR_2210	chr10	124706887	124744013	-	124706887	124760386	A5SS	ENST00000494792.1	known	0.9	73	8	73	8	y	0.88	60	8	60	8	y	0.87	96	14	96	14	y	0.79	74	20	74	20	y	0.85	82	15	82	15	y	0.8	56	14	56	14	y	0.0454343	-3.40665	down	ENSG00000258539.1
known_NIR_2221	chr10	125833946	125841255	+	125833946	125836104	3pMXE	ENST00000278100.10	known	0.5	519	525	519	525	y	0.48	344	376	344	376	y	0.42	455	619	455	619	y	0.36	237	420	237	420	y	0.38	311	513	311	513	y	0.32	183	381	183	381	y	0.0223303	-3.80132	down	ENSG00000107949.16
known_NIR_2247	chr10	13319356	13328351	-	13319356;13323047	13322835;13328351	ES	ENST00000327347.9	known	0.07	37	502.5	37	504;501	y	0.07	37	476	37	472;480	y	0.08	57	677.5	57	743;612	y	0.06	46	671	46	670;672	y	0.06	48	744.5	48	747;742	y	0.05	27	571.5	27	633;510	y	0.0241101	-3.53553	down	ENSG00000086475.14
known_NIR_2287	chr10	14530515;14553387	14553322;14604240	-	14530515	14604240	cassetteExon	ENST00000468747.5	known	0.42	351.5	493	348;355	493	y	0.43	256	342	247;265	342	y	0.38	281.5	453	281;282	453	y	0.34	164.5	319	149;180	319	y	0.36	293	527	272;314	527	y	0.3	190	433	185;195	433	y	0.0312559	-3.28571	down	ENSG00000065809.13
known_NIR_2289	chr10	14553387	14554104	-	14553387	14604240	A5SS	ENST00000378467.8	known	0.05	17	355	17	355	y	0.04	10	265	10	265	y	0.03	10	282	10	282	y	0.01	1	180	1	180	n	0.02	5	314	5	314	y	0.01	2	195	2	195	y	0.0248175	-4	down	ENSG00000065809.13
known_NIR_2343	chr10	26751783	26765218	-	26751783;26759235	26759062;26765218	ES	ENST00000376170.8	known	0.17	25	119.5	25	138;101	y	0.25	28	85	28	94;76	y	0.17	16	80	16	109;51	y	0.1	12	104.5	12	110;99	y	0.13	17	110.5	17	124;97	y	0.07	6	78.5	6	85;72	y	0.0468897	-3.04003	down	ENSG00000136754.16
known_NIR_2346	chr10	26751783;26755741	26755655;26765218	-	26751783	26765218	cassetteExon	ENST00000536334.5	known	0.67	51.5	25	100;3	25	y	0.66	55	28	107;3	28	y	0.76	52	16	102;2	16	y	0.83	59	12	115;3	12	y	0.8	69.5	17	137;2	17	y	0.93	78.5	6	152;5	6	y	0.0383947	3.09909	up	ENSG00000136754.16
known_NIR_2366	chr10	27231820	27240319	-	27231820;27235212	27235092;27240319	ES	ENST00000396271.7	known	0.03	5	138	5	129;147	y	0.02	2	104	2	87;121	y	0	0	139.5	0	139;140	n	0.1	10	89	10	63;115	y	0.08	15	162	15	134;190	y	0.05	7	124	7	116;132	y	0.0332046	3.53009	up	ENSG00000107897.18
known_NIR_2392	chr10	30850367	30876998	-	30850367;30857778	30857680;30876998	ES	ENST00000331737.10	known	0.95	9	0.5	9	0;1	n	1	11	0	11	0;0	n	1	4	0	4	0;0	n	0.84	31	6	31	4;8	y	0.88	14	2	14	0;4	n	0.92	6	0.5	6	1;0	n	0.0260853	-3.62828	down	ENSG00000183621.15
known_NIR_2404	chr10	31852597;31854206	31854066;31861395	-	31852597	31861395	cassetteExon	ENST00000375245.8	known	0.74	48	17	51;45	17	y	0.6	38.5	26	38;39	26	y	0.72	52	20	57;47	20	y	0.37	22	38	16;28	38	y	0.53	38	34	52;24	34	y	0.45	35.5	44	44;27	44	y	0.0205593	-3.72141	down	ENSG00000165322.17
known_NIR_2416	chr10	33334840	33334990	-	33334840	33336195	A5SS	ENST00000265371.8	known	0.94	17	1	17	1	n	1	20	0	20	0	n	1	13	0	13	0	n	0.81	13	3	13	3	y	0.83	20	4	20	4	y	0.85	17	3	17	3	y	0.00606412	-6.49519	down	ENSG00000099250.17
known_NIR_2439	chr10	35127193	35148368	+	35137879	35148368	5pMXE	ENST00000337656.8	known	0.93	144	11	144	11	y	0.96	100	4	100	4	y	0.94	189	11	189	11	y	0.89	199	25	199	25	y	0.86	200	33	200	33	y	0.91	128	12	128	12	y	0.0387552	-3.33397	down	ENSG00000095794.19
known_NIR_2454	chr10	35188388	35206895	+	35188388;35201486	35201451;35206895	ES	ENST00000429130.7	known	0.65	30	16.5	30	2;31	y	0.7	29	12.5	29	0;25	n	0.61	31	19.5	31	0;39	n	0.53	22	19.5	22	4;35	y	0.6	17	11.5	17	0;23	n	0.53	20	17.5	20	6;29	y	0.0465566	-2.86039	down	ENSG00000095794.19
known_NIR_2459	chr10	35195214	35206895	+	35188388	35206895	A5SS	ENST00000345491.7	known	0.59	43	30	43	30	y	0.49	28	29	28	29	y	0.53	35	31	35	31	y	0.68	47	22	47	22	y	0.65	31	17	31	17	y	0.62	32	20	32	20	y	0.0388875	3.35012	up	ENSG00000095794.19
known_NIR_2473	chr10	35196142	35201451	+	35188388	35201451	A5SS	ENST00000429130.7	known	0.71	5	2	5	2	n	1	4	0	4	0	n	1	5	0	5	0	n	0.43	3	4	3	4	n	-	-	-	-	-	-	0.5	6	6	6	6	y	0.0344807	-4.26362	down	ENSG00000095794.19
known_NIR_2505	chr10	43396590	43408727	-	43396590	43397185	5pMXE	ENST00000544000.5	known	0.46	100	116	100	116	y	0.4	84	127	84	127	y	0.45	140	168	140	168	y	0.49	120	123	120	123	y	0.55	166	136	166	136	y	0.5	123	124	123	124	y	0.0432001	2.921	up	ENSG00000169813.16
known_NIR_2522	chr10	45784901;45785631	45785509;45787035	+	45784901	45787035	cassetteExon	ENST00000540872.5	known	0.96	66	3	117;15	3	y	1	45.5	0	87;4	0	n	1	49.5	0	93;6	0	n	0.84	30.5	6	60;1	6	n	0.87	41	6	80;2	6	y	0.91	48.5	5	94;3	5	y	0.0134344	-4.67026	down	ENSG00000172661.17
known_NIR_2524	chr10	45786674	45787035	+	45784901	45787035	A5SS	ENST00000540872.5	known	0.98	191	3	191	3	y	1	107	0	107	0	n	1	144	0	144	0	n	0.94	94	6	94	6	y	0.95	118	6	118	6	y	0.96	116	5	116	5	y	0.00838827	-4.91354	down	ENSG00000172661.17
known_NIR_2603	chr10	50127222	50127583	+	50125449	50127583	A5SS	ENST00000314664.11	known	0.98	180	3	180	3	y	1	105	0	105	0	n	1	136	0	136	0	n	0.93	83	6	83	6	y	0.96	104	4	104	4	y	0.95	97	5	97	5	y	0.0156578	-4.22116	down	ENSG00000099290.15
known_NIR_2614	chr10	5446858	5451830	+	5429229	5451830	A5SS	ENST00000355029.8	known	0.68	236	109	236	109	y	0.65	190	102	190	102	y	0.65	288	152	288	152	y	0.61	202	131	202	131	y	0.59	198	136	198	136	y	0.6	186	122	186	122	y	0.0117745	-5.19615	down	ENSG00000173848.18
known_NIR_2653	chr10	68038169	68044404	-	68038169	68039417	5pMXE	ENST00000277817.10	known	0.92	110	9	110	9	y	0.94	103	6	103	6	y	0.91	155	15	155	15	y	1	101	0	101	0	n	0.96	178	8	178	8	y	0.96	150	6	150	6	y	0.0428328	3.12772	up	ENSG00000148634.15
known_NIR_2694	chr10	72216138	72223888	+	72216072	72223888	A5SS	ENST00000615507.4	known	0.79	447	118	447	118	y	0.79	421	115	421	115	y	0.78	562	154	562	154	y	0.81	499	120	499	120	y	0.8	530	134	530	134	y	0.8	394	99	394	99	y	0.0241101	3.53553	up	ENSG00000166295.8
known_NIR_2695	chr10	72216138	72223888	+	72216138;72220379	72220054;72223888	ES	ENST00000621663.4	known	0.7	447	188	447	247;129	y	0.72	421	165	421	235;95	y	0.7	562	239.5	562	311;168	y	0.66	499	256.5	499	355;158	y	0.67	530	261.5	530	351;172	y	0.66	394	207.5	394	277;138	y	0.0107001	-5.81378	down	ENSG00000166295.8
known_NIR_2750	chr10	77637006	77637265	-	77636515	77637265	A3SS	ENST00000480683.1	known	0.02	14	610	14	610	y	0.03	18	598	18	598	y	0.02	23	909	23	909	y	0.05	47	853	47	853	y	0.06	52	847	52	847	y	0.05	28	482	28	482	y	0.00312559	6.36396	up	ENSG00000156113.20
known_NIR_2751	chr10	77637006	77637265	-	77636569	77637265	A3SS	ENST00000481070.1	known	0.04	14	307	14	307	y	0.05	18	329	18	329	y	0.05	23	399	23	399	y	0.08	47	511	47	511	y	0.11	52	418	52	418	y	0.11	28	237	28	237	y	0.0241143	5.05964	up	ENSG00000156113.20
known_NIR_2760	chr10	78037304	78040615	+	78037304;78040225	78040201;78040615	ES	ENST00000435275.5	known	0.85	4145	735.5	4145	307;1164	y	0.84	3034	597	3034	182;1012	y	0.84	5252	980	5252	317;1643	y	0.8	4359	1078	4359	379;1777	y	0.81	4603	1059	4603	372;1746	y	0.81	3086	704.5	3086	277;1132	y	0.00147312	-7.77817	down	ENSG00000138326.18
known_NIR_2762	chr10	78037304;78040225	78040204;78040615	+	78037304	78040615	cassetteExon	ENST00000372360.7	known	0.24	1333.5	4145	1503;1164	4145	y	0.27	1141	3034	1270;1012	3034	y	0.27	1897	5252	2151;1643	5252	y	0.32	2014.5	4359	2252;1777	4359	y	0.3	1980	4603	2214;1746	4603	y	0.29	1286.5	3086	1441;1132	3086	y	0.0320899	3.25	up	ENSG00000138326.18
known_NIR_2767	chr10	79724012	79766271	-	79692056	79766271	A3SS	ENST00000601369.5	known	0.33	13	27	13	27	y	0.37	16	27	16	27	y	0.29	14	35	14	35	y	0.18	10	45	10	45	y	0.18	13	58	13	58	y	0.09	4	40	4	40	y	0.0104391	-4.75443	down	ENSG00000225484.6
known_NIR_2781	chr10	80454371	80463088	+	80454371	80489217	A3SS	ENST00000429989.7	known	0.12	18	127	18	127	y	0.1	13	116	13	116	y	0.09	21	210	21	210	y	0.07	16	213	16	213	y	0.05	13	230	13	230	y	0.02	3	179	3	179	y	0.0387552	-3.33397	down	ENSG00000108219.14
known_NIR_2822	chr10	93389154;93392955	93392917;93396142	-	93389154	93396142	cassetteExon	ENST00000358334.9	known	0.94	300.5	18	321;280	18	y	0.95	311.5	15	325;298	15	y	0.97	370.5	10	398;343	10	y	0.98	239.5	4	259;220	4	y	0.99	423.5	6	452;395	6	y	0.99	481	3	511;451	3	y	0.0493723	3.53553	up	ENSG00000138119.16
known_NIR_2862	chr10	97737321	97744729	+	97737321	97738477	A3SS&ES	ENST00000370613.7	known	0.04	7	158	7	158	y	0	0	139	0	139	n	0	0	164	0	164	n	0.07	11	142	11	142	y	0.05	9	173	9	173	y	0.07	8	106	8	106	y	0.0452347	3.3541	up	ENSG00000155256.17
known_NIR_2865	chr10	97737321;97738674	97738477;97749474	+	97737321;97748364	97744729;97749474	MXE	ENST00000370610.7	known	0.63	79	47	158;0	7;87	n	0.67	69.5	34.5	139;0	0;69	n	0.66	82.5	42	164;1	0;84	n	0.52	71	65.5	142;0	11;120	n	0.6	88.5	58.5	173;4	9;108	y	0.57	53	40	106;0	8;72	n	0.0417505	-3.429	down	ENSG00000155256.17
known_NIR_2963	chr11	114439675	114440656	+	114431665	114440656	A5SS	ENST00000544347.1	known	0.98	891	14	891	14	y	0.98	733	14	733	14	y	0.99	1096	9	1096	9	y	0.99	1072	8	1072	8	y	1	1100	0	1100	0	n	1	877	3	877	3	y	0.0474207	2.82843	up	ENSG00000255663.1
known_NIR_2997	chr11	118786518	118791098	-	118786518	118790855	5pMXE	ENST00000620157.4	known	0.88	52	7	52	7	y	0.85	47	8	47	8	y	0.89	74	9	74	9	y	0.98	53	1	53	1	n	0.93	51	4	51	4	y	0.95	54	3	54	3	y	0.0142439	4.24264	up	ENSG00000110367.11
known_NIR_3079	chr11	125626833	125629232	+	125626833;125627830	125627607;125629232	ES	ENST00000532449.5	known	0.08	11	119	11	114;124	y	0.21	27	101	27	117;85	y	0.21	33	123	33	138;108	y	0.38	60	96.5	60	110;83	y	0.29	51	127	51	169;85	y	0.39	62	97	62	97;97	y	0.029293	3.47297	up	ENSG00000149554.12
known_NIR_3087	chr11	126256852	126261428	+	126256852	126261425	A3SS	ENST00000533050.5	known	0.33	30	61	30	61	y	0.3	19	45	19	45	y	0.26	25	73	25	73	y	0.4	53	79	53	79	y	0.44	62	78	62	78	y	0.38	54	90	54	90	y	0.0155234	4.09315	up	ENSG00000197798.8
known_NIR_3111	chr11	130122513;130123779	130123612;130126700	+	130122513	130126700	cassetteExon	ENST00000528499.5	known	0.4	519.5	790	658;381	790	y	0.38	398.5	661	478;319	661	y	0.39	556.5	877	704;409	877	y	0.35	361	667	409;313	667	y	0.34	424	807	520;328	807	y	0.37	528	881	692;364	881	y	0.0321988	-3.47851	down	ENSG00000084234.16
known_NIR_3119	chr11	130911771	130916280	-	130911771	130914266	A5SS	ENST00000265909.8	known	0.31	34	76	34	76	y	0.32	22	47	22	47	y	0.23	25	86	25	86	y	0.03	2	72	2	72	y	0.15	15	82	15	82	y	0.13	11	72	11	72	y	0.01954	-3.91859	down	ENSG00000120451.10
known_NIR_3120	chr11	130911771;130914749	130914266;130916280	-	130911771	130916280	cassetteExon	ENST00000528555.5	known	0.53	38	34	76;0	34	n	0.52	23.5	22	47;0	22	n	0.64	45	25	86;4	25	y	0.95	36	2	72;0	2	n	0.73	41	15	82;0	15	n	0.77	36	11	72;0	11	n	0.0437182	3.25548	up	ENSG00000120451.10
known_NIR_3121	chr11	13310059	13349945	+	13310059;13326467	13326413;13349945	ES	ENST00000389707.8	known	0.77	59	17.5	59	19;16	y	0.84	29	5.5	29	6;5	y	0.82	65	14.5	65	15;14	y	0.55	24	20	24	22;18	y	0.49	27	28	27	30;26	y	0.64	24	13.5	24	14;13	y	0.0156439	-5.17549	down	ENSG00000133794.17
known_NIR_3127	chr11	134248484	134249167	-	134248484;134248959	134248809;134249167	ES	ENST00000392595.6	known	0.53	54	47.5	54	45;50	y	0.42	28	38.5	28	31;46	y	0.45	58	70	58	72;68	y	0.27	40	106.5	40	124;89	y	0.34	31	60	31	61;59	y	0.31	25	56	25	48;64	y	0.0207274	-4.14657	down	ENSG00000151500.14
known_NIR_3128	chr11	134252916	134253299	-	134252916	134253227	5pMXE	ENST00000392595.6	known	0.23	26	87	26	87	y	0.24	22	71	22	71	y	0.2	32	128	32	128	y	0.33	38	78	38	78	y	0.29	32	79	32	79	y	0.39	33	51	33	51	y	0.0443918	3.60399	up	ENSG00000151500.14
known_NIR_3143	chr11	1456687;1457049	1456955;1459192	+	1456687	1459192	cassetteExon	ENST00000308219.13	known	0.2	13	51	19;7	51	y	0.16	9.5	50	11;8	50	y	0.16	8.5	45	9;8	45	y	0.26	19.5	55	26;13	55	y	0.28	27.5	70	28;27	70	y	0.3	22.5	52	24;21	52	y	0.00402506	6.04743	up	ENSG00000174672.15
known_NIR_3149	chr11	14880359	14885776	-	14880768	14885776	A3SS	ENST00000334636.9	known	0.1	5	47	5	47	y	0.16	5	26	5	26	y	0.19	11	46	11	46	y	0.05	3	63	3	63	y	0.05	4	72	4	72	y	0	0	41	0	41	n	0.0274296	-3.73101	down	ENSG00000186104.10
known_NIR_3156	chr11	1753670	1753803	-	1748119	1753803	A3SS	ENST00000427721.2	known	0.94	2306	159	2306	159	y	0.96	1945	77	1945	77	y	0.96	2326	91	2326	91	y	0.99	2369	36	2369	36	y	0.98	2143	34	2143	34	y	0.99	1918	20	1918	20	y	0.0217245	4.47214	up	ENSG00000250644.2
known_NIR_3199	chr11	20363912	20364237	+	20363749	20364237	A5SS	ENST00000530266.5	known	0.91	1665	156	1665	156	y	0.91	1240	116	1240	116	y	0.9	1662	193	1662	193	y	0.86	1264	207	1264	207	y	0.85	1368	249	1368	249	y	0.85	986	169	986	169	y	0.000347891	-11.3137	down	ENSG00000109854.13
known_NIR_3247	chr11	2908330	2909196	+	2908330	2916622	A3SS	ENST00000449793.6	known	0.9	116	13	116	13	y	0.93	106	8	106	8	y	0.94	136	9	136	9	y	0.98	128	2	128	2	y	0.95	157	8	157	8	y	0.97	112	3	112	3	y	0.0486458	2.90689	up	ENSG00000110628.13
known_NIR_3248	chr11	2909710	2916622	+	2908330	2916622	A5SS	ENST00000449793.6	known	0.91	133	13	133	13	y	0.93	99	8	99	8	y	0.94	153	9	153	9	y	0.99	135	2	135	2	y	0.95	155	8	155	8	y	0.98	123	3	123	3	y	0.0395679	3.1305	up	ENSG00000110628.13
known_NIR_3297	chr11	33722463;33731468	33731424;33733495	-	33722463	33733495	cassetteExon	ENST00000527577.5	known	0.86	360.5	59	666;55	59	y	0.87	290	44	515;65	44	y	0.86	355	58	636;74	58	y	0.83	319.5	67	600;39	67	y	0.81	359.5	83	658;61	83	y	0.83	226.5	45	422;31	45	y	0.0133217	-5.36656	down	ENSG00000085063.14
known_NIR_3298	chr11	33722463;33731468	33731424;33736382	-	33722463	33736382	cassetteExon	ENST00000395850.7	known	0.34	521	1028	666;376	1028	y	0.35	393.5	718	515;272	718	y	0.32	509	1073	636;382	1073	y	0.29	480	1160	600;360	1160	y	0.29	507	1223	658;356	1223	y	0.27	337	920	422;252	920	y	0.0101537	-4.82418	down	ENSG00000085063.14
known_NIR_3319	chr11	35190065	35198121	+	35190065	35211246	A3SS	ENST00000434472.6	known	0.54	135	115	135	115	y	0.48	75	81	75	81	y	0.5	103	101	103	101	y	0.34	40	78	40	78	y	0.33	40	82	40	82	y	0.4	40	61	40	61	y	0.00669422	-5.34052	down	ENSG00000026508.16
known_NIR_3332	chr11	36276240	36278477	-	36276240;36277123	36277089;36278477	ES	ENST00000263401.9	known	0.03	8	278	8	262;294	y	0.04	8	185	8	168;202	y	0.03	8	277.5	8	269;286	y	0.02	6	308.5	6	290;327	y	0.01	4	327	4	287;367	y	0.01	2	206.5	2	197;216	y	0.0132356	-4.24264	down	ENSG00000110442.11
known_NIR_3387	chr11	43335994	43342433	+	43335994	43342428	A3SS	ENST00000455725.6	known	0.53	136	119	136	119	y	0.51	87	85	87	85	y	0.52	171	160	171	160	y	0.46	126	146	126	146	y	0.49	163	167	163	167	y	0.48	125	137	125	137	y	0.0198551	-4.11096	down	ENSG00000166181.12
known_NIR_3406	chr11	45917493	45918122	-	45917493	45917700	5pMXE	ENST00000241041.7	known	0.04	10	219	10	219	y	0.03	7	213	7	213	y	0.04	11	238	11	238	y	0.03	10	296	10	296	y	0.02	8	372	8	372	y	0.02	5	254	5	254	y	0.0474207	-2.82843	down	ENSG00000121680.15
known_NIR_3408	chr11	45969901	45971116	-	45969904	45971116	A3SS	ENST00000323180.10	known	0.1	5	43	5	43	y	0.1	5	44	5	44	y	0.05	3	53	3	53	y	0.15	6	33	6	33	y	0.17	9	45	9	45	y	0.12	4	29	4	29	y	0.046735	2.86436	up	ENSG00000135365.15
known_NIR_3412	chr11	46369550	46371313	+	46369550;46370009	46369941;46371313	ES	ENST00000343674.10	known	0.09	18	176.5	18	185;168	y	0.11	24	194.5	24	190;199	y	0.08	26	288.5	26	302;275	y	0.06	19	275	19	308;242	y	0.04	15	335	15	340;330	y	0.04	11	242	11	231;253	y	0.0156578	-4.22116	down	ENSG00000149091.15
known_NIR_3416	chr11	46381758	46382057	+	46381288	46382057	A5SS	ENST00000359803.7	known	0.95	84	4	84	4	y	0.93	88	7	88	7	y	0.96	66	3	66	3	y	0.98	60	1	60	1	n	0.98	53	1	53	1	n	1	33	0	33	0	n	0.0253033	3.61814	up	ENSG00000110492.15
known_NIR_3432	chr11	46617890;46630100	46630045;46644279	+	46617890;46618375	46618260;46644279	MXE	ENST00000526508.5	known	0.6	104.5	69	100;109	119;19	y	0.64	96.5	54	85;108	89;19	y	0.63	127.5	75.5	122;133	116;35	y	0.7	132	56	125;139	93;19	y	0.7	166	70	162;170	110;30	y	0.68	114	52.5	108;120	79;26	y	0.0132454	5.09325	up	ENSG00000175224.16
known_NIR_3499	chr11	502249	507113	-	502249	506609	5pMXE	ENST00000397614.5	known	0.74	571	205	571	205	y	0.73	609	220	609	220	y	0.77	715	219	715	219	y	0.8	748	189	748	189	y	0.81	782	189	782	189	y	0.79	544	146	544	146	y	0.0302764	4	up	ENSG00000023191.16
known_NIR_3540	chr11	57762046	57789037	+	57762119	57789037	A5SS	ENST00000361796.8	known	0.98	210	5	210	5	y	1	161	0	161	0	n	0.97	222	6	222	6	y	0.94	135	8	135	8	y	0.95	256	13	256	13	y	0.94	306	20	306	20	y	0.0326719	-4.24264	down	ENSG00000198561.12
known_NIR_3577	chr11	59143304	59145827	+	59143304	59143497	A3SS	ENST00000528737.5	known	0.31	10	22	10	22	y	0.39	7	11	7	11	y	0.44	12	15	12	15	y	0.67	8	4	8	4	y	0.73	27	10	27	10	y	0.64	9	5	9	5	y	0.0042308	6.49519	up	ENSG00000166801.15
known_NIR_3598	chr11	61429290	61429914	-	61429290	61429757	5pMXE	ENST00000340437.8	known	0.85	147	25	147	25	y	0.82	118	26	118	26	y	0.85	227	39	227	39	y	0.91	141	14	141	14	y	0.9	177	19	177	19	y	0.92	145	13	145	13	y	0.00746108	6.06218	up	ENSG00000149532.15
known_NIR_3638	chr11	62635000	62638983	-	62635000	62646562	A5SS	ENST00000534779.5	known	1	1184	0	1184	0	n	1	1073	0	1073	0	n	0.99	1555	19	1555	19	y	0.98	1226	22	1226	22	y	0.98	1199	28	1199	28	y	0.97	881	26	881	26	y	0.0132356	-4.24264	down	ENSG00000089597.16
known_NIR_3640	chr11	62639731	62646562	-	62635000	62646562	A3SS	ENST00000534779.5	known	1	574	0	574	0	n	1	581	0	581	0	n	0.98	755	19	755	19	y	0.96	536	22	536	22	y	0.95	579	28	579	28	y	0.94	394	26	394	26	y	0.00838827	-4.91354	down	ENSG00000089597.16
known_NIR_3644	chr11	62676639	62677518	-	62676639;62677005	62676813;62677518	ES	ENST00000301935.9	known	0.09	77	756	77	489;1023	y	0.07	51	629.5	51	351;908	y	0.06	53	805	53	502;1108	y	0.02	15	874.5	15	480;1269	y	0.01	10	946	10	551;1341	y	0	2	604	2	385;823	y	0.00613341	-6.00833	down	ENSG00000162191.13
known_NIR_3645	chr11	62676639	62677518	-	62677005	62677518	A3SS	ENST00000294119.6	known	0.07	77	1023	77	1023	y	0.05	51	908	51	908	y	0.05	53	1108	53	1108	y	0.01	15	1269	15	1269	y	0.01	10	1341	10	1341	y	0	2	823	2	823	y	0.00719274	-6.7082	down	ENSG00000162191.13
known_NIR_3651	chr11	62705617	62705916	-	62705617	62707109	A5SS	ENST00000405837.5	known	0.46	61	71	61	71	y	0.42	37	51	37	51	y	0.46	58	67	58	67	y	0.59	75	53	75	53	y	0.57	60	46	60	46	y	0.68	52	25	52	25	y	0.0262944	4.58349	up	ENSG00000168000.14
known_NIR_3652	chr11	62705617	62706203	-	62705617	62707109	A5SS	ENST00000405837.5	known	0.83	337	71	337	71	y	0.86	308	51	308	51	y	0.88	482	67	482	67	y	0.9	486	53	486	53	y	0.91	455	46	455	46	y	0.93	320	25	320	25	y	0.0387552	3.33397	up	ENSG00000168000.14
known_NIR_3655	chr11	62705617	62706259	-	62705617	62707109	A5SS	ENST00000405837.5	known	0.56	89	71	89	71	y	0.51	54	51	54	51	y	0.49	65	67	65	67	y	0.6	81	53	81	53	y	0.6	69	46	69	46	y	0.62	40	25	40	25	y	0.0425413	3.96496	up	ENSG00000168000.14
known_NIR_3658	chr11	62789426;62789679	62789601;62789886	+	62789426	62789886	cassetteExon	ENST00000533861.5	known	0.7	316.5	135	355;278	135	y	0.66	296.5	152	315;278	152	y	0.76	451	146	489;413	146	y	0.87	444	66	432;456	66	y	0.9	532	59	549;515	59	y	0.91	352.5	35	360;345	35	y	0.0132419	5.93599	up	ENSG00000185475.8
known_NIR_3664	chr11	62833131;62833674	62833618;62833792	-	62833131	62833792	cassetteExon	ENST00000311713.11	known	0.82	409.5	88	404;415	88	y	0.85	393	72	373;413	72	y	0.83	611	123	611;611	123	y	0.94	566	37	553;579	37	y	0.95	652.5	37	605;700	37	y	0.97	361	13	363;359	13	y	0.000652455	9.6214	up	ENSG00000133316.15
known_NIR_3706	chr11	63905043	63908877	+	63905043;63906114	63906088;63908877	ES	ENST00000361128.9	known	0.71	30	12	30	17;7	y	0.63	29	17	29	20;14	y	0.61	31	20	31	32;8	y	0.51	10	9.5	10	14;5	y	0.52	16	14.5	16	25;4	y	0.46	15	17.5	15	25;10	y	0.0191748	-4.28952	down	ENSG00000072518.20
known_NIR_3707	chr11	63905043	63908877	+	63905043;63908304	63908260;63908877	ES	ENST00000377810.7	known	0.24	30	95.5	30	85;106	y	0.21	29	107	29	105;109	y	0.17	31	154	31	149;159	y	0.07	10	129.5	10	123;136	y	0.1	16	145	16	136;154	y	0.09	15	151.5	15	144;159	y	0.0155972	-5.4272	down	ENSG00000072518.20
known_NIR_3745	chr11	64287946	64288340	+	64287946;64288214	64288065;64288340	ES	ENST00000411458.5	known	0.42	74	102	74	114;90	y	0.41	86	123.5	86	133;114	y	0.3	79	181	79	207;155	y	0.23	71	242.5	71	239;246	y	0.17	55	259.5	55	264;255	y	0.17	33	164	33	164;164	y	0.0228939	-4.30769	down	ENSG00000173264.13
known_NIR_3763	chr11	64765518	64766900	-	64766155	64766900	A3SS	ENST00000377390.7	known	0.73	627	231	627	231	y	0.76	704	228	704	228	y	0.69	695	316	695	316	y	0.6	551	372	551	372	y	0.59	652	449	652	449	y	0.55	471	386	471	386	y	0.00556872	-5.77748	down	ENSG00000168066.20
known_NIR_3764	chr11	64765518;64766155	64765951;64766900	-	64765518	64766900	cassetteExon	ENST00000377387.5	known	0.16	122.5	627	14;231	627	y	0.15	125.5	704	23;228	704	y	0.2	171	695	26;316	695	y	0.28	215	551	58;372	551	y	0.28	252.5	652	56;449	652	y	0.31	208	471	30;386	471	y	0.00459325	6.57267	up	ENSG00000168066.20
known_NIR_3774	chr11	6480068	6481231	-	6480068;6480423	6480323;6481231	ES	ENST00000254584.6	known	0.2	95	386	95	583;189	y	0.21	74	286.5	74	406;167	y	0.19	113	497.5	113	749;246	y	0.11	60	462.5	60	636;289	y	0.09	46	455.5	46	635;276	y	0.06	22	326	22	451;201	y	0.00844386	-7.24882	down	ENSG00000132254.12
known_NIR_3775	chr11	6480068	6481231	-	6480068;6480463	6480323;6481231	ES	ENST00000614314.4	known	0.16	95	509.5	95	583;436	y	0.17	74	366	74	406;326	y	0.15	113	626.5	113	749;504	y	0.1	60	550	60	636;464	y	0.08	46	518.5	46	635;402	y	0.06	22	358	22	451;265	y	0.00897069	-6.19677	down	ENSG00000132254.12
known_NIR_3776	chr11	6480423	6481231	-	6480463	6481231	A3SS	ENST00000614314.4	known	0.3	189	436	189	436	y	0.34	167	326	167	326	y	0.33	246	504	246	504	y	0.38	289	464	289	464	y	0.41	276	402	276	402	y	0.43	201	265	201	265	y	0.0124426	4.41942	up	ENSG00000132254.12
known_NIR_3778	chr11	64807680	64807996	-	64807680	64807891	A5SS	ENST00000377316.6	known	0.05	6	127	6	127	y	0.05	7	146	7	146	y	0.03	7	227	7	227	y	0	0	216	0	216	n	0	0	215	0	215	n	0.01	2	184	2	184	y	0.0133217	-5.36656	down	ENSG00000133895.14
known_NIR_3813	chr11	65536750	65537037	+	65536750	65536986	A3SS	ENST00000270176.9	known	0.27	106	287	106	287	y	0.23	81	270	81	270	y	0.25	125	380	125	380	y	0.36	212	371	212	371	y	0.32	175	365	175	365	y	0.33	134	272	134	272	y	0.00654472	5.2	up	ENSG00000142186.16
known_NIR_3821	chr11	65570970	65572443	+	65570970	65571391	3pMXE	ENST00000309328.7	known	0.18	187	846	187	846	y	0.18	171	804	171	804	y	0.11	159	1301	159	1301	y	0.07	98	1243	98	1243	y	0.05	68	1280	68	1280	y	0.05	39	827	39	827	y	0.0416439	-4.12082	down	ENSG00000173465.7
known_NIR_3822	chr11	65572960	65573353	+	65572960	65573402	A3SS	ENST00000316409.2	known	0.66	61	31	61	31	y	0.7	76	33	76	33	y	0.68	82	38	82	38	y	0.64	78	44	78	44	y	0.63	100	58	100	58	y	0.59	48	34	48	34	y	0.0386919	-3.1334	down	ENSG00000176973.7
known_NIR_3845	chr11	65893296	65894014	-	65893296	65900241	A5SS	ENST00000448083.6	known	0.88	1483	211	1483	211	y	0.89	1364	169	1364	169	y	0.89	1577	204	1577	204	y	0.86	1293	218	1293	218	y	0.84	1253	242	1253	242	y	0.86	895	148	895	148	y	0.0217245	-4.47214	down	ENSG00000175592.8
known_NIR_3887	chr11	66335876	66336317	-	66335876;66336158	66335978;66336317	ES	ENST00000311320.8	known	0.14	30	185	30	159;211	y	0.13	21	138.5	21	144;133	y	0.1	25	233	25	265;201	y	0.09	23	247.5	23	221;274	y	0.04	12	265	12	257;273	y	0.06	14	212.5	14	216;209	y	0.0351355	-3.18198	down	ENSG00000174791.10
known_NIR_3949	chr11	67289550;67289965	67289829;67290078	+	67289550	67290078	cassetteExon	ENST00000447274.6	known	0.07	15.5	193	13;18	193	y	0.1	20	185	17;23	185	y	0.09	18.5	188	15;22	188	y	0.17	37.5	184	36;39	184	y	0.16	36	189	37;35	189	y	0.13	23.5	156	18;29	156	y	0.0134336	4.47214	up	ENSG00000172932.14
known_NIR_3961	chr11	67353077	67356743	-	67353077	67353303	5pMXE	ENST00000312419.7	known	0.04	26	647	26	647	y	0.04	26	564	26	564	y	0.03	21	795	21	795	y	0.03	28	786	28	786	y	0.02	25	1034	25	1034	y	0.02	16	652	16	652	y	0.0474207	-2.82843	down	ENSG00000175482.8
known_NIR_3963	chr11	67353077	67373524	-	67353077	67353294	5pMXE	ENST00000530584.5	known	0.47	48	54	48	54	y	0.45	48	58	48	58	y	0.5	55	56	55	56	y	0.4	51	78	51	78	y	0.42	55	75	55	75	y	0.4	29	44	29	44	y	0.0285622	-4.17029	down	ENSG00000175482.8
known_NIR_3966	chr11	67353077	67373524	-	67353077	67353539	5pMXE	ENST00000529704.5	known	0.34	48	95	48	95	y	0.34	48	92	48	92	y	0.33	55	111	55	111	y	0.26	51	145	51	145	y	0.27	55	146	55	146	y	0.24	29	92	29	92	y	0.00611399	-8.48528	down	ENSG00000175482.8
known_NIR_3970	chr11	67400919	67401728	-	67400919;67401199	67401068;67401728	ES	ENST00000376745.8	known	0.21	524	1928	524	1794;2062	y	0.17	367	1825	367	1786;1864	y	0.16	495	2695	495	2635;2755	y	0.08	278	3115	278	2978;3252	y	0.09	328	3356.5	328	3189;3524	y	0.06	164	2373.5	164	2246;2501	y	0.0082627	-5.85845	down	ENSG00000172531.14
known_NIR_3971	chr11	67400919	67401728	-	67400919;67401232	67401068;67401728	ES	ENST00000312989.11	known	0.37	524	902	524	1794;10	y	0.29	367	908	367	1786;30	y	0.27	495	1347.5	495	2635;60	y	0.16	278	1511	278	2978;44	y	0.17	328	1610	328	3189;31	y	0.13	164	1132	164	2246;18	y	0.0239231	-4.77213	down	ENSG00000172531.14
known_NIR_3976	chr11	67585241	67586389	+	67585241;67586211	67586104;67586389	ES	ENST00000398606.7	known	0.05	355	6118	355	6261;5975	y	0.05	330	6289	330	6397;6181	y	0.04	385	8932.5	385	9087;8778	y	0.02	202	10891.5	202	10865;10918	y	0.02	223	12081.5	223	12057;12106	y	0.01	116	7837	116	7831;7843	y	0.00312559	-6.36396	down	ENSG00000084207.15
known_NIR_3995	chr11	68190152	68213477	-	68190152	68213138	5pMXE	ENST00000304363.8	known	0.57	55	41	55	41	y	0.67	36	18	36	18	y	0.66	81	42	81	42	y	0.54	37	32	37	32	y	0.44	35	44	35	44	y	0.52	36	33	36	33	y	0.0391013	-3.02372	down	ENSG00000110066.14
known_NIR_4017	chr11	68786035	68793315	-	68785010	68793315	A3SS	ENST00000540367.5	known	0.08	15	179	15	179	y	0.11	22	173	22	173	y	0.09	18	193	18	193	y	0.04	6	135	6	135	y	0.04	7	187	7	187	y	0.03	5	139	5	139	y	0.0142927	-6.01041	down	ENSG00000110090.12
known_NIR_4022	chr11	69294576	69295327	+	69294576	69295233	A3SS	ENST00000441339.2	known	0.35	169	316	169	316	y	0.34	174	331	174	331	y	0.35	218	410	218	410	y	0.32	244	507	244	507	y	0.33	216	436	216	436	y	0.33	151	309	151	309	y	0.0132356	-4.24264	down	ENSG00000172927.7
known_NIR_4031	chr11	706288	709330	+	706801	709330	5pMXE	ENST00000530636.5	known	0.71	150	61	150	61	y	0.7	132	56	132	56	y	0.71	201	83	201	83	y	0.79	418	108	418	108	y	0.83	420	83	420	83	y	0.84	271	52	271	52	y	0.0143728	7.24882	up	ENSG00000177106.14
known_NIR_4032	chr11	706288;706801	706677;709330	+	706288	709330	cassetteExon	ENST00000318562.12	known	0.17	30.5	150	0;61	150	n	0.19	31	132	6;56	132	y	0.19	48.5	201	14;83	201	y	0.12	57	418	6;108	418	y	0.1	46.5	420	10;83	420	y	0.09	27	271	2;52	271	y	0.00253787	-7.23627	down	ENSG00000177106.14
known_NIR_4040	chr11	71929124	71960750	+	71929124;71957264	71957227;71960750	ES	ENST00000361756.7	known	0.2	97	379.5	97	310;449	y	0.19	83	358.5	83	295;422	y	0.19	94	397	94	326;468	y	0.18	94	437	94	348;526	y	0.17	87	425.5	87	356;495	y	0.18	58	272	58	213;331	y	0.0241101	-3.53553	down	ENSG00000137522.17
known_NIR_4090	chr11	72703079	72705805	-	72703079;72704334	72704152;72705805	ES	ENST00000359373.9	known	0.3	39	89.5	39	93;86	y	0.29	36	87	36	93;81	y	0.21	38	140	38	144;136	y	0.12	17	128	17	149;107	y	0.16	33	178.5	33	175;182	y	0.11	19	151.5	19	161;142	y	0.0232126	-4.22883	down	ENSG00000186635.14
known_NIR_4155	chr11	75404868	75421727	+	75404868	75405583	3pMXE	ENST00000278572.10	known	0.82	14	3	14	3	y	0.65	15	8	15	8	y	0.75	9	3	9	3	y	0.88	7	1	7	1	n	1	6	0	6	0	n	1	3	0	3	0	n	0.0274998	3.4641	up	ENSG00000149273.14
known_NIR_4173	chr11	76861062	76926557	+	76861079	76926557	A5SS	ENST00000532485.5	known	0	0	136	0	136	n	0	0	114	0	114	n	0.01	2	172	2	172	y	0.03	4	121	4	121	y	0.04	6	158	6	158	y	0.06	9	145	9	145	y	0.0326719	4.24264	up	ENSG00000078124.11
known_NIR_4195	chr11	777695;778218	778113;783530	+	777695	783530	cassetteExon	ENST00000530083.1	known	0.17	5	25	7;3	25	y	0.25	8.5	25	12;5	25	y	0.37	16.5	28	20;13	28	y	0.45	23.5	29	18;29	29	y	0.52	26.5	24	28;25	24	y	0.54	21	18	18;24	18	y	0.0366371	3.73805	up	ENSG00000255284.1
known_NIR_4230	chr11	82913386;82914170	82913957;82914723	+	82913386	82914723	cassetteExon	ENST00000524921.5	known	0.28	15	39	22;8	39	y	0.4	17	25	20;14	25	y	0.29	15	36	22;8	36	y	0.2	12.5	50	19;6	50	y	0.21	13	49	19;7	49	y	0.13	6.5	43	11;2	43	y	0.0434876	-3.11955	down	ENSG00000165490.12
known_NIR_4242	chr11	83198558	83206058	+	83198642	83206058	A5SS	ENST00000393389.7	known	0.28	11	29	11	29	y	0.26	5	14	5	14	y	0.21	6	22	6	22	y	0.04	1	22	1	22	n	0.12	5	37	5	37	y	0.1	4	37	4	37	y	0.0071877	-5.1366	down	ENSG00000137494.13
known_NIR_4255	chr11	833026	836063	+	834591	836063	A5SS&ES	ENST00000397420.7	known	0.29	588	1470	588	1470	y	0.3	587	1346	587	1346	y	0.28	760	1978	760	1978	y	0.26	772	2164	772	2164	y	0.25	824	2452	824	2452	y	0.23	540	1796	540	1796	y	0.0198551	-4.11096	down	ENSG00000177697.17
known_NIR_4262	chr11	844186	847201	+	842915	847201	A5SS	ENST00000397397.6	known	0.35	224	425	224	425	y	0.35	238	434	238	434	y	0.32	338	729	338	729	y	0.26	271	769	271	769	y	0.25	272	807	272	807	y	0.3	185	436	185	436	y	0.0243691	-3.83406	down	ENSG00000214063.10
known_NIR_4267	chr11	844186;847300	847201;862550	+	844186;850367	850288;862550	MXE	ENST00000409543.6	known	0.17	158.5	752	224;93	35;1469	y	0.18	173.5	817	238;109	37;1597	y	0.18	260.5	1180	338;183	43;2317	y	0.14	227.5	1375.5	271;184	43;2708	y	0.15	228	1290	272;184	22;2558	y	0.14	140	849.5	185;95	27;1672	y	0.00211065	-7.07107	down	ENSG00000214063.10
known_NIR_4270	chr11	844587	847201	+	844186	847201	A5SS	ENST00000397406.5	known	0.23	68	224	68	224	y	0.23	73	238	73	238	y	0.29	137	338	137	338	y	0.35	145	271	145	271	y	0.34	139	272	139	272	y	0.29	74	185	74	185	y	0.04863	2.8099	up	ENSG00000214063.10
known_NIR_4344	chr11	94475619	94476289	-	94471759	94476289	A3SS	ENST00000323929.7	known	0.19	5	21	5	21	y	0.2	5	20	5	20	y	0.12	5	38	5	38	y	0.05	2	37	2	37	y	0.03	2	70	2	70	y	0.06	4	60	4	60	y	0.0284524	-4.625	down	ENSG00000020922.12
known_NIR_4351	chr11	95795559	95799232	+	95790743	95799232	A5SS	ENST00000325486.9	known	0.06	7	101	7	101	y	0.14	13	77	13	77	y	0.06	4	67	4	67	y	0.2	17	67	17	67	y	0.23	26	87	26	87	y	0.17	15	73	15	73	y	0.0302849	3.56417	up	ENSG00000166037.10
known_NIR_4354	chr11	95888261;95914312	95914242;95923875	-	95888261	95923875	cassetteExon	ENST00000346299.9	known	0.54	81	69	69;93	69	y	0.57	39.5	30	40;39	30	y	0.59	73.5	52	60;87	52	y	0.47	45	50	41;49	50	y	0.47	61.5	68	58;65	68	y	0.52	57.5	53	48;67	53	y	0.0231097	-3.61814	down	ENSG00000087053.18
known_NIR_4398	chr12	104287431	104288931	+	104258079	104288931	A5SS	ENST00000525566.5	known	0.6	51	34	51	34	y	0.64	50	28	50	28	y	0.62	58	36	58	36	y	0.49	24	25	24	25	y	0.54	45	38	45	38	y	0.56	45	36	45	36	y	0.0302109	-3.78076	down	ENSG00000198431.15
known_NIR_4451	chr12	109092937	109093247	-	109092787	109093247	A3SS	ENST00000343075.7	known	0.55	224	185	224	185	y	0.56	210	167	210	167	y	0.54	332	287	332	287	y	0.46	251	290	251	290	y	0.46	246	287	246	287	y	0.43	150	202	150	202	y	0.00251537	-8.66025	down	ENSG00000189046.10
known_NIR_4452	chr12	109092937	109093247	-	109092937	109093350	A5SS	ENST00000619381.4	known	0.89	224	29	224	29	y	0.9	210	24	210	24	y	0.91	332	34	332	34	y	0.86	251	41	251	41	y	0.85	246	42	246	42	y	0.84	150	29	150	29	y	0.00360223	-6.12372	down	ENSG00000189046.10
known_NIR_4455	chr12	109477776	109481637	+	109477764	109481637	A5SS	ENST00000434735.6	known	0.15	3	17	3	17	y	0.18	10	46	10	46	y	0.23	11	36	11	36	y	0.12	4	30	4	30	y	0.05	2	35	2	35	y	0	0	40	0	40	n	0.0433218	-3.10267	down	ENSG00000151148.13
known_NIR_4530	chr12	113186021	113186683	+	113186021;113186316	113186185;113186683	ES	ENST00000548278.1	known	0.15	43	249.5	43	284;215	y	0.12	33	239	33	256;222	y	0.11	38	319.5	38	327;312	y	0.05	19	332	19	352;312	y	0.06	24	375	24	375;375	y	0.09	26	273.5	26	252;295	y	0.0242286	-3.53009	down	ENSG00000139405.15
known_NIR_4531	chr12	113186021	113186683	+	113186021;113186316	113186193;113186683	ES	ENST00000549621.5	known	0.27	43	117	43	19;215	y	0.22	33	118	33	14;222	y	0.19	38	163	38	14;312	y	0.1	19	162.5	19	13;312	y	0.11	24	194.5	24	14;375	y	0.14	26	155	26	15;295	y	0.0249118	-4.191	down	ENSG00000139405.15
known_NIR_4562	chr12	120215273	120221623	-	120215417	120221623	A3SS	ENST00000267257.11	known	0.91	451	47	451	47	y	0.89	453	55	453	55	y	0.87	478	72	478	72	y	0.84	457	85	457	85	y	0.86	454	76	454	76	y	0.83	444	92	444	92	y	0.0357875	-3.21182	down	ENSG00000089159.15
known_NIR_4574	chr12	120510123	120522214	-	120510123;120516788	120516567;120522214	ES	ENST00000288532.10	known	0	1	424	1	499;349	n	0	1	326.5	1	350;303	n	0.01	4	543	4	512;574	y	0.02	11	432.5	11	482;383	y	0.01	3	389	3	437;341	y	0.02	6	293	6	328;258	y	0.0474207	2.82843	up	ENSG00000110871.14
known_NIR_4598	chr12	121400218;121402807	121402742;121416159	+	121400218	121416159	cassetteExon	ENST00000361234.9	known	0.3	73.5	168	54;93	168	y	0.37	77.5	134	64;91	134	y	0.33	88	177	64;112	177	y	0.19	51.5	216	36;67	216	y	0.26	78	224	57;99	224	y	0.2	50	202	44;56	202	y	0.017535	-3.91312	down	ENSG00000170633.16
known_NIR_4658	chr12	122990709;122991898	122991755;122992499	-	122990709	122992499	cassetteExon	ENST00000320201.8	known	0.26	17	48	23;11	48	y	0.24	10	31	9;11	31	y	0.39	29.5	47	37;22	47	y	0.63	32.5	19	43;22	19	y	0.56	30	24	19;41	24	y	0.58	20.5	15	19;22	15	y	0.013419	5.70419	up	ENSG00000090975.12
known_NIR_4685	chr12	123973352	123973886	+	123973303	123973886	A5SS	ENST00000392404.7	known	0.65	148	81	148	81	y	0.66	127	64	127	64	y	0.69	150	67	150	67	y	0.61	105	68	105	68	y	0.63	143	84	143	84	y	0.62	136	84	136	84	y	0.0421716	-3.5	down	ENSG00000179195.15
known_NIR_4689	chr12	123988138	124003423	+	123988138	124011381	A3SS	ENST00000392404.7	known	0.12	18	127	18	127	y	0.11	14	116	14	116	y	0.11	24	185	24	185	y	0.13	19	132	19	132	y	0.12	20	148	20	148	y	0.13	26	179	26	179	y	0.0474207	2.82843	up	ENSG00000179195.15
known_NIR_4695	chr12	124372610	124378237	-	124372610;124374463	124374413;124378237	ES	ENST00000405201.5	known	0.69	243	111	243	126;96	y	0.64	208	118.5	208	130;107	y	0.62	300	183	300	191;175	y	0.55	230	188.5	230	202;175	y	0.5	251	246.5	251	258;235	y	0.46	179	212.5	179	221;204	y	0.012987	-4.4	down	ENSG00000196498.13
known_NIR_4726	chr12	132104170	132104567	+	132104170	132104378	A3SS	ENST00000389560.6	known	0.32	13	28	13	28	y	0.29	10	25	10	25	y	0.29	23	55	23	55	y	0.37	13	22	13	22	y	0.34	11	21	11	21	y	0.38	12	20	12	20	y	0.016504	4.05081	up	ENSG00000185684.12
known_NIR_4791	chr12	25209911;25215560	25215437;25225614	-	25209911	25225614	cassetteExon	ENST00000311936.7	known	0	0	35	0;0	35	n	0.07	3.5	47	2;5	47	y	0.04	2	48	2;2	48	y	0.2	8	33	9;7	33	y	0.22	11.5	40	16;7	40	y	0.11	8	64	9;7	64	y	0.0331121	3.54965	up	ENSG00000133703.11
known_NIR_4805	chr12	27578239	27633362	+	27578239	27646062	A3SS	ENST00000537927.5	known	0.96	133	6	133	6	y	0.96	107	5	107	5	y	0.98	145	3	145	3	y	0.93	70	5	70	5	y	0.9	121	14	121	14	y	0.92	150	13	150	13	y	0.0125409	-4.52267	down	ENSG00000110841.13
known_NIR_4835	chr12	31101130	31102243	+	31101130;31101982	31101833;31102243	ES	ENST00000542838.5	known	0.16	22	115.5	22	96;135	y	0.19	25	107	25	104;110	y	0.16	23	121.5	23	114;129	y	0.05	7	136	7	129;143	y	0.09	13	138	13	139;137	y	0.02	2	112	2	103;121	y	0.0150973	-5.16047	down	ENSG00000013573.16
known_NIR_4842	chr12	31702007	31714882	-	31702007	31728971	A5SS	ENST00000541931.5	known	0.22	4	14	4	14	y	0.27	6	16	6	16	y	0.21	4	15	4	15	y	0	0	18	0	18	n	0	0	18	0	18	n	0.09	2	20	2	20	y	0.00770917	-5.76396	down	ENSG00000151743.10
known_NIR_4845	chr12	31702007;31709425	31709293;31728971	-	31702007;31719356	31714882;31728971	MXE	ENST00000542781.5	known	0.86	101	16	139;63	4;28	y	0.9	83.5	9	93;74	6;12	y	0.89	88	10.5	116;60	4;17	y	0.96	102.5	4	132;73	0;8	n	0.96	104.5	4.5	133;76	0;9	n	0.97	76.5	2.5	89;64	2;3	y	0.0162488	6.41427	up	ENSG00000151743.10
known_NIR_4848	chr12	31709425	31714882	-	31709425;31714631	31714441;31714882	ES	ENST00000537562.5	known	0.98	21	0.5	21	1;0	n	1	10	0	10	0;0	n	0.97	16	0.5	16	1;0	n	0.9	18	2	18	4;0	n	0.85	31	5.5	31	9;2	y	0.93	7	0.5	7	1;0	n	0.0471952	-3.60803	down	ENSG00000151743.10
known_NIR_4849	chr12	31719356	31728971	-	31702007	31728971	A3SS	ENST00000541931.5	known	0.67	28	14	28	14	y	0.43	12	16	12	16	y	0.53	17	15	17	15	y	0.31	8	18	8	18	y	0.33	9	18	9	18	y	0.13	3	20	3	20	y	0.0387874	-3.04056	down	ENSG00000151743.10
known_NIR_4863	chr12	3826233;3829030	3828910;3829890	-	3826233	3829890	cassetteExon	ENST00000427057.6	known	0.38	6	10	6;6	10	y	0.33	2.5	5	3;2	5	y	0.38	3	5	1;5	5	n	0.09	0.5	5	1;0	5	n	0.07	0.5	7	1;0	7	n	0.09	0.5	5	1;0	5	n	0.00116461	-15.5984	down	ENSG00000111224.13
known_NIR_4922	chr12	47798972	47819767	-	47798972	47802224	A5SS&ES	ENST00000427332.6	known	0.3	40	92	40	92	y	0.28	29	73	29	73	y	0.31	40	88	40	88	y	0.24	43	139	43	139	y	0.17	36	173	36	173	y	0.17	26	129	26	129	y	0.0345191	-4.14255	down	ENSG00000061273.17
known_NIR_4923	chr12	47798972	47819767	-	47798972;47802274	47802224;47819767	ES	ENST00000080059.11	known	0.37	40	69.5	40	92;47	y	0.33	29	60	29	73;47	y	0.39	40	61.5	40	88;35	y	0.29	43	107.5	43	139;76	y	0.21	36	132.5	36	173;92	y	0.21	26	97	26	129;65	y	0.0218957	-3.96177	down	ENSG00000061273.17
known_NIR_4929	chr12	47964423	47965282	+	47964423	47968133	A3SS	ENST00000549288.5	known	0.96	991	36	991	36	y	0.97	924	25	924	25	y	0.96	1255	48	1255	48	y	0.98	1463	35	1463	35	y	0.98	1512	29	1512	29	y	0.97	1068	36	1068	36	y	0.0474207	2.82843	up	ENSG00000134291.11
known_NIR_4965	chr12	49324037	49324231	+	49324037	49325501	A3SS	ENST00000551245.5	known	0.39	42	67	42	67	y	0.39	28	43	28	43	y	0.42	69	94	69	94	y	0.59	93	64	93	64	y	0.58	99	72	99	72	y	0.55	82	68	82	68	y	0.000448103	11.0864	up	ENSG00000135451.12
known_NIR_5047	chr12	52171522	52171658	-	52171557	52171658	A3SS	ENST00000313234.9	known	0.7	204	87	204	87	y	0.64	151	85	151	85	y	0.68	233	108	233	108	y	0.6	212	141	212	141	y	0.62	249	153	249	153	y	0.6	187	123	187	123	y	0.0493723	-3.53553	down	ENSG00000167767.13
known_NIR_5052	chr12	53034724	53037409	+	53034709	53037409	A5SS	ENST00000262056.13	known	0.08	151	1654	151	1654	y	0.08	119	1335	119	1335	y	0.07	138	1907	138	1907	y	0.1	136	1266	136	1266	y	0.09	167	1663	167	1663	y	0.1	170	1564	170	1564	y	0.0132356	4.24264	up	ENSG00000063046.17
known_NIR_5103	chr12	53501461	53502015	+	53501461	53503713	A3SS	ENST00000552857.5	known	0.85	410	70	410	70	y	0.85	354	64	354	64	y	0.86	609	102	609	102	y	0.91	663	69	663	69	y	0.9	680	72	680	72	y	0.9	342	39	342	39	y	0.000447238	10.6066	up	ENSG00000139546.10
known_NIR_5104	chr12	53501461	53503713	+	53503129	53503713	A5SS&ES	ENST00000456234.6	known	0.14	70	421	70	421	y	0.16	64	345	64	345	y	0.15	102	573	102	573	y	0.12	69	525	69	525	y	0.1	72	671	72	671	y	0.09	39	400	39	400	y	0.0159022	-4.42719	down	ENSG00000139546.10
known_NIR_5106	chr12	53504815	53505649	+	53504815;53505262	53505135;53505649	ES	ENST00000266987.6	known	0.68	282	134.5	282	137;132	y	0.58	180	129	180	145;113	y	0.57	300	230.5	300	222;239	y	0.4	188	287.5	188	314;261	y	0.46	241	284	241	315;253	y	0.4	120	178	120	181;175	y	0.0160343	-4.70128	down	ENSG00000139546.10
known_NIR_5118	chr12	54183959	54188951	-	54183959	54187819	A5SS&ES	ENST00000513838.5	known	0.24	43	134	43	134	y	0.25	43	126	43	126	y	0.23	58	193	58	193	y	0.27	68	187	68	187	y	0.3	74	172	74	172	y	0.3	53	122	53	122	y	0.0198868	4.33013	up	ENSG00000123415.14
known_NIR_5120	chr12	54183959;54187905	54187819;54188951	-	54183959	54188951	cassetteExon	ENST00000508394.6	known	0.68	92.5	43	134;51	43	y	0.66	83.5	43	126;41	43	y	0.69	130	58	193;67	58	y	0.65	126.5	68	187;66	68	y	0.6	113	74	172;54	74	y	0.61	82	53	122;42	53	y	0.0446198	-3.2127	down	ENSG00000123415.14
known_NIR_5133	chr12	54325181	54342206	+	54325181	54340547	A3SS&ES	ENST00000549116.5	known	0.02	33	1307	33	1307	y	0.02	25	1142	25	1142	y	0.03	52	1690	52	1690	y	0.03	52	1511	52	1511	y	0.04	64	1624	64	1624	y	0.04	47	1021	47	1021	y	0.0474207	2.82843	up	ENSG00000111481.9
known_NIR_5137	chr12	54325181;54340615	54340547;54345460	+	54325181;54343316	54342206;54345460	MXE	ENST00000553231.5	known	0.37	668.5	1119	1307;30	33;2205	y	0.37	583.5	996.5	1142;25	25;1968	y	0.36	868	1544.5	1690;46	52;3037	y	0.34	771	1498.5	1511;31	52;2945	y	0.35	830	1553.5	1624;36	64;3043	y	0.33	523	1058	1021;25	47;2069	y	0.0248175	-4	down	ENSG00000111481.9
known_NIR_5188	chr12	56158711	56159975	+	56158711;56159730	56159587;56159975	ES	ENST00000550697.5	known	0.06	1166	17262.5	1166	14958;19567	y	0.06	934	14943	934	12927;16959	y	0.05	1106	21236	1106	18435;24037	y	0.04	876	23556	876	20437;26675	y	0.03	910	25343	910	22074;28612	y	0.03	601	16923	601	14743;19103	y	0.0077626	-4.94975	down	ENSG00000092841.18
known_NIR_5189	chr12	56158711;56159622	56159587;56159975	+	56158711	56159975	cassetteExon	ENST00000548580.5	known	0.87	7729.5	1166	14958;501	1166	y	0.88	6643	934	12927;359	934	y	0.9	9428.5	1106	18435;422	1106	y	0.92	10411	876	20437;385	876	y	0.92	11204.5	910	22074;335	910	y	0.93	7499.5	601	14743;256	601	y	0.0326719	4.24264	up	ENSG00000092841.18
known_NIR_5193	chr12	56160320	56161387	+	56160320	56160626	3pMXE	ENST00000548293.5	known	0.78	6602	1834	6602	1834	y	0.77	5765	1744	5765	1744	y	0.74	8219	2957	8219	2957	y	0.7	8284	3517	8284	3517	y	0.67	8352	4190	8352	4190	y	0.7	5895	2484	5895	2484	y	0.0101401	-4.69042	down	ENSG00000092841.18
known_NIR_5194	chr12	56160320	56161387	+	56160320;56160670	56160626;56161387	ES	ENST00000550697.5	known	0.8	6602	1645.5	6602	1834;1457	y	0.79	5765	1551.5	5765	1744;1359	y	0.76	8219	2646.5	8219	2957;2336	y	0.72	8284	3164	8284	3517;2811	y	0.69	8352	3808.5	8352	4190;3427	y	0.73	5895	2215	5895	2484;1946	y	0.0146311	-4.11844	down	ENSG00000092841.18
known_NIR_5196	chr12	56163765	56164648	-	56163765	56164303	A5SS	ENST00000550164.5	known	0.23	27	91	27	91	y	0.26	28	81	28	81	y	0.23	42	140	42	140	y	0.36	55	96	55	96	y	0.32	52	112	52	112	y	0.32	66	143	66	143	y	0.00623027	5.6	up	ENSG00000139613.11
known_NIR_5197	chr12	56163765	56164648	-	56163765;56164368	56164303;56164648	ES	ENST00000394023.7	known	0.36	27	48	27	91;5	y	0.39	28	43	28	81;5	y	0.37	42	73	42	140;6	y	0.51	55	52	55	96;8	y	0.46	52	61.5	52	112;11	y	0.45	66	80	66	143;17	y	0.0185093	4.86664	up	ENSG00000139613.11
known_NIR_5254	chr12	57517438	57517706	-	57517424	57517706	A3SS	ENST00000547303.5	known	0.85	675	121	675	121	y	0.9	300	35	300	35	y	0.89	329	42	329	42	y	0.93	126	10	126	10	y	0.97	141	5	141	5	y	0.92	68	6	68	6	y	0.0499481	2.77746	up	ENSG00000175197.10
known_NIR_5259	chr12	57604858;57605731	57605571;57606190	+	57604858	57606190	cassetteExon	ENST00000548804.5	known	0.54	51	44	23;79	44	y	0.6	31.5	21	21;42	21	y	0.7	56.5	24	27;86	24	y	0.79	64.5	17	30;99	17	y	0.83	52.5	11	16;89	11	y	0.85	58.5	10	27;90	10	y	0.0332709	4.20936	up	ENSG00000178498.15
known_NIR_5263	chr12	57631086	57631915	-	57631086;57631364	57631200;57631915	ES	ENST00000341156.8	known	0.22	48	166	48	128;204	y	0.16	30	157	30	133;181	y	0.17	49	236	49	200;272	y	0.08	25	270	25	220;320	y	0.1	30	266.5	30	242;291	y	0.06	15	233	15	192;274	y	0.0139641	-4.72746	down	ENSG00000135454.13
known_NIR_5368	chr12	6724330	6724614	+	6724152	6724614	A5SS	ENST00000626119.2	known	0.16	10	52	10	52	y	0.22	16	58	16	58	y	0.21	17	64	17	64	y	0	0	63	0	63	n	0.08	8	89	8	89	y	0	0	56	0	56	n	0.00867608	-5.23249	down	ENSG00000111652.9
known_NIR_5369	chr12	6724330	6724614	+	6724179	6724614	A5SS	ENST00000543155.5	known	0.05	10	173	10	173	y	0.09	16	154	16	154	y	0.05	17	303	17	303	y	0	0	226	0	226	n	0.03	8	283	8	283	y	0	0	175	0	175	n	0.0366114	-3.2	down	ENSG00000111652.9
known_NIR_5370	chr12	6724330	6724614	+	6724250	6724614	A5SS	ENST00000539735.5	known	0.11	10	83	10	83	y	0.2	16	65	16	65	y	0.16	17	92	17	92	y	0	0	137	0	137	n	0.07	8	102	8	102	y	0	0	86	0	86	n	0.0192935	-3.81385	down	ENSG00000111652.9
known_NIR_5383	chr12	6849198	6849565	-	6849198;6849429	6849323;6849565	ES	ENST00000538862.6	known	0.38	116	185.5	116	176;195	y	0.33	99	202.5	99	196;209	y	0.34	159	308.5	159	293;324	y	0.11	67	566.5	67	562;571	y	0.14	87	542	87	525;559	y	0.14	65	401	65	396;406	y	0.000612452	-12.0499	down	ENSG00000111665.11
known_NIR_5428	chr12	6883919	6905585	+	6883919	6884371	3pMXE	ENST00000421824.1	known	0	0	40	0	40	n	0.03	2	56	2	56	y	0.09	4	42	4	42	y	0.19	14	59	14	59	y	0.19	11	46	11	46	y	0.14	10	62	10	62	y	0.0186573	4.26401	up	ENSG00000240370.6
known_NIR_5429	chr12	6904903	6905585	+	6883919	6905585	A5SS	ENST00000433346.5	known	1	135	0	135	0	n	0.98	86	2	86	2	y	0.97	135	4	135	4	y	0.91	134	14	134	14	y	0.92	125	11	125	11	y	0.88	73	10	73	10	y	0.00740771	-5.36656	down	ENSG00000010626.14
known_NIR_5510	chr12	79805768	79807226	-	79805768;79806333	79806166;79807226	ES	ENST00000261207.9	known	0.4	26	39.5	26	36;43	y	0.48	35	38	35	35;41	y	0.44	41	52	41	51;53	y	0.53	20	17.5	20	18;17	y	0.54	37	32	37	21;43	y	0.55	38	30.5	38	35;26	y	0.0424548	4.20084	up	ENSG00000058272.15
known_NIR_5519	chr12	8698297	8699785	+	8698297	8713811	A3SS	ENST00000535829.5	known	0.1	8	73	8	73	y	0.14	14	89	14	89	y	0.09	10	104	10	104	y	0.02	2	87	2	87	y	0	0	125	0	125	n	0.06	7	101	7	101	y	0.0241493	-3.57143	down	ENSG00000166532.15
known_NIR_5526	chr12	88507137	88516334	-	88507137;88515617	88515534;88516334	ES	ENST00000228280.9	known	0.19	17	73.5	17	81;66	y	0.29	19	47.5	19	45;50	y	0.2	13	52	13	53;51	y	0.41	18	26	18	28;24	y	0.42	17	23.5	17	20;27	y	0.34	13	25.5	13	30;21	y	0.0174523	4.02778	up	ENSG00000049130.13
known_NIR_5538	chr12	89523673	89525120	-	89492115	89525120	A3SS	ENST00000393179.8	known	0.2	3	12	3	12	y	0.33	2	4	2	4	n	0.2	3	12	3	12	y	0	0	19	0	19	n	0.06	2	32	2	32	y	0.1	2	19	2	19	y	0.0276175	-3.6416	down	ENSG00000139323.13
known_NIR_5539	chr12	89523673	89525120	-	89497342	89525120	A3SS	ENST00000313546.7	known	0.09	3	30	3	30	y	0.12	2	15	2	15	y	0.1	3	28	3	28	y	0	0	45	0	45	n	0.05	2	37	2	37	y	0.04	2	50	2	50	y	0.0222904	-4.15761	down	ENSG00000139323.13
known_NIR_5540	chr12	89524440	89525120	-	89492115	89525120	A3SS	ENST00000393179.8	known	0.29	5	12	5	12	y	0.5	4	4	4	4	n	0.33	6	12	6	12	y	0.1	2	19	2	19	y	0.11	4	32	4	32	y	0.17	4	19	4	19	y	0.0498146	-3.62815	down	ENSG00000139323.13
known_NIR_5541	chr12	89524440	89525120	-	89497342	89525120	A3SS	ENST00000313546.7	known	0.14	5	30	5	30	y	0.21	4	15	4	15	y	0.18	6	28	6	28	y	0.04	2	45	2	45	y	0.1	4	37	4	37	y	0.07	4	50	4	50	y	0.0169134	-4	down	ENSG00000139323.13
known_NIR_5574	chr12	93679072	93894050	+	93679072	93738200	3pMXE	ENST00000552983.5	known	0.27	4	11	4	11	y	0.36	5	9	5	9	y	0.25	3	9	3	9	y	0	0	4	0	4	n	0.14	1	6	1	6	n	0	0	4	0	4	n	0.0156548	-4.27953	down	ENSG00000169372.12
known_NIR_5584	chr12	95474330;95476178	95476071;95485879	+	95474330;95483280	95483215;95485879	MXE	ENST00000550777.5	known	0.51	363.5	345	722;5	13;677	y	0.51	298	287	596;0	0;574	n	0.53	404	363	808;0	0;726	n	0.54	325.5	280.5	649;2	10;551	y	0.54	453	382.5	896;10	0;765	n	0.55	341	275	680;2	0;550	n	0.038561	3.57771	up	ENSG00000111142.13
known_NIR_5612	chr12	98531838	98532823	+	98531838	98537475	A3SS	ENST00000556029.5	known	0.26	127	355	127	355	y	0.25	105	312	105	312	y	0.26	134	391	134	391	y	0.3	146	335	146	335	y	0.28	151	390	151	390	y	0.3	172	405	172	405	y	0.0168559	4.91935	up	ENSG00000120802.13
known_NIR_5621	chr12	98614340;98634413	98634296;98644523	-	98614340	98644523	cassetteExon	ENST00000393042.3	known	0.84	466.5	90	160;773	90	y	0.83	356	73	116;596	73	y	0.81	431	102	160;702	102	y	0.77	309.5	95	109;510	95	y	0.78	364.5	101	143;586	101	y	0.79	297.5	81	107;488	81	y	0.0159022	-4.42719	down	ENSG00000166130.14
known_NIR_5652	chr13	110893263;110894202	110894109;110906033	-	110893263	110906033	cassetteExon	ENST00000267339.6	known	0.37	37.5	64	41;34	64	y	0.3	23	54	24;22	54	y	0.32	30	64	33;27	64	y	0.25	33.5	98	35;32	98	y	0.24	27	86	22;32	86	y	0.2	16.5	67	15;18	67	y	0.0210896	-3.87298	down	ENSG00000088448.14
known_NIR_5697	chr13	27251699	27253765	+	27251850	27253765	A5SS	ENST00000319826.8	known	0.62	365	225	365	225	y	0.63	307	177	307	177	y	0.61	419	266	419	266	y	0.67	450	225	450	225	y	0.65	432	229	432	229	y	0.65	296	158	296	158	y	0.0147784	4.15761	up	ENSG00000122026.10
known_NIR_5701	chr13	27445156	27450509	-	27449918	27450509	A3SS&ES	ENST00000381116.5	known	0.97	68	2	68	2	y	0.97	30	1	30	1	n	0.96	70	3	70	3	y	1	63	0	63	0	n	1	37	0	37	0	n	0.98	40	1	40	1	n	0.038561	3.57771	up	ENSG00000122033.14
known_NIR_5840	chr13	75834387	75835152	+	75834387	75835233	A3SS	ENST00000357063.7	known	0.3	13	31	13	31	y	0.43	12	16	12	16	y	0.26	6	17	6	17	y	0	0	12	0	12	n	0.12	2	15	2	15	y	0.13	4	26	4	26	y	0.0218472	-3.72807	down	ENSG00000136153.19
known_NIR_5849	chr13	95985337	95986333	-	95983864	95986333	A3SS	ENST00000376747.7	known	0.75	18	6	18	6	y	0.8	4	1	4	1	n	0.57	20	15	20	15	y	0.53	8	7	8	7	y	0.21	4	15	4	15	y	0.38	11	18	11	18	y	0.0491884	-2.87718	down	ENSG00000102595.18
known_NIR_5873	chr14	100369258	100376260	-	100369258	100375283	5pMXE	ENST00000392882.6	known	0.67	308	154	308	154	y	0.7	310	134	310	134	y	0.7	455	197	455	197	y	0.79	373	101	373	101	y	0.78	386	109	386	109	y	0.8	326	84	326	84	y	0.00251537	8.66025	up	ENSG00000140105.17
known_NIR_5878	chr14	100829749	100831421	+	100829749	100831016	A3SS&ES	ENST00000412736.6	known	0.73	19	7	19	7	y	0.77	10	3	10	3	y	0.71	12	5	12	5	y	0.88	14	2	14	2	y	1	7	0	7	0	n	1	3	0	3	0	n	0.0178904	5.1087	up	ENSG00000214548.14
known_NIR_5882	chr14	100829749;100831094	100831016;100836167	+	100829749;100836075	100831421;100836167	MXE	ENST00000519709.5	known	0.2	5	19.5	7;3	19;20	y	0.32	4.5	9.5	3;6	10;9	y	0.34	5.5	10.5	5;6	12;9	y	0.15	1.5	8.5	2;1	14;3	n	0.08	1	11.5	0;2	7;16	n	0.15	1	5.5	0;2	3;8	n	0.0470587	-3.22883	down	ENSG00000214548.14
known_NIR_5888	chr14	100835879;100836075	100836042;100836167	+	100835879	100836167	cassetteExon	ENST00000522771.6	known	0.58	11	8	2;20	8	y	0.53	4.5	4	0;9	4	n	0.85	5.5	1	2;9	1	n	0.2	1.5	6	0;3	6	n	0.3	8	19	0;16	19	n	0.27	4	11	0;8	11	n	0.0477072	-3.8248	down	ENSG00000214548.14
known_NIR_5889	chr14	100835879;100836075	100836045;100836167	+	100835879	100836167	cassetteExon	ENST00000522771.6	known	0.56	10	8	0;20	8	n	0.6	6	4	3;9	4	y	0.82	4.5	1	0;9	1	n	0.2	1.5	6	0;3	6	n	0.3	8	19	0;16	19	n	0.27	4	11	0;8	11	n	0.0266282	-4.68514	down	ENSG00000214548.14
known_NIR_5901	chr14	101912473	101925141	+	101912473;101917947	101917831;101925141	ES	ENST00000422945.6	known	0.5	35	35	35	33;37	y	0.52	28	26	28	20;32	y	0.56	34	26.5	34	22;31	y	0.69	40	18	40	19;17	y	0.61	39	25	39	20;30	y	0.69	47	21.5	47	18;25	y	0.017456	4.27455	up	ENSG00000078304.19
known_NIR_5948	chr14	103679518	103700655	+	103679545	103700655	A5SS	ENST00000348520.10	known	0.58	45	32	45	32	y	0.57	33	25	33	25	y	0.45	47	58	47	58	y	0.27	27	74	27	74	y	0.37	60	103	60	103	y	0.28	27	69	27	69	y	0.0144589	-4.318	down	ENSG00000126214.20
known_NIR_5961	chr14	103679545	103700655	+	103687211	103700655	A5SS&ES	ENST00000554280.5	known	0.33	32	64	32	64	y	0.32	25	54	25	54	y	0.38	58	94	58	94	y	0.52	74	69	74	69	y	0.59	103	73	103	73	y	0.55	69	57	69	57	y	0.00162674	7.63987	up	ENSG00000126214.20
known_NIR_5962	chr14	103679545;103687211	103687081;103700655	+	103679545	103700655	cassetteExon	ENST00000348520.10	known	0.76	101.5	32	139;64	32	y	0.78	87.5	25	121;54	25	y	0.66	115	58	136;94	58	y	0.54	88	74	107;69	74	y	0.51	109	103	145;73	103	y	0.58	95	69	133;57	69	y	0.0192458	-4.49223	down	ENSG00000126214.20
known_NIR_5964	chr14	103692425	103700655	+	103679545	103700655	A5SS	ENST00000348520.10	known	0.35	17	32	17	32	y	0.31	11	25	11	25	y	0.31	26	58	26	58	y	0.03	2	74	2	74	y	0.13	15	103	15	103	y	0.08	6	69	6	69	y	0.0057636	-7.65248	down	ENSG00000126214.20
known_NIR_5977	chr14	104792722	104795484	-	104792722	104793127	5pMXE	ENST00000402615.6	known	0.81	506	120	506	120	y	0.76	512	159	512	159	y	0.74	702	249	702	249	y	0.72	725	279	725	279	y	0.67	723	352	723	352	y	0.68	514	245	514	245	y	0.0407384	-3.09839	down	ENSG00000142208.15
known_NIR_5981	chr14	104989707	104991491	+	104989088	104991491	A5SS	ENST00000547315.5	known	0.7	33	14	33	14	y	0.61	47	30	47	30	y	0.69	70	31	70	31	y	0.6	33	22	33	22	y	0.54	35	30	35	30	y	0.53	37	33	37	33	y	0.0408647	-3.06397	down	ENSG00000140104.13
known_NIR_5996	chr14	105445511	105450058	+	105445511;105449409	105449359;105450058	ES	ENST00000435036.6	known	0.72	231	90.5	231	85;96	y	0.67	191	93	191	90;96	y	0.69	260	117.5	260	128;107	y	0.57	237	176.5	237	168;185	y	0.59	274	191	274	187;195	y	0.59	207	144.5	207	137;152	y	0.00776501	-6.88098	down	ENSG00000182979.17
known_NIR_6004	chr14	105492309	105493835	+	105492309;105492734	105492579;105493835	ES	ENST00000392522.7	known	0.07	17	229.5	17	257;202	y	0.06	16	230.5	16	232;229	y	0.06	20	327.5	20	352;303	y	0.04	16	428	16	458;398	y	0.02	8	462.5	8	516;409	y	0.04	14	322	14	383;261	y	0.0285958	-4.02492	down	ENSG00000185347.17
known_NIR_6016	chr14	20326793	20333254	-	20326793	20329174	5pMXE	ENST00000398169.7	known	0.08	20	244	20	244	y	0.07	16	221	16	221	y	0.06	22	325	22	325	y	0.12	27	206	27	206	y	0.1	29	258	29	258	y	0.11	16	130	16	130	y	0.00804989	4.89898	up	ENSG00000100814.17
known_NIR_6017	chr14	20326793	20333254	-	20326793;20329373	20329174;20333254	ES	ENST00000437553.6	known	0.11	20	166	20	244;88	y	0.1	16	140.5	16	221;60	y	0.09	22	217	22	325;109	y	0.18	27	127	27	206;48	y	0.16	29	152.5	29	258;47	y	0.16	16	83	16	130;36	y	0.00177857	7.55929	up	ENSG00000100814.17
known_NIR_6042	chr14	21230366	21230958	-	21230366	21230997	A5SS	ENST00000336053.10	known	0.37	2363	3995	2363	3995	y	0.39	1783	2779	1783	2779	y	0.38	2732	4509	2732	4509	y	0.41	2805	4044	2805	4044	y	0.4	2874	4340	2874	4340	y	0.41	2291	3265	2291	3265	y	0.0248175	4	up	ENSG00000092199.17
known_NIR_6065	chr14	22830254;22831037	22830964;22833418	+	22830254	22833418	cassetteExon	ENST00000355151.9	known	0.06	153	2495	188;118	2495	y	0.05	126	2274	159;93	2274	y	0.05	190.5	3562	207;174	3562	y	0.03	92.5	3531	116;69	3531	y	0.03	126.5	3639	156;97	3639	y	0.04	81.5	2114	100;63	2114	y	0.0132356	-4.24264	down	ENSG00000172590.18
known_NIR_6068	chr14	22830254;22831037	22830964;22834172	+	22830254;22833489	22833418;22834172	MXE	ENST00000432849.7	known	0.08	112.5	1270.5	188;37	2495;46	y	0.07	89	1155.5	159;19	2274;37	y	0.06	110.5	1814	207;14	3562;66	y	0.04	66.5	1789	116;17	3531;47	y	0.05	88	1855	156;20	3639;71	y	0.05	61.5	1078.5	100;23	2114;43	y	0.0356527	-3.5	down	ENSG00000172590.18
known_NIR_6129	chr14	23965983	23967211	+	23965983;23966417	23966283;23967211	ES	ENST00000313250.9	known	0.05	17	343	17	372;314	y	0.06	16	248.5	16	249;248	y	0.06	26	424	26	467;381	y	0.03	15	444.5	15	525;364	y	0.01	3	374.5	3	409;340	y	0.02	5	234	5	232;236	y	0.00996386	-5.5	down	ENSG00000157326.18
known_NIR_6139	chr14	23990359;24001517	24001384;24004337	+	23990359;23995133	23995032;24004337	MXE	ENST00000397071.5	known	0.23	29.5	100	0;59	119;81	n	0.24	26.5	86	0;53	91;81	n	0.24	53	166.5	5;101	182;151	y	0.18	42	192	0;84	243;141	n	0.17	39.5	194	0;79	218;170	n	0.21	28	108	0;56	117;99	n	0.044741	-4.00892	down	ENSG00000187630.14
known_NIR_6215	chr14	34713561	34714435	-	34713561	34714538	A5SS	ENST00000298159.10	known	0.04	17	441	17	441	y	0.05	20	362	20	362	y	0.04	23	564	23	564	y	0.03	15	465	15	465	y	0.02	14	562	14	562	y	0.02	8	455	8	455	y	0.0132356	-4.24264	down	ENSG00000165410.14
known_NIR_6227	chr14	35122910	35127479	+	35126782	35127479	A5SS&ES	ENST00000604948.5	known	0.16	36	193	36	193	y	0.25	49	144	49	144	y	0.21	56	214	56	214	y	0.1	30	269	30	269	y	0.14	43	262	43	262	y	0.08	17	205	17	205	y	0.0401676	-3.17999	down	ENSG00000100890.15
known_NIR_6252	chr14	37198104;37219691	37219553;37247103	+	37198104;37227838	37227726;37247103	MXE	ENST00000327441.11	known	0.64	9	5	11;7	2;8	y	0.61	8.5	5.5	9;8	6;5	y	0.58	7.5	5.5	8;7	2;9	y	0.74	8.5	3	12;5	2;4	y	0.79	9.5	2.5	16;3	0;5	n	0.71	6	2.5	10;2	1;4	n	0.011271	4.70302	up	ENSG00000151338.18
known_NIR_6256	chr14	39122543	39128280	+	39122543;39125036	39124992;39128280	ES	ENST00000308317.10	known	0.07	9	125.5	9	134;117	y	0.08	8	89	8	101;77	y	0.11	15	125	15	133;117	y	0.17	18	90.5	18	95;86	y	0.13	17	117	17	133;101	y	0.15	16	92	16	106;78	y	0.0191597	3.8	up	ENSG00000092208.16
known_NIR_6265	chr14	39291111	39293271	+	39291096	39293271	A5SS	ENST00000553728.1	known	0.07	5	69	5	69	y	0.12	7	49	7	49	y	0.12	12	85	12	85	y	0	0	61	0	61	n	0.02	1	63	1	63	n	0.05	4	70	4	70	y	0.0231097	-3.61814	down	ENSG00000258941.3
known_NIR_6304	chr14	54411706	54417848	+	54411706	54415899	A3SS&ES	ENST00000458126.6	known	0.05	25	443	25	443	y	0.05	17	334	17	334	y	0.06	36	562	36	562	y	0.02	17	685	17	685	y	0.03	19	705	19	705	y	0.02	10	424	10	424	y	0.00312559	-6.36396	down	ENSG00000100526.19
known_NIR_6305	chr14	54411706	54417848	+	54411706;54415930	54415899;54417848	ES	ENST00000335183.10	known	0.05	25	437.5	25	443;432	y	0.05	17	328	17	334;322	y	0.06	36	546.5	36	562;531	y	0.02	17	670.5	17	685;656	y	0.03	19	668.5	19	705;632	y	0.02	10	426	10	424;428	y	0.00312559	-6.36396	down	ENSG00000100526.19
known_NIR_6306	chr14	54411706	54417848	+	54415930	54417848	A5SS&ES	ENST00000611205.4	known	0.05	25	432	25	432	y	0.05	17	322	17	322	y	0.06	36	531	36	531	y	0.03	17	656	17	656	y	0.03	19	632	19	632	y	0.02	10	428	10	428	y	0.00481268	-5.65685	down	ENSG00000100526.19
known_NIR_6366	chr14	59484593	59486731	+	59484593	59486713	A3SS	ENST00000261247.13	known	0.31	99	223	99	223	y	0.26	57	166	57	166	y	0.32	102	220	102	220	y	0.34	108	206	108	206	y	0.41	136	192	136	192	y	0.37	104	177	104	177	y	0.0497887	2.78916	up	ENSG00000050130.17
known_NIR_6367	chr14	59484593	59486731	+	59484593;59485116	59484990;59486731	ES	ENST00000356057.9	known	0.9	99	11	99	8;14	y	0.89	57	7	57	7;7	y	0.91	102	10	102	6;14	y	0.95	108	5.5	108	3;8	y	0.96	136	5.5	136	5;6	y	0.98	104	2	104	2;2	y	0.00613341	6.00833	up	ENSG00000050130.17
known_NIR_6369	chr14	59485116	59486713	+	59485116	59486731	A3SS	ENST00000356057.9	known	0.55	17	14	17	14	y	0.42	5	7	5	7	y	0.42	10	14	10	14	y	0.67	16	8	16	8	y	0.65	11	6	11	6	y	0.83	10	2	10	2	y	0.0269053	3.53967	up	ENSG00000050130.17
known_NIR_6402	chr14	64924126	64932138	+	64924126;64926080	64926010;64932138	ES	ENST00000549115.5	known	0.17	188	924.5	188	1079;770	y	0.17	153	768.5	153	871;666	y	0.18	224	1000	224	1188;812	y	0.2	235	957.5	235	1142;773	y	0.19	224	938	224	1096;780	y	0.2	187	740	187	892;588	y	0.0077626	4.94975	up	ENSG00000258289.7
known_NIR_6408	chr14	65076663	65077913	-	65077428	65077913	3pMXE	ENST00000556979.5	known	0.97	398	14	398	14	y	0.96	304	12	304	12	y	0.97	405	11	405	11	y	1	320	1	320	1	n	0.99	374	2	374	2	y	0.99	265	2	265	2	y	0.00481268	5.65685	up	ENSG00000125952.18
known_NIR_6462	chr14	69767251	69768138	+	69767255	69768138	A5SS	ENST00000553521.5	known	0.29	201	498	201	498	y	0.33	217	431	217	431	y	0.3	253	579	253	579	y	0.22	163	571	163	571	y	0.25	223	685	223	685	y	0.26	247	713	247	713	y	0.020364	-3.72621	down	ENSG00000100650.15
known_NIR_6469	chr14	69769251	69769511	+	69769251	69770467	A3SS	ENST00000553521.5	known	0.03	30	984	30	984	y	0.03	23	882	23	882	y	0.02	24	1237	24	1237	y	0	4	1123	4	1123	y	0	6	1326	6	1326	y	0.01	7	1194	7	1194	y	0.0077626	-4.94975	down	ENSG00000100650.15
known_NIR_6503	chr14	73851943	73858816	+	73852004	73858816	A5SS	ENST00000555228.5	known	0.57	30	23	30	23	y	0.5	31	31	31	31	y	0.54	27	23	27	23	y	0.64	18	10	18	10	y	0.63	17	10	17	10	y	0.69	31	14	31	14	y	0.0134376	4.24437	up	ENSG00000140043.11
known_NIR_6508	chr14	73852120	73858816	+	73852004	73858816	A5SS	ENST00000555228.5	known	0.55	28	23	28	23	y	0.55	38	31	38	31	y	0.57	31	23	31	23	y	0.74	28	10	28	10	y	0.81	43	10	43	10	y	0.71	35	14	35	14	y	0.0179837	6.47609	up	ENSG00000140043.11
known_NIR_6545	chr14	75032179	75038340	-	75032179;75033490	75033419;75038340	ES	ENST00000355774.6	known	0.21	11	42.5	11	39;46	y	0.15	4	22	4	23;21	y	0.31	11	24.5	11	28;21	y	0.39	9	14	9	15;13	y	0.47	20	22.5	20	24;21	y	0.36	16	28	16	31;25	y	0.0378995	3.21313	up	ENSG00000119684.15
known_NIR_6570	chr14	76151991	76154354	+	76151991	76152536	3pMXE	ENST00000557207.1	known	0.98	79	2	79	2	y	0.98	43	1	43	1	n	0.99	97	1	97	1	n	1	64	0	64	0	n	1	81	0	81	0	n	0.99	67	1	67	1	n	0.0474207	2.82843	up	ENSG00000089916.17
known_NIR_6593	chr14	77822518	77887091	+	77822518;77859279	77859076;77887091	ES	ENST00000238561.9	known	0	0	19	0	18;20	n	0	0	22.5	0	19;26	n	0.05	2	37	2	33;41	y	0.16	6	32.5	6	37;28	y	0.1	4	37	4	39;35	y	0.09	2	20.5	2	24;17	y	0.0247148	3.63803	up	ENSG00000063761.15
known_NIR_6606	chr14	88596808	88601924	+	88596808	88607243	A3SS	ENST00000556945.5	known	0.54	97	81	97	81	y	0.6	76	50	76	50	y	0.51	64	61	64	61	y	0.69	70	31	70	31	y	0.67	123	60	123	60	y	0.63	105	61	105	61	y	0.0295449	3.56417	up	ENSG00000100722.18
known_NIR_6638	chr14	91114994	91145221	+	91114528	91145221	A5SS	ENST00000518868.5	known	0.14	3	18	3	18	y	0.21	9	34	9	34	y	0.22	5	18	5	18	y	0.05	1	20	1	20	n	0	0	17	0	17	n	0	0	17	0	17	n	0.00695093	-5.74244	down	ENSG00000133943.20
known_NIR_6665	chr14	93016801	93115069	-	93016801;93076619	93076595;93115069	ES	ENST00000267615.10	known	0.12	58	410.5	58	446;375	y	0.12	46	349	46	386;312	y	0.11	63	507	63	558;456	y	0.08	44	485.5	44	537;434	y	0.09	56	567.5	56	618;517	y	0.1	36	332	36	365;299	y	0.0248175	-4	down	ENSG00000100605.16
known_NIR_6739	chr15	101347777	101366196	-	101332031	101366196	A3SS	ENST00000611716.4	known	0	0	37	0	37	n	0	0	31	0	31	n	0.07	5	64	5	64	y	0.13	6	40	6	40	y	0.13	11	73	11	73	y	0.09	6	63	6	63	y	0.0367491	3.47297	up	ENSG00000140479.16
known_NIR_6755	chr15	22838921	22851639	+	22845267	22851639	A5SS&ES	ENST00000359727.8	known	0.73	369	136	369	136	y	0.76	292	92	292	92	y	0.73	388	144	388	144	y	0.8	330	81	330	81	y	0.79	442	121	442	121	y	0.79	398	104	398	104	y	0.0241143	5.05964	up	ENSG00000140157.14
known_NIR_6756	chr15	22839790	22845146	+	22838947	22845146	A5SS	ENST00000359727.8	known	0.79	65	17	65	17	y	0.76	50	16	50	16	y	0.75	70	23	70	23	y	0.62	25	15	25	15	y	0.57	37	28	37	28	y	0.62	57	35	57	35	y	0.00199908	-7.94885	down	ENSG00000140157.14
known_NIR_6803	chr15	32410660	32421682	-	32410660	32428191	A5SS	ENST00000564495.5	known	0.73	11	4	11	4	y	0.5	4	4	4	4	n	0.65	13	7	13	7	y	0.92	33	3	33	3	y	0.81	21	5	21	5	y	0.89	25	3	25	3	y	0.0484454	3.2897	up	ENSG00000261279.5
known_NIR_6850	chr15	40810757	40813338	+	40810757;40812902	40812699;40813338	ES	ENST00000570108.5	known	0.65	105	57	105	47;67	y	0.56	65	50.5	65	56;45	y	0.53	100	89	100	64;114	y	0.45	77	92.5	77	76;109	y	0.38	68	109	68	92;126	y	0.29	46	112.5	46	101;124	y	0.0268691	-3.52136	down	ENSG00000166140.17
known_NIR_6858	chr15	41349241	41350988	+	41349241	41351033	A3SS	ENST00000260359.10	known	0.77	222	65	222	65	y	0.74	171	59	171	59	y	0.75	238	81	238	81	y	0.68	245	113	245	113	y	0.67	260	129	260	129	y	0.67	239	118	239	118	y	0.00611399	-8.48528	down	ENSG00000137804.12
known_NIR_6955	chr15	49195214	49201162	+	49156016	49201162	A5SS	ENST00000327171.7	known	0.31	8	18	8	18	y	0.19	3	13	3	13	y	0.24	9	28	9	28	y	0	0	31	0	31	n	0.09	4	42	4	42	y	0	0	27	0	27	n	0.00969503	-4.7156	down	ENSG00000156958.14
known_NIR_7000	chr15	55317867	55318907	-	55317867	55318864	A5SS	ENST00000436697.2	known	0.48	78	83	78	83	y	0.49	73	76	73	76	y	0.43	83	108	83	108	y	0.56	123	98	123	98	y	0.53	99	88	99	88	y	0.58	73	53	73	53	y	0.0208448	3.81838	up	ENSG00000225973.3
known_NIR_7033	chr15	59639157;59642262	59642136;59652206	-	59639157;59650773	59650669;59652206	MXE	ENST00000396064.7	known	0.39	597.5	940	1159;36	5;1875	y	0.38	439.5	723.5	852;27	11;1436	y	0.39	737.5	1152	1450;25	16;2288	y	0.37	701.5	1214.5	1381;22	17;2412	y	0.37	701	1182	1373;29	17;2347	y	0.38	545.5	881.5	1074;17	10;1753	y	0.0474207	-2.82843	down	ENSG00000140307.10
known_NIR_7040	chr15	60386086	60397871	-	60386086	60390213	A5SS&ES	ENST00000396024.7	known	0.32	467	986	467	986	y	0.33	356	709	356	709	y	0.37	674	1152	674	1152	y	0.38	605	977	605	977	y	0.45	688	850	688	850	y	0.42	494	676	494	676	y	0.0430525	3.02005	up	ENSG00000182718.16
known_NIR_7043	chr15	60386086;60397338	60397258;60397943	-	60386086	60397943	cassetteExon	ENST00000451270.6	known	0.34	7896	15336	10271;5521	15336	y	0.31	5245	11775	6879;3611	11775	y	0.29	7728	18891	10145;5311	18891	y	0.25	6921.5	20920	9100;4743	20920	y	0.25	7048.5	21530	9410;4687	21530	y	0.24	5287.5	16440	7013;3562	16440	y	0.0385875	-4.47214	down	ENSG00000182718.16
known_NIR_7065	chr15	64075537	64088687	-	64075537;64081151	64081102;64088687	ES	ENST00000300030.7	known	0.36	409	728.5	409	742;715	y	0.37	310	522	310	504;540	y	0.36	462	813	462	818;808	y	0.3	347	803.5	347	792;815	y	0.3	396	945.5	396	914;977	y	0.29	321	786	321	781;791	y	0.000145128	-14.1421	down	ENSG00000166797.10
known_NIR_7098	chr15	64974747	64980864	-	64974747;64976555	64976475;64980864	ES	ENST00000204566.6	known	0.03	34	949	34	1014;884	y	0.03	28	804	28	889;719	y	0.02	28	1206	28	1274;1138	y	0.04	49	1111	49	1137;1085	y	0.05	60	1209.5	60	1288;1131	y	0.04	38	939	38	981;897	y	0.0241101	3.53553	up	ENSG00000090487.10
known_NIR_7130	chr15	65625970;65638181	65638128;65639595	+	65625970	65639595	cassetteExon	ENST00000537259.5	known	0.5	4	4	5;3	4	y	0.6	4.5	3	2;7	3	y	0.4	4	6	5;3	6	y	0.79	7.5	2	8;7	2	y	0.81	8.5	2	9;8	2	y	0.71	2.5	1	2;3	1	n	0.025065	4.13351	up	ENSG00000074621.13
known_NIR_7143	chr15	66505391;66508892	66508746;66513988	+	66505391	66513988	cassetteExon	ENST00000535141.6	known	0.98	205	4	28;382	4	y	0.96	147	6	34;260	6	y	0.98	244.5	4	35;454	4	y	0.91	224	22	12;436	22	y	0.95	232	12	14;450	12	y	0.93	194.5	14	25;364	14	y	0.0433079	-3.25	down	ENSG00000174442.11
known_NIR_7148	chr15	67125984	67164895	+	67066360	67164895	A5SS	ENST00000327367.8	known	0.1	97	883	97	883	y	0.1	98	870	98	870	y	0.06	74	1236	74	1236	y	0.13	146	974	146	974	y	0.15	210	1168	210	1168	y	0.13	142	990	142	990	y	0.0452347	3.3541	up	ENSG00000166949.15
known_NIR_7151	chr15	67236820	67254414	-	67236820	67254559	A5SS	ENST00000261880.9	known	0.09	33	330	33	330	y	0.09	25	263	25	263	y	0.08	33	364	33	364	y	0.1	35	301	35	301	y	0.12	45	326	45	326	y	0.12	44	322	44	322	y	0.038561	3.57771	up	ENSG00000103591.12
known_NIR_7171	chr15	69440487	69444790	+	69440487	69440768	A3SS&ES	ENST00000395392.6	known	0.82	209	45	209	45	y	0.79	154	40	154	40	y	0.82	187	40	187	40	y	0.87	222	33	222	33	y	0.84	221	42	221	42	y	0.86	262	43	262	43	y	0.0255316	3.5	up	ENSG00000137807.13
known_NIR_7182	chr15	70066218	70074503	-	70066218	70074533	A5SS	ENST00000558939.5	known	0.16	13	67	13	67	y	0.12	7	49	7	49	y	0.17	16	77	16	77	y	0.37	16	27	16	27	y	0.41	31	44	31	44	y	0.33	22	44	22	44	y	0.00241273	7.94547	up	ENSG00000140332.15
known_NIR_7185	chr15	70851720	70853889	-	70836505	70853889	A3SS	ENST00000299213.9	known	0.7	793	346	793	346	y	0.7	603	260	603	260	y	0.69	884	404	884	404	y	0.76	971	303	971	303	y	0.79	968	262	968	262	y	0.75	727	240	727	240	y	0.0217931	5.61249	up	ENSG00000166173.10
known_NIR_7189	chr15	72010447	72020918	-	72010447;72019095	72019039;72020918	ES	ENST00000356056.9	known	0.4	4	6	4	5;7	y	0.38	5	8	5	11;5	y	0.41	7	10	7	13;7	y	0.77	5	1.5	5	1;2	n	0.58	11	8	11	8;8	y	0.73	12	4.5	12	5;4	y	0.0334378	5.07125	up	ENSG00000066933.15
known_NIR_7202	chr15	72219110	72230900	-	72219110	72221168	A5SS&ES	ENST00000449901.6	known	0.47	580	656	580	656	y	0.47	423	479	423	479	y	0.48	611	669	611	669	y	0.51	606	587	606	587	y	0.52	653	612	653	612	y	0.52	451	412	451	412	y	0.000777907	9.19239	up	ENSG00000067225.17
known_NIR_7215	chr15	72686251;72695228	72695177;72709700	+	72686251	72709700	cassetteExon	ENST00000395205.6	known	0.95	120.5	6	83;158	6	y	0.96	74.5	3	49;100	3	y	0.97	119.5	4	79;160	4	y	0.98	101.5	2	76;127	2	y	1	96.5	0	65;128	0	n	0.98	94.5	2	63;126	2	y	0.0400537	3.02372	up	ENSG00000140463.13
known_NIR_7301	chr15	75339344	75339965	+	75339344;75339878	75339702;75339965	ES	ENST00000267935.12	known	0.29	263	646	263	650;642	y	0.29	247	615	247	613;617	y	0.23	323	1104	323	1048;1160	y	0.15	238	1340	238	1329;1351	y	0.14	236	1417.5	236	1472;1363	y	0.16	186	991	186	1004;978	y	0.0200144	-5.76461	down	ENSG00000140365.15
known_NIR_7313	chr15	75621056	75625336	-	75621056	75622342	A5SS&ES	ENST00000567134.5	known	0.72	33	13	33	13	y	0.65	39	21	39	21	y	0.76	54	17	54	17	y	0.81	47	11	47	11	y	0.89	67	8	67	8	y	0.82	62	14	62	14	y	0.0361309	3.18434	up	ENSG00000169371.13
known_NIR_7333	chr15	77421004;77447811	77447719;77458404	+	77421004	77458404	cassetteExon	ENST00000336216.8	known	0.04	5.5	131	6;5	131	y	0.04	4.5	97	4;5	97	y	0.02	2.5	154	4;1	154	n	0	0	130	0;0	130	n	0.01	1	155	0;2	155	n	0.01	1.5	103	0;3	103	n	0.038561	-3.57771	down	ENSG00000140382.14
known_NIR_7408	chr15	82627367	82647856	-	82627367	82628364	5pMXE	ENST00000614918.4	known	0.94	31	2	31	2	y	0.93	28	2	28	2	y	0.95	73	4	73	4	y	0.89	67	8	67	8	y	0.89	67	8	67	8	y	0.91	50	5	50	5	y	0.00838827	-4.91354	down	ENSG00000214575.9
known_NIR_7445	chr15	88899532;88899811	88899656;88901551	-	88899532	88901551	cassetteExon	ENST00000268151.11	known	0.65	626.5	333	660;593	333	y	0.7	540	228	616;464	228	y	0.69	730	321	808;652	321	y	0.72	701.5	267	772;631	267	y	0.75	730	244	772;688	244	y	0.75	583.5	198	641;526	198	y	0.0377249	3.28634	up	ENSG00000140545.14
known_NIR_7471	chr15	90931556	90931704	-	90931405	90931704	A3SS	ENST00000394272.7	known	0.05	23	456	23	456	y	0.06	21	358	21	358	y	0.06	36	545	36	545	y	0.08	52	585	52	585	y	0.09	59	630	59	630	y	0.08	34	417	34	417	y	0.00481268	5.65685	up	ENSG00000184508.10
known_NIR_7479	chr15	92883186	92885515	+	92883186	92883585	3pMXE	ENST00000553829.1	known	0.61	348	225	348	225	y	0.64	268	154	268	154	y	0.67	366	180	366	180	y	0.71	310	125	310	125	y	0.75	336	112	336	112	y	0.76	251	81	251	81	y	0.0127742	4.33013	up	ENSG00000272888.5
known_NIR_7480	chr15	92883186;92883778	92883585;92885515	+	92883186	92885515	cassetteExon	ENST00000557682.6	known	0.39	225	348	225;225	348	y	0.35	145.5	268	154;137	268	y	0.3	153.5	366	180;127	366	y	0.26	108	310	125;91	310	y	0.23	100.5	336	112;89	336	y	0.23	74	251	81;67	251	y	0.0409276	-3.82473	down	ENSG00000272888.5
known_NIR_7523	chr16	112775	119126	-	112775;117375	117301;119126	ES	ENST00000620134.4	known	0.16	30	155.5	30	158;153	y	0.18	27	119.5	27	120;119	y	0.16	35	183	35	183;183	y	0.27	51	139.5	51	145;134	y	0.24	56	176.5	56	195;158	y	0.24	40	126.5	40	137;116	y	0.00372318	6.93375	up	ENSG00000103148.15
known_NIR_7524	chr16	11345543	11350642	+	11316884	11350642	A5SS	ENST00000572173.1	known	0	0	6	0	6	n	0.12	1	7	1	7	n	0.34	10	19	10	19	y	1	11	0	11	0	n	0.5	6	6	6	6	y	1	3	0	3	0	n	0.0344416	3.50269	up	ENSG00000175643.8
known_NIR_7526	chr16	11345766	11350642	+	11316884	11350642	A5SS	ENST00000572173.1	known	0.97	168	6	168	6	y	0.96	176	7	176	7	y	0.94	283	19	283	19	y	1	297	0	297	0	n	0.98	277	6	277	6	y	1	258	0	258	0	n	0.032811	3.31662	up	ENSG00000175643.8
known_NIR_7564	chr16	1310253	1314020	+	1312603	1314020	A5SS&ES	ENST00000397515.6	known	0.23	39	131	39	131	y	0.21	44	166	44	166	y	0.21	50	189	50	189	y	0.16	48	255	48	255	y	0.16	31	162	31	162	y	0.11	16	134	16	134	y	0.0340608	-4.0853	down	ENSG00000103275.18
known_NIR_7575	chr16	1366395	1367242	-	1366395	1367092	A5SS	ENST00000248104.11	known	0.43	88	116	88	116	y	0.42	90	125	90	125	y	0.41	135	195	135	195	y	0.36	85	148	85	148	y	0.39	118	182	118	182	y	0.36	80	142	80	142	y	0.0198868	-4.33013	down	ENSG00000059145.18
known_NIR_7600	chr16	15030056	15031735	+	15030056	15138879	A3SS	ENST00000535621.6	known	0.88	160	22	160	22	y	0.87	137	21	137	21	y	0.86	159	25	159	25	y	0.83	116	23	116	23	y	0.82	183	41	183	41	y	0.85	178	32	178	32	y	0.0321988	-3.47851	down	ENSG00000179889.18
known_NIR_7602	chr16	15047550;15048099	15047855;15055891	-	15047550	15055891	cassetteExon	ENST00000622833.4	known	0.96	305	14	337;273	14	y	0.96	260	11	291;229	11	y	0.97	336.5	9	331;342	9	y	0.97	362	12	382;342	12	y	0.98	391	7	435;347	7	y	0.98	235.5	6	253;218	6	y	0.0474207	2.82843	up	ENSG00000157045.8
known_NIR_7608	chr16	15364932	15365429	-	15364069	15365429	A3SS	ENST00000360151.8	known	0.06	34	517	34	517	y	0.05	14	282	14	282	y	0.08	33	361	33	361	y	0.13	29	201	29	201	y	0.2	47	194	47	194	y	0.14	32	204	32	204	y	0.0363791	3.9598	up	ENSG00000183793.13
known_NIR_7611	chr16	15502376	15515305	+	15434759	15515305	A5SS	ENST00000568222.5	known	0.04	14	330	14	330	y	0.05	17	319	17	319	y	0.05	23	421	23	421	y	0.02	7	381	7	381	y	0.01	6	444	6	444	y	0.01	5	368	5	368	y	0.00211065	-7.07107	down	ENSG00000261130.5
known_NIR_7628	chr16	16090588;16098902	16098873;16102627	+	16090588	16102627	cassetteExon	ENST00000399410.7	known	0.04	23.5	604	23;24	604	y	0.03	10.5	404	10;11	404	y	0.03	13	395	10;16	395	y	0.01	4	365	4;4	365	y	0.02	11	460	7;15	460	y	0.02	7	415	4;10	415	y	0.0241101	-3.53553	down	ENSG00000103222.18
known_NIR_7643	chr16	1786655	1787677	+	1786655;1786955	1786757;1787677	ES	ENST00000262302.13	known	0.26	182	527	182	580;474	y	0.23	189	617.5	189	656;579	y	0.23	237	810.5	237	898;723	y	0.17	203	1026.5	203	1197;856	y	0.16	207	1124.5	207	1207;1042	y	0.13	106	723.5	106	762;685	y	0.00569655	-5.54322	down	ENSG00000095906.16
known_NIR_7645	chr16	1817271	1819897	-	1817271;1819223	1819115;1819897	ES	ENST00000397356.7	known	0.11	50	407.5	50	390;425	y	0.11	39	319	39	306;332	y	0.1	62	539	62	553;525	y	0.06	37	536	37	521;551	y	0.06	37	535	37	534;536	y	0.05	20	375	20	377;373	y	0.000447238	-10.6066	down	ENSG00000063854.12
known_NIR_7659	chr16	18789118	18790310	-	18789118	18790244	A5SS	ENST00000322989.8	known	0.67	4422	2217	4422	2217	y	0.69	4200	1867	4200	1867	y	0.68	5830	2714	5830	2714	y	0.71	5680	2291	5680	2291	y	0.7	5555	2340	5555	2340	y	0.72	3783	1443	3783	1443	y	0.0213116	3.67423	up	ENSG00000134419.15
known_NIR_7710	chr16	2081798	2083695	+	2081798;2082504	2082436;2083695	ES	ENST00000219476.7	known	0.98	95	2	95	1;3	n	0.98	134	2.5	134	0;5	n	1	217	0	217	0;0	n	0.97	188	6.5	188	4;9	y	0.95	149	8.5	149	7;10	y	0.96	118	4.5	118	2;7	y	0.0400537	-3.02372	down	ENSG00000103197.16
known_NIR_7760	chr16	2264760	2268055	-	2264760	2267663	5pMXE	ENST00000397086.6	known	0.76	431	138	431	138	y	0.72	364	143	364	143	y	0.73	509	193	509	193	y	0.68	395	187	395	187	y	0.66	447	228	447	228	y	0.64	333	188	333	188	y	0.0100689	-4.6	down	ENSG00000205937.11
known_NIR_7765	chr16	227336;228402	228333;229279	-	227336	229279	cassetteExon	ENST00000293872.12	known	0.07	35	487	27;43	487	y	0.06	25	402	20;30	402	y	0.06	41.5	632	44;39	632	y	0.04	20	501	15;25	501	y	0.04	18.5	507	18;19	507	y	0.03	11	382	8;14	382	y	0.00481268	-5.65685	down	ENSG00000007392.16
known_NIR_7792	chr16	2752846	2757472	+	2752846;2756606	2756334;2757472	ES	ENST00000301740.12	known	0.47	262	296	262	275;317	y	0.44	180	232	180	243;221	y	0.45	261	315.5	261	328;303	y	0.38	128	207	128	186;228	y	0.4	173	261.5	173	230;293	y	0.42	151	207.5	151	187;228	y	0.0240181	-3.67065	down	ENSG00000167978.16
known_NIR_7795	chr16	28181031	28211366	-	28181031;28209122	28208987;28211366	ES	ENST00000565698.5	known	0.89	266	31.5	266	26;37	y	0.89	236	29.5	236	29;30	y	0.91	371	37	371	33;41	y	0.93	335	24	335	20;28	y	0.94	357	23.5	357	23;24	y	0.94	334	20	334	18;22	y	0.0133217	5.36656	up	ENSG00000169180.11
known_NIR_7796	chr16	28353061	28362703	-	28353061	28356536	5pMXE	ENST00000533640.5	known	0.71	22	9	22	9	y	0.89	8	1	8	1	n	0.76	16	5	16	5	y	0.33	5	10	5	10	y	0.4	2	3	2	3	n	0.29	5	12	5	12	y	0.00421059	-7.14222	down	ENSG00000198156.10
known_NIR_7823	chr16	28836176	28836326	+	28836176	28836751	A3SS	ENST00000325215.10	known	0	0	17	0	17	n	0.15	4	22	4	22	y	0	0	27	0	27	n	0.28	8	21	8	21	y	0.26	12	35	12	35	y	0.19	5	22	5	22	y	0.0406964	3.39419	up	ENSG00000168488.18
known_NIR_7828	chr16	28863754	28866012	+	28863754	28867331	A3SS	ENST00000545570.5	known	0.84	53	10	53	10	y	0.81	38	9	38	9	y	0.82	28	6	28	6	y	1	44	0	44	0	n	0.97	34	1	34	1	n	1	28	0	28	0	n	0.000257911	12.5	up	ENSG00000178188.14
known_NIR_7829	chr16	28863754	28867331	+	28863754;28867033	28866012;28867331	ES	ENST00000322610.12	known	0.07	10	134.5	10	53;216	y	0.07	9	121.5	9	38;205	y	0.04	6	145.5	6	28;263	y	0	0	149.5	0	44;255	n	0.01	1	149	1	34;264	n	0	0	105	0	28;182	n	0.020998	-5.37587	down	ENSG00000178188.14
known_NIR_7835	chr16	28872705	28873447	+	28873269	28873447	A5SS&ES	ENST00000545570.5	known	0.16	31	162	31	162	y	0.12	22	164	22	164	y	0.1	26	226	26	226	y	0.01	2	162	2	162	y	0.06	11	181	11	181	y	0.03	4	137	4	137	y	0.0161816	-4.08422	down	ENSG00000178188.14
known_NIR_7836	chr16	28872705;28873269	28873170;28873447	+	28872705	28873447	cassetteExon	ENST00000322610.12	known	0.81	136.5	31	111;162	31	y	0.86	137	22	110;164	22	y	0.87	179	26	132;226	26	y	0.98	130.5	2	99;162	2	y	0.93	151.5	11	122;181	11	y	0.97	124	4	111;137	4	y	0.010054	4.71495	up	ENSG00000178188.14
known_NIR_7847	chr16	28981615	28982356	+	28981615;28982056	28981901;28982356	ES	ENST00000565975.5	known	0.24	101	320.5	101	317;324	y	0.21	77	297.5	77	298;297	y	0.19	93	402	93	392;412	y	0.15	71	388	71	358;418	y	0.13	56	384.5	56	371;398	y	0.13	42	290	42	281;299	y	0.020055	-4.79583	down	ENSG00000169682.17
known_NIR_7852	chr16	29455235	29455398	+	29454930	29455398	A5SS	ENST00000330181.9	known	0.03	18	563	18	563	y	0.03	15	505	15	505	y	0.04	29	737	29	737	y	0	0	872	0	872	n	0.02	19	1062	19	1062	y	0.01	11	768	11	768	y	0.0356527	-3.5	down	ENSG00000181625.17
known_NIR_7854	chr16	29458015	29461382	+	29458015	29458095	3pMXE	ENST00000330181.9	known	0.17	46	223	46	223	y	0.17	47	222	47	222	y	0.22	85	295	85	295	y	0.09	41	424	41	424	y	0.13	65	453	65	453	y	0.12	43	320	43	320	y	0.0274169	-3.56887	down	ENSG00000181625.17
known_NIR_7888	chr16	29994843	29995103	-	29993808	29995103	A3SS	ENST00000564026.1	known	0.28	48	123	48	123	y	0.32	58	121	58	121	y	0.29	72	178	72	178	y	0.4	89	132	89	132	y	0.43	96	129	96	129	y	0.5	82	82	82	82	y	0.0255398	4.58732	up	ENSG00000149929.15
known_NIR_7895	chr16	30001040;30001530	30001212;30005221	+	30001040	30005221	cassetteExon	ENST00000304516.11	known	0.34	234.5	454	23;446	454	y	0.35	190.5	361	38;343	361	y	0.38	284.5	467	31;538	467	y	0.43	323.5	428	47;600	428	y	0.43	343.5	449	64;623	449	y	0.49	228.5	234	42;415	234	y	0.023714	4	up	ENSG00000169592.14
known_NIR_7896	chr16	30001040;30001530	30001465;30005221	+	30001040	30005221	cassetteExon	ENST00000304516.11	known	0.34	235	454	24;446	454	y	0.33	178.5	361	14;343	361	y	0.37	277.5	467	17;538	467	y	0.42	315.5	428	31;600	428	y	0.42	325.5	449	28;623	449	y	0.47	209.5	234	4;415	234	y	0.0146362	4.37998	up	ENSG00000169592.14
known_NIR_7898	chr16	30064505	30066885	+	30065927	30066885	5pMXE	ENST00000564595.6	known	0.02	2	98	2	98	y	0.02	3	121	3	121	y	0.07	9	126	9	126	y	0.12	24	170	24	170	y	0.14	25	154	25	154	y	0.17	26	127	26	127	y	0.00889779	4.82418	up	ENSG00000149925.16
known_NIR_7900	chr16	30064505;30065927	30065876;30066885	+	30064505	30066885	cassetteExon	ENST00000395248.5	known	0.98	86	2	74;98	2	y	0.97	87	3	53;121	3	y	0.93	112	9	98;126	9	y	0.84	124	24	78;170	24	y	0.84	131.5	25	109;154	25	y	0.79	97.5	26	68;127	26	y	0.00387007	-6.04512	down	ENSG00000149925.16
known_NIR_7911	chr16	30117003	30117670	-	30117003;30117285	30117154;30117670	ES	ENST00000263025.8	known	0.12	34	247	34	242;252	y	0.08	19	234	19	226;242	y	0.1	33	310	33	321;299	y	0.03	12	395	12	396;394	y	0.04	19	425.5	19	474;377	y	0.05	17	320	17	322;318	y	0.0196198	-4.64758	down	ENSG00000102882.11
known_NIR_7915	chr16	30197357	30200725	+	30197357	30197437	3pMXE	ENST00000345535.8	known	0.15	41	238	41	238	y	0.16	45	236	45	236	y	0.21	85	314	85	314	y	0.08	39	442	39	442	y	0.12	64	471	64	471	y	0.12	46	329	46	329	y	0.0488129	-2.9173	down	ENSG00000132207.17
known_NIR_7921	chr16	3020491	3021555	+	3020491;3021319	3021215;3021555	ES	ENST00000326577.8	known	0.24	2125	6715.5	2125	6441;6990	y	0.2	1650	6522	1650	6209;6835	y	0.19	2023	8644.5	2023	8280;9009	y	0.13	1303	8784.5	1303	8375;9194	y	0.11	1116	9072	1116	8730;9414	y	0.1	559	5082	559	4806;5358	y	0.0100689	-5.48048	down	ENSG00000006327.13
known_NIR_7922	chr16	3020491	3021555	+	3021319	3021555	A5SS&ES	ENST00000573001.5	known	0.23	2125	6990	2125	6990	y	0.19	1650	6835	1650	6835	y	0.18	2023	9009	2023	9009	y	0.12	1303	9194	1303	9194	y	0.11	1116	9414	1116	9414	y	0.09	559	5358	559	5358	y	0.0111638	-5.2915	down	ENSG00000006327.13
known_NIR_7925	chr16	3023361	3023847	-	3023361	3023474	A5SS&ES	ENST00000572355.5	known	0.34	187	357	187	357	y	0.37	204	354	204	354	y	0.34	263	513	263	513	y	0.3	323	765	323	765	y	0.31	420	946	420	946	y	0.31	295	657	295	657	y	0.0383797	-4.11096	down	ENSG00000103145.10
known_NIR_7926	chr16	3023361	3023847	-	3023361;3023530	3023474;3023847	ES	ENST00000248089.7	known	0.36	187	329.5	187	357;302	y	0.38	204	329	204	354;304	y	0.36	263	460	263	513;407	y	0.32	323	699	323	765;633	y	0.33	420	866	420	946;786	y	0.31	295	648	295	657;639	y	0.00647645	-5.2915	down	ENSG00000103145.10
known_NIR_7946	chr16	30571123	30572122	-	30571123	30571434	A5SS	ENST00000223459.10	known	0.31	22	50	22	50	y	0.25	11	33	11	33	y	0.25	17	52	17	52	y	0.1	10	92	10	92	y	0.12	17	120	17	120	y	0.13	10	65	10	65	y	0.00786453	-7.01493	down	ENSG00000229809.8
known_NIR_7976	chr16	3065710	3065784	+	3065687	3065784	A5SS	ENST00000529550.5	known	0.3	153	365	153	365	y	0.25	89	266	89	266	y	0.27	114	306	114	306	y	0.21	100	387	100	387	y	0.19	87	360	87	360	y	0.18	50	223	50	223	y	0.0146393	-4.70679	down	ENSG00000008517.16
known_NIR_7977	chr16	3067415	3067984	+	3067415;3067613	3067554;3067984	ES	ENST00000325568.9	known	0.31	497	1095	497	1070;1120	y	0.27	322	858.5	322	899;818	y	0.28	383	988	383	969;1007	y	0.22	346	1257.5	346	1323;1192	y	0.19	288	1221.5	288	1243;1200	y	0.18	152	707	152	732;682	y	0.00610723	-5.29514	down	ENSG00000008517.16
known_NIR_7978	chr16	3067415	3067984	+	3067613	3067984	A5SS	ENST00000534507.5	known	0.31	497	1120	497	1120	y	0.28	322	818	322	818	y	0.28	383	1007	383	1007	y	0.22	346	1192	346	1192	y	0.19	288	1200	288	1200	y	0.18	152	682	152	682	y	0.00438413	-5.96962	down	ENSG00000008517.16
known_NIR_7979	chr16	3067415;3067613	3067554;3068180	+	3067415;3068010	3067984;3068180	MXE	ENST00000530890.5	known	0.37	628	1069.5	1070;186	497;1642	y	0.4	473.5	697.5	899;48	322;1073	y	0.38	527.5	876.5	969;86	383;1370	y	0.42	699	963.5	1323;75	346;1581	y	0.42	656.5	890	1243;70	288;1492	y	0.44	377	473	732;22	152;794	y	0.0197794	3.91965	up	ENSG00000008517.16
known_NIR_7984	chr16	30720978	30722122	+	30720978;30721476	30721189;30722122	ES	ENST00000262518.8	known	0.28	33	84	33	90;78	y	0.26	15	43	15	32;54	y	0.19	23	99	23	104;94	y	0.11	11	89.5	11	114;65	y	0.17	23	113.5	23	106;121	y	0.1	10	94.5	10	81;108	y	0.0310185	-3.33712	down	ENSG00000080603.16
known_NIR_7988	chr16	30765499	30766379	+	30765499;30766282	30766163;30766379	ES	ENST00000324685.10	known	0.14	76	477	76	393;561	y	0.09	39	410	39	373;447	y	0.09	58	574.5	58	522;627	y	0.04	21	512	21	463;561	y	0.03	18	534.5	18	442;627	y	0.04	15	382.5	15	367;398	y	0.0474796	-4.11844	down	ENSG00000103549.21
known_NIR_8026	chr16	31201841	31202417	-	31201841;31202203	31202147;31202417	ES	ENST00000247470.9	known	0.51	191	186.5	191	195;178	y	0.52	154	140	154	133;147	y	0.51	268	259	268	256;262	y	0.3	147	341	147	339;343	y	0.27	136	367	136	343;391	y	0.29	106	264.5	106	270;259	y	0.000438233	-24.0416	down	ENSG00000103490.13
known_NIR_8043	chr16	3288570	3289393	+	3284205	3289393	A5SS	ENST00000574253.1	known	0.88	132	18	132	18	y	0.83	90	19	90	19	y	0.82	149	32	149	32	y	0.77	129	38	129	38	y	0.73	124	45	124	45	y	0.8	98	25	98	25	y	0.0497887	-2.78916	down	ENSG00000006194.9
known_NIR_8095	chr16	4426092	4434384	+	4426092	4441506	A3SS	ENST00000431375.6	known	0.98	1144	29	1144	29	y	0.96	959	39	959	39	y	0.97	1432	46	1432	46	y	0.94	1091	73	1091	73	y	0.95	1134	56	1134	56	y	0.95	714	40	714	40	y	0.0356527	-3.5	down	ENSG00000103423.13
known_NIR_8101	chr16	4476487	4505484	+	4474847	4505484	A5SS	ENST00000406590.6	known	0.9	314	36	314	36	y	0.93	289	21	289	21	y	0.92	367	30	367	30	y	0.96	436	17	436	17	y	0.98	433	9	433	9	y	0.94	324	20	324	20	y	0.0442361	2.9824	up	ENSG00000103415.11
known_NIR_8116	chr16	4502959	4505484	+	4474847	4505484	A5SS	ENST00000406590.6	known	0.43	27	36	27	36	y	0.4	14	21	14	21	y	0.39	19	30	19	30	y	0.54	20	17	20	17	y	0.67	18	9	18	9	y	0.56	25	20	25	20	y	0.0363743	4.34813	up	ENSG00000103415.11
known_NIR_8159	chr16	4877111	4880083	+	4877111;4877474	4877385;4880083	ES	ENST00000262376.10	known	0.23	23	75	23	78;72	y	0.21	16	61	16	66;56	y	0.25	24	70.5	24	76;65	y	0.15	8	46.5	8	51;42	y	0.09	7	70.5	7	81;60	y	0.06	5	83	5	87;79	y	0.0248363	-4.50333	down	ENSG00000118900.14
known_NIR_8194	chr16	57055094	57058065	+	57055094;57055519	57055433;57058065	ES	ENST00000262510.10	known	0.44	18	22.5	18	18;27	y	0.33	11	22	11	15;29	y	0.39	28	43	28	29;57	y	0.09	1	10	1	7;13	n	0.21	3	11.5	3	8;15	y	0	0	17.5	0	17;18	n	0.0247227	-4.17653	down	ENSG00000140853.15
known_NIR_8198	chr16	57173869	57175539	-	57173869	57185825	A5SS	ENST00000567439.5	known	0.08	7	84	7	84	y	0	0	46	0	46	n	0	0	92	0	92	n	0.16	15	79	15	79	y	0.17	19	96	19	96	y	0.14	7	43	7	43	y	0.0296568	4.62845	up	ENSG00000172775.16
known_NIR_8247	chr16	58501077	58503798	+	58495008	58503798	A5SS	ENST00000258187.9	known	0.17	10	49	10	49	y	0.12	4	30	4	30	y	0.1	8	73	8	73	y	0.3	17	40	17	40	y	0.28	18	47	18	47	y	0.25	15	46	15	46	y	0.0062534	5.77748	up	ENSG00000103034.14
known_NIR_8259	chr16	634797;634956	634889;635281	-	634797	635281	cassetteExon	ENST00000397666.6	known	0.61	139.5	89	217;62	89	y	0.62	157.5	96	225;90	96	y	0.67	268	132	367;169	132	y	0.74	402.5	142	543;262	142	y	0.7	417.5	182	549;286	182	y	0.76	280	90	340;220	90	y	0.0175437	3.90567	up	ENSG00000130731.15
known_NIR_8261	chr16	634797;635340	634889;636094	-	634797	636094	cassetteExon	ENST00000338401.8	known	0.24	183.5	582	217;150	582	y	0.29	198	487	225;171	487	y	0.34	356.5	684	367;346	684	y	0.49	471.5	482	543;400	482	y	0.47	472	533	549;395	533	y	0.52	285	260	340;230	260	y	0.00850546	6.29167	up	ENSG00000130731.15
known_NIR_8264	chr16	634797;635340	635281;636094	-	634797	636094	cassetteExon	ENST00000338401.8	known	0.17	119.5	582	89;150	582	y	0.22	133.5	487	96;171	487	y	0.26	239	684	132;346	684	y	0.36	271	482	142;400	482	y	0.35	288.5	533	182;395	533	y	0.38	160	260	90;230	260	y	0.0210752	5.33578	up	ENSG00000130731.15
known_NIR_8265	chr16	634797;635340	635281;636094	-	634797;635774	634889;636094	MXE	ENST00000614890.4	known	0.35	119.5	225.5	89;150	217;234	y	0.32	133.5	284	96;171	225;343	y	0.37	239	414.5	132;346	367;462	y	0.29	271	657	142;400	543;771	y	0.29	288.5	711	182;395	549;873	y	0.25	160	473	90;230	340;606	y	0.0240973	-3.54965	down	ENSG00000130731.15
known_NIR_8266	chr16	634797;635774	635281;636094	-	634797	636094	cassetteExon	ENST00000338401.8	known	0.22	161.5	582	89;234	582	y	0.31	219.5	487	96;343	487	y	0.3	297	684	132;462	684	y	0.49	456.5	482	142;771	482	y	0.5	527.5	533	182;873	533	y	0.57	348	260	90;606	260	y	0.00321716	6.40252	up	ENSG00000130731.15
known_NIR_8267	chr16	634797;635774	635612;636094	-	634797	636094	cassetteExon	ENST00000338401.8	known	0.19	135	582	36;234	582	y	0.3	204	487	65;343	487	y	0.3	287.5	684	113;462	684	y	0.48	443	482	115;771	482	y	0.49	502.5	533	132;873	533	y	0.57	342	260	78;606	260	y	0.00679985	5.38469	up	ENSG00000130731.15
known_NIR_8268	chr16	634797;635774	635612;636094	-	634797;635340	635281;636094	MXE	ENST00000397664.8	known	0.53	135	119.5	36;234	89;150	y	0.6	204	133.5	65;343	96;171	y	0.55	287.5	239	113;462	132;346	y	0.62	443	271	115;771	142;400	y	0.64	502.5	288.5	132;873	182;395	y	0.68	342	160	78;606	90;230	y	0.0349275	3.17641	up	ENSG00000130731.15
known_NIR_8272	chr16	642249	646472	+	642249	647417	A3SS	ENST00000307650.8	known	0.1	58	535	58	535	y	0.12	71	533	71	533	y	0.09	78	792	78	792	y	0.19	205	863	205	863	y	0.2	206	850	206	850	y	0.24	151	476	151	476	y	0.00751564	6.04743	up	ENSG00000172366.19
known_NIR_8274	chr16	66427431	66469602	+	66427431;66437701	66437595;66469602	ES	ENST00000536005.6	known	0.5	3	3	3	4;2	n	0.57	8	6	8	5;7	y	0.38	4	6.5	4	9;4	y	0.3	4	9.5	4	14;5	y	0.21	3	11	3	21;1	n	0.32	5	10.5	5	11;10	y	0.0437485	-3.18053	down	ENSG00000166546.13
known_NIR_8282	chr16	66552793	66563122	+	66552793;66558348	66558190;66563122	ES	ENST00000264001.8	known	0.45	383	463.5	383	684;243	y	0.45	360	439.5	360	658;221	y	0.46	498	580	498	896;264	y	0.48	528	579.5	528	845;314	y	0.52	576	531	576	804;258	y	0.52	422	390	422	565;215	y	0.0499033	3.88057	up	ENSG00000217555.12
known_NIR_8289	chr16	66552793;66558348	66558190;66565886	+	66552793;66563217	66563122;66565886	MXE	ENST00000351137.8	known	0.48	364.5	401	684;45	383;419	y	0.46	347.5	400.5	658;37	360;441	y	0.46	477	550.5	896;58	498;603	y	0.44	456	587.5	845;67	528;647	y	0.42	440	595.5	804;76	576;615	y	0.41	304.5	444.5	565;44	422;467	y	0.0197794	-3.91965	down	ENSG00000217555.12
known_NIR_8352	chr16	67832108	67832455	-	67832108;67832315	67832228;67832455	ES	ENST00000562787.5	known	0.03	5	138.5	5	141;136	y	0.06	7	113	7	117;109	y	0.05	10	184.5	10	178;191	y	0	0	171	0	174;168	n	0.02	5	241.5	5	260;223	y	0	0	142.5	0	150;135	n	0.0253033	-3.61814	down	ENSG00000102901.12
known_NIR_8391	chr16	69153680	69154393	+	69153680	69160356	A3SS	ENST00000352319.8	known	0.96	549	25	549	25	y	0.97	494	17	494	17	y	0.97	677	23	677	23	y	0.93	584	42	584	42	y	0.94	587	37	587	37	y	0.95	498	27	498	27	y	0.0248175	-4	down	ENSG00000141076.17
known_NIR_8392	chr16	69157240	69160356	+	69153680	69160356	A5SS	ENST00000352319.8	known	0.95	508	25	508	25	y	0.96	442	17	442	17	y	0.96	604	23	604	23	y	0.93	566	42	566	42	y	0.94	593	37	593	37	y	0.94	453	27	453	27	y	0.0132356	-4.24264	down	ENSG00000141076.17
known_NIR_8416	chr16	70114440	70114821	+	70114440	70127260	A3SS	ENST00000398122.7	known	1	2	0	2	0	n	1	8	0	8	0	n	0.86	6	1	6	1	n	0.67	8	4	8	4	y	0.5	1	1	1	1	n	0.64	9	5	9	5	y	0.00781399	-4.9887	down	ENSG00000090857.13
known_NIR_8431	chr16	70468968	70470314	+	70468968;70469323	70469152;70470314	ES	ENST00000288078.10	known	0.35	11	20	11	16;24	y	0.3	10	23.5	10	27;20	y	0.42	9	12.5	9	14;11	y	0.14	5	30	5	30;30	y	0.13	4	27.5	4	17;38	y	0.12	3	23	3	28;18	y	0.0204201	-6.4254	down	ENSG00000157353.16
known_NIR_8466	chr16	71922680	71924769	+	71922680;71923380	71923288;71924769	ES	ENST00000544564.5	known	0.08	49	533.5	49	619;448	y	0.09	39	409.5	39	505;314	y	0.11	73	591	73	685;497	y	0.12	66	505	66	593;417	y	0.15	101	558.5	101	643;474	y	0.14	74	443.5	74	490;397	y	0.0254815	3.4744	up	ENSG00000182149.20
known_NIR_8516	chr16	75451839	75464232	-	75451839	75464468	A5SS	ENST00000567194.5	known	0.13	19	127	19	127	y	0.13	17	114	17	114	y	0.11	21	168	21	168	y	0.28	34	89	34	89	y	0.19	25	108	25	108	y	0.24	27	86	27	86	y	0.0417077	4.21718	up	ENSG00000261717.5
known_NIR_8535	chr16	786928	787354	-	786928;787179	787077;787354	ES	ENST00000561734.5	known	0.2	56	225.5	56	205;246	y	0.13	38	256.5	38	191;322	y	0.12	48	354	48	283;425	y	0.06	28	429	28	357;501	y	0.03	14	429	14	380;478	y	0	0	271.5	0	235;308	n	0.0215297	-3.92792	down	ENSG00000007376.7
known_NIR_8581	chr16	84981994;84988873	84988763;84990304	-	84981994	84990304	cassetteExon	ENST00000313732.8	known	0.33	94	195	80;108	195	y	0.32	93.5	195	92;95	195	y	0.34	94	183	95;93	183	y	0.25	74	228	94;54	228	y	0.27	71	194	72;70	194	y	0.25	58.5	179	61;56	179	y	0.00124669	-8.31522	down	ENSG00000153786.12
known_NIR_8658	chr16	89583528	89583697	+	89577721	89583697	A5SS	ENST00000319518.12	known	0	0	155	0	155	n	0	0	119	0	119	n	0.03	6	181	6	181	y	0.07	10	139	10	139	y	0.1	11	103	11	103	y	0.14	13	79	13	79	y	0.0271787	4.12837	up	ENSG00000178773.14
known_NIR_8664	chr16	89686797	89690553	+	89686797;89689324	89689252;89690553	ES	ENST00000353379.11	known	0.31	35	79	35	36;122	y	0.23	23	76.5	23	28;125	y	0.29	46	114.5	46	62;167	y	0.17	24	119	24	81;157	y	0.15	23	134.5	23	80;189	y	0.19	22	93	22	52;134	y	0.0302764	-4	down	ENSG00000185324.21
known_NIR_8665	chr16	89686797	89690553	+	89689324	89690553	A5SS&ES	ENST00000505473.5	known	0.22	35	122	35	122	y	0.16	23	125	23	125	y	0.22	46	167	46	167	y	0.13	24	157	24	157	y	0.11	23	189	23	189	y	0.14	22	134	22	134	y	0.0499312	-3.35497	down	ENSG00000185324.21
known_NIR_8678	chr16	89907322	89910591	+	89907322;89909083	89908966;89910591	ES	ENST00000263347.11	known	0.96	245	9.5	245	14;5	y	0.94	213	12.5	213	21;4	y	0.95	270	15	270	22;8	y	0.92	345	31.5	345	46;17	y	0.91	315	33	315	52;14	y	0.9	285	31	285	44;18	y	0.00804989	-4.89898	down	ENSG00000141002.18
known_NIR_8682	chr16	89923458	89932571	+	89922245	89932571	A5SS	ENST00000554444.5	known	0.95	2445	132	2445	132	y	0.95	2587	130	2587	130	y	0.96	3461	142	3461	142	y	0.96	3342	142	3342	142	y	0.97	3792	124	3792	124	y	0.97	2507	80	2507	80	y	0.0474207	2.82843	up	ENSG00000258947.6
known_NIR_8774	chr17	16381679	16381902	+	16381462	16381902	A5SS	ENST00000395839.5	known	0.29	117	281	117	281	y	0.31	111	243	111	243	y	0.28	129	329	129	329	y	0.23	129	435	129	435	y	0.24	111	355	111	355	y	0.23	95	311	95	311	y	0.0124364	-6.36396	down	ENSG00000170315.13
known_NIR_8776	chr17	16439060	16439327	+	16439029	16439327	A5SS	ENST00000487066.5	known	0.59	1189	823	1189	823	y	0.59	1224	867	1224	867	y	0.61	1822	1157	1822	1157	y	0.65	1268	686	1268	686	y	0.65	1368	746	1368	746	y	0.66	781	410	781	410	y	0.00505837	7.60263	up	ENSG00000175061.17
known_NIR_8778	chr17	16439414	16439528	+	16439414	16439581	A3SS	ENST00000487066.5	known	0.63	4592	2748	4592	2748	y	0.65	3621	1960	3621	1960	y	0.67	5261	2639	5261	2639	y	0.73	3723	1352	3723	1352	y	0.75	4000	1305	4000	1305	y	0.79	2703	720	2703	720	y	0.0105551	5.05964	up	ENSG00000175061.17
known_NIR_8780	chr17	16439414	16439660	+	16439414	16439581	A3SS	ENST00000487066.5	known	0.24	885	2748	885	2748	y	0.23	598	1960	598	1960	y	0.27	977	2639	977	2639	y	0.35	744	1352	744	1352	y	0.31	589	1305	589	1305	y	0.36	400	720	400	720	y	0.00986784	4.80196	up	ENSG00000175061.17
known_NIR_8783	chr17	16439414	16440185	+	16439414;16439703	16439581;16440185	ES	ENST00000487066.5	known	0.6	7247	4875.5	7247	2748;7003	y	0.62	5896	3610	5896	1960;5260	y	0.64	9079	5063	9079	2639;7487	y	0.69	7135	3165	7135	1352;4978	y	0.7	6906	3028	6906	1305;4751	y	0.69	4208	1913	4208	720;3106	y	0.0176431	6.1017	up	ENSG00000175061.17
known_NIR_8784	chr17	16439414	16440185	+	16439703	16440185	A5SS	ENST00000480811.5	known	0.51	7247	7003	7247	7003	y	0.53	5896	5260	5896	5260	y	0.55	9079	7487	9079	7487	y	0.59	7135	4978	7135	4978	y	0.59	6906	4751	6906	4751	y	0.58	4208	3106	4208	3106	y	0.0310687	4.71495	up	ENSG00000175061.17
known_NIR_8786	chr17	16439414;16439703	16439660;16440185	+	16439414	16440185	cassetteExon	ENST00000581361.5	known	0.35	3944	7247	885;7003	7247	y	0.33	2929	5896	598;5260	5896	y	0.32	4232	9079	977;7487	9079	y	0.29	2861	7135	744;4978	7135	y	0.28	2670	6906	589;4751	6906	y	0.29	1753	4208	400;3106	4208	y	0.0227763	-4.94975	down	ENSG00000175061.17
known_NIR_8788	chr17	16440253	16441368	+	16440253	16441074	A3SS&ES	ENST00000579473.5	known	0.16	1872	10184	1872	10184	y	0.15	1490	8538	1490	8538	y	0.16	2360	12378	2360	12378	y	0.17	1805	8722	1805	8722	y	0.19	1938	8321	1938	8321	y	0.18	1120	5204	1120	5204	y	0.0356527	3.5	up	ENSG00000175061.17
known_NIR_8790	chr17	16440253	16441368	+	16440253;16441130	16441074;16441368	ES	ENST00000487066.5	known	0.16	1872	9936	1872	10184;9688	y	0.15	1490	8387	1490	8538;8236	y	0.16	2360	12133.5	2360	12378;11889	y	0.17	1805	8560	1805	8722;8398	y	0.19	1938	8188	1938	8321;8055	y	0.18	1120	5124	1120	5204;5044	y	0.0356527	3.5	up	ENSG00000175061.17
known_NIR_8822	chr17	17879743;17884768	17884634;17898596	-	17879743;17893810	17882705;17898596	MXE	ENST00000318094.14	known	0.03	2.5	92	0;5	69;115	n	0.02	1.5	64.5	0;3	58;71	n	0	0	99.5	0;0	79;120	n	0.08	8	92.5	2;14	82;103	y	0.04	4.5	105.5	7;2	90;121	y	0.07	5.5	76.5	10;1	71;82	n	0.0395679	3.1305	up	ENSG00000175662.17
known_NIR_8834	chr17	18254182	18254769	-	18254182;18254682	18254521;18254769	ES	ENST00000578558.5	known	0.06	37	563	37	553;573	y	0.07	39	532.5	39	542;523	y	0.04	39	854	39	790;918	y	0.01	10	972.5	10	999;946	y	0.01	14	952	14	920;984	y	0.02	18	714	18	681;747	y	0.0271218	-4.59619	down	ENSG00000177731.15
known_NIR_8837	chr17	18263248	18263784	+	18263248	18263710	A3SS	ENST00000323019.8	known	0	0	53	0	53	n	0.02	1	44	1	44	n	0	0	48	0	48	n	0.08	6	67	6	67	y	0.09	5	50	5	50	y	0.04	2	51	2	51	y	0.03755	3.8	up	ENSG00000177427.12
known_NIR_8844	chr17	18732134	18734877	+	18727758	18734877	A5SS	ENST00000414850.6	known	0.98	3285	83	3285	83	y	0.97	2602	80	2602	80	y	0.97	3701	100	3701	100	y	0.95	3112	151	3112	151	y	0.96	3107	136	3107	136	y	0.96	2225	92	2225	92	y	0.0241101	-3.53553	down	ENSG00000108448.20
known_NIR_8881	chr17	19378630	19378896	+	19378101	19378896	A5SS	ENST00000308406.9	known	0.45	34	42	34	42	y	0.51	27	26	27	26	y	0.58	38	27	38	27	y	0.67	32	16	32	16	y	0.72	43	17	43	17	y	0.69	35	16	35	16	y	0.0283902	4.46907	up	ENSG00000166484.19
known_NIR_8925	chr17	27617428	27621929	+	27617428	27623314	A3SS	ENST00000268763.10	known	0	0	54	0	54	n	0.02	1	54	1	54	n	0.03	2	62	2	62	y	0.06	3	44	3	44	y	0.11	8	68	8	68	y	0.08	4	48	4	48	y	0.0247822	3.92232	up	ENSG00000141068.13
known_NIR_8958	chr17	28725563	28726756	-	28725563	28725904	5pMXE	ENST00000292090.7	known	0.09	21	225	21	225	y	0.07	15	209	15	209	y	0.08	23	275	23	275	y	0.03	9	351	9	351	y	0.05	16	316	16	316	y	0.05	11	219	11	219	y	0.0147784	-4.15761	down	ENSG00000160606.10
known_NIR_8973	chr17	28790425	28842682	-	28790425;28834326	28834293;28842682	ES	ENST00000583522.5	known	0.56	5	4	5	2;6	y	0.32	5	10.5	5	5;16	y	0.36	6	10.5	6	5;16	y	0	0	5.5	0	3;8	n	0.21	3	11	3	5;17	y	0	0	12.5	0	12;13	n	0.0283264	-3.36486	down	ENSG00000173065.13
known_NIR_8989	chr17	29578779;29578988	29578962;29581338	-	29578779	29581338	cassetteExon	ENST00000225394.7	known	0.05	18.5	366	19;18	366	y	0.04	15	350	15;15	350	y	0.07	30	411	32;28	411	y	0.11	61.5	477	60;63	477	y	0.11	55.5	463	60;51	463	y	0.15	56.5	326	60;53	326	y	0.01623	4.3788	up	ENSG00000108262.15
known_NIR_8993	chr17	29925555	29929938	-	29848929	29929938	A3SS	ENST00000540801.5	known	0.8	92	23	92	23	y	0.77	67	20	67	20	y	0.78	130	36	130	36	y	0.9	154	18	154	18	y	0.84	102	19	102	19	y	0.86	119	20	119	20	y	0.0252049	4.22577	up	ENSG00000141298.17
known_NIR_9052	chr17	35261096	35264183	+	35261096	35265072	A3SS	ENST00000542451.1	known	0.9	70	8	70	8	y	0.86	31	5	31	5	y	0.84	36	7	36	7	y	1	24	0	24	0	n	1	41	0	41	0	n	0.98	52	1	52	1	n	0.0108954	6.71751	up	ENSG00000166750.9
known_NIR_9053	chr17	35261096	35265072	+	35261096;35264903	35264183;35265072	ES	ENST00000299977.8	known	0.1	8	71	8	70;72	y	0.15	5	28.5	5	31;26	y	0.15	7	38.5	7	36;41	y	0	0	22.5	0	24;21	n	0	0	38	0	41;35	n	0.02	1	50.5	1	52;49	n	0.00895289	-7.05642	down	ENSG00000166750.9
known_NIR_9054	chr17	35264903	35265072	+	35261096	35265072	A5SS	ENST00000542451.1	known	0.9	72	8	72	8	y	0.84	26	5	26	5	y	0.85	41	7	41	7	y	1	21	0	21	0	n	1	35	0	35	0	n	0.98	49	1	49	1	n	0.0121043	6.5922	up	ENSG00000166750.9
known_NIR_9065	chr17	35920272	35924604	-	35922675	35924604	3pMXE	ENST00000619876.4	known	0.14	2	12	2	12	y	0	0	10	0	10	n	0	0	5	0	5	n	0.22	2	7	2	7	n	0.28	5	13	5	13	y	0.47	7	8	7	8	y	0.0453798	3.12154	up	ENSG00000278023.4
known_NIR_9066	chr17	35920272;35922675	35922577;35924604	-	35920272	35924604	cassetteExon	ENST00000616596.4	known	0.82	9	2	6;12	2	y	1	8.5	0	7;10	0	n	1	4	0	3;5	0	n	0.76	6.5	2	6;7	2	y	0.73	13.5	5	14;13	5	y	0.58	9.5	7	11;8	7	y	0.0381486	-3.05424	down	ENSG00000278023.4
known_NIR_9080	chr17	36535601	36537094	+	36535592	36537094	A5SS	ENST00000614443.1	known	0.23	19	65	19	65	y	0.16	15	78	15	78	y	0.18	21	94	21	94	y	0.09	7	74	7	74	y	0.13	16	106	16	106	y	0.11	14	114	14	114	y	0.0411391	-3.36067	down	ENSG00000277161.1
known_NIR_9087	chr17	3690680	3691644	-	3690680;3691027	3690956;3691644	ES	ENST00000550383.1	known	0.74	89	31.5	89	35;28	y	0.55	66	54	66	53;55	y	0.59	69	47.5	69	53;42	y	0.35	50	91.5	50	89;94	y	0.34	47	92	47	102;82	y	0.38	40	65	40	76;54	y	0.0381493	-4.57109	down	ENSG00000257950.3
known_NIR_9090	chr17	37339850	37358999	-	37339850	37406262	A5SS	ENST00000616317.4	known	0.89	79	10	79	10	y	0.82	46	10	46	10	y	0.86	94	15	94	15	y	0.94	103	6	103	6	y	0.95	88	5	88	5	y	0.91	107	10	107	10	y	0.0422457	3.25269	up	ENSG00000278540.4
known_NIR_9126	chr17	39657852	39658405	+	39657852;39658026	39657973;39658405	ES	ENST00000336308.9	known	0.22	55	193.5	55	173;214	y	0.13	32	210.5	32	193;228	y	0.17	60	289.5	60	284;295	y	0.04	14	308.5	14	295;322	y	0.05	19	336	19	324;348	y	0.03	10	279	10	265;293	y	0.0310812	-5	down	ENSG00000131748.15
known_NIR_9127	chr17	39657852	39658405	+	39658026	39658405	A5SS&ES	ENST00000544210.6	known	0.2	55	214	55	214	y	0.12	32	228	32	228	y	0.17	60	295	60	295	y	0.04	14	322	14	322	y	0.05	19	348	19	348	y	0.03	10	293	10	293	y	0.0281185	-5.13098	down	ENSG00000131748.15
known_NIR_9151	chr17	40015845	40016485	+	40015845;40016340	40016233;40016485	ES	ENST00000394149.7	known	0.17	6	28.5	6	26;31	y	0.14	2	12	2	15;9	y	0.15	4	23.5	4	26;21	y	0.06	1	17	1	21;13	n	0.09	1	10.5	1	14;7	n	0	0	11	0	13;9	n	0.0481137	-3.70521	down	ENSG00000108342.12
known_NIR_9159	chr17	40089333	40093137	+	40089333	40093020	A3SS	ENST00000394121.8	known	0.18	3	14	3	14	y	0.27	4	11	4	11	y	0.17	4	20	4	20	y	0.03	2	56	2	56	y	0.07	4	53	4	53	y	0.1	5	47	5	47	y	0.0274781	-3.71231	down	ENSG00000126351.12
known_NIR_9194	chr17	42020269	42021564	+	42017626	42021564	A5SS	ENST00000307641.9	known	0.48	16	17	16	17	y	0.61	17	11	17	11	y	0.61	25	16	25	16	y	0.83	24	5	24	5	y	0.76	29	9	29	9	y	0.81	39	9	39	9	y	0.0183892	4.85363	up	ENSG00000168256.17
known_NIR_9207	chr17	42317224	42322285	-	42317224	42322282	A5SS	ENST00000264657.9	known	0.15	108	609	108	609	y	0.18	105	482	105	482	y	0.16	126	660	126	660	y	0.23	136	464	136	464	y	0.21	158	606	158	606	y	0.19	131	561	131	561	y	0.0357875	3.21182	up	ENSG00000168610.14
known_NIR_9250	chr17	43076611	43082404	-	43076614	43082404	A3SS	ENST00000357654.7	known	0.29	19	47	19	47	y	0.32	11	23	11	23	y	0.28	16	42	16	42	y	0.09	3	31	3	31	y	0.14	5	30	5	30	y	0.18	12	54	12	54	y	0.0134288	-5.57989	down	ENSG00000012048.19
known_NIR_9270	chr17	43545367	43546185	-	43545367;43545668	43545558;43546185	ES	ENST00000319349.9	known	0.47	136	150.5	136	167;134	y	0.51	164	158	164	157;159	y	0.44	213	271	213	320;222	y	0.41	187	273.5	187	271;276	y	0.34	142	278.5	142	304;253	y	0.31	106	234.5	106	277;192	y	0.0346564	-3.34252	down	ENSG00000175832.12
known_NIR_9288	chr17	44187400	44189022	+	44187109	44189022	A5SS	ENST00000357984.7	known	0.5	64	64	64	64	y	0.57	40	30	40	30	y	0.59	66	45	66	45	y	0.68	80	38	80	38	y	0.62	50	31	50	31	y	0.65	63	34	63	34	y	0.0497945	2.99112	up	ENSG00000168591.15
known_NIR_9292	chr17	44187743	44189022	+	44187743	44187907	A3SS&ES	ENST00000446571.7	known	0.53	38	34	38	34	y	0.41	19	27	19	27	y	0.41	43	61	43	61	y	0.26	23	64	23	64	y	0.26	27	78	27	78	y	0.33	28	58	28	58	y	0.0327559	-3.59908	down	ENSG00000168591.15
known_NIR_9304	chr17	44322528	44323284	-	44322528;44322852	44322808;44323284	ES	ENST00000225308.12	known	0.09	71	754	71	602;906	y	0.08	82	892.5	82	741;1044	y	0.08	113	1362.5	113	1095;1630	y	0.05	94	1824.5	94	1463;2186	y	0.05	96	1885	96	1523;2247	y	0.06	78	1336.5	78	1042;1631	y	0.00312559	-6.36396	down	ENSG00000013306.15
known_NIR_9305	chr17	44322528	44323284	-	44322852	44323284	A3SS&ES	ENST00000377095.9	known	0.07	71	906	71	906	y	0.07	82	1044	82	1044	y	0.06	113	1630	113	1630	y	0.04	94	2186	94	2186	y	0.04	96	2247	96	2247	y	0.05	78	1631	78	1631	y	0.0077626	-4.94975	down	ENSG00000013306.15
known_NIR_9381	chr17	4716033	4716412	+	4716033;4716191	4716147;4716412	ES	ENST00000269260.6	known	0.11	36	288.5	36	281;296	y	0.09	30	286.5	30	276;297	y	0.12	64	485.5	64	468;503	y	0.04	25	601	25	611;591	y	0.06	41	628	41	639;617	y	0.05	27	476.5	27	484;469	y	0.00873103	-5.37587	down	ENSG00000141480.17
known_NIR_9427	chr17	4891124	4891516	+	4891124	4891456	A3SS	ENST00000355280.10	known	0.21	49	190	49	190	y	0.19	46	197	46	197	y	0.2	60	242	60	242	y	0.15	49	277	49	277	y	0.15	54	300	54	300	y	0.12	33	233	33	233	y	0.0117745	-5.19615	down	ENSG00000141503.15
known_NIR_9428	chr17	4892234	4892656	+	4892234;4892512	4892402;4892656	ES	ENST00000355280.10	known	0.41	110	157	110	165;149	y	0.38	93	149.5	93	173;126	y	0.31	98	223	98	254;192	y	0.19	56	239.5	56	253;226	y	0.19	70	298	70	347;249	y	0.08	26	287	26	310;264	y	0.011724	-4.52548	down	ENSG00000141503.15
known_NIR_9443	chr17	4952890;4953341	4953051;4953712	+	4952890	4953712	cassetteExon	ENST00000519584.5	known	0.65	160	86	113;207	86	y	0.63	103.5	60	106;101	60	y	0.76	159.5	50	151;168	50	y	0.97	209.5	7	197;222	7	y	0.94	185.5	12	178;193	12	y	0.96	170	8	176;164	8	y	0.0170434	6.68833	up	ENSG00000108515.17
known_NIR_9452	chr17	4981831	4982757	-	4981831;4982160	4982089;4982757	ES	ENST00000414043.7	known	0.55	23	18.5	23	25;12	y	0.49	30	31.5	30	26;37	y	0.45	40	49.5	40	48;51	y	0.24	21	65	21	66;64	y	0.22	22	78.5	22	86;71	y	0.22	18	64.5	18	66;63	y	0.00867017	-9.05608	down	ENSG00000108509.20
known_NIR_9453	chr17	4981831;4982175	4982089;4982757	-	4981831	4982757	cassetteExon	ENST00000361571.9	known	0.37	13.5	23	25;2	23	y	0.3	13	30	26;0	30	n	0.38	24.5	40	48;1	40	n	0.63	35.5	21	66;5	21	y	0.68	46	22	86;6	22	y	0.67	36	18	66;6	18	y	0.00119175	10.5302	up	ENSG00000108509.20
known_NIR_9469	chr17	50547285	50548283	+	50547285;50547767	50547720;50548283	ES	ENST00000006658.10	known	0.48	165	175.5	165	85;266	y	0.44	139	176.5	139	86;267	y	0.42	221	300.5	221	154;447	y	0.26	141	408.5	141	201;616	y	0.24	139	443	139	195;691	y	0.2	67	269.5	67	120;419	y	0.00102618	-8.55236	down	ENSG00000006282.19
known_NIR_9492	chr17	51166563	51166827	+	51161272	51166827	A5SS	ENST00000393193.6	known	0.6	431	284	431	284	y	0.59	413	288	413	288	y	0.59	557	393	557	393	y	0.54	512	443	512	443	y	0.54	502	433	502	433	y	0.52	328	300	328	300	y	0.00430208	-8.04984	down	ENSG00000011052.21
known_NIR_9494	chr17	51166563	51166827	+	51165904	51166827	A5SS	ENST00000513177.5	known	0.77	431	127	431	127	y	0.73	413	153	413	153	y	0.77	557	171	557	171	y	0.69	512	231	512	231	y	0.7	502	215	502	215	y	0.71	328	137	328	137	y	0.0355281	-3.90007	down	ENSG00000243678.11
known_NIR_9499	chr17	5422829	5432542	+	5422829	5428071	3pMXE	ENST00000574003.1	known	0.89	103	13	103	13	y	0.89	85	11	85	11	y	0.91	144	15	144	15	y	0.99	183	1	183	1	n	0.94	217	15	217	15	y	0.95	153	8	153	8	y	0.03755	3.8	up	ENSG00000129197.14
known_NIR_9500	chr17	5422829;5426082	5425971;5432542	+	5422829	5432542	cassetteExon	ENST00000536255.6	known	0.63	176.5	103	344;9	103	y	0.62	136	85	262;10	85	y	0.56	185.5	144	349;22	144	y	0.53	207	183	379;35	183	y	0.44	169	217	309;29	217	y	0.48	141.5	153	268;15	153	y	0.0254344	-3.53009	down	ENSG00000129197.14
known_NIR_9502	chr17	5422829;5426299	5425971;5432542	+	5422829	5432542	cassetteExon	ENST00000536255.6	known	0.64	183	103	344;22	103	y	0.62	140	85	262;18	85	y	0.57	193	144	349;37	144	y	0.53	208	183	379;37	183	y	0.45	178.5	217	309;48	217	y	0.49	149.5	153	268;31	153	y	0.018519	-3.85961	down	ENSG00000129197.14
known_NIR_9552	chr17	58351508	58352065	-	58351508	58352067	A5SS	ENST00000225504.7	known	0.13	168	1081	168	1081	y	0.15	156	880	156	880	y	0.15	240	1310	240	1310	y	0.17	245	1181	245	1181	y	0.18	286	1319	286	1319	y	0.2	197	777	197	777	y	0.0253033	3.61814	up	ENSG00000213246.6
known_NIR_9599	chr17	61388708	61391977	+	61368494	61391977	A5SS	ENST00000407086.7	known	0.6	25	17	25	17	y	0.71	25	10	25	10	y	0.75	49	16	49	16	y	0.54	36	31	36	31	y	0.55	48	39	48	39	y	0.45	22	27	22	27	y	0.0397336	-3.15296	down	ENSG00000141376.20
known_NIR_9628	chr17	63706739	63710491	-	63707418	63710491	A3SS&ES	ENST00000245865.9	known	0.31	41	93	41	93	y	0.22	20	71	20	71	y	0.28	41	103	41	103	y	0.15	22	125	22	125	y	0.17	21	102	21	102	y	0.18	19	88	19	88	y	0.0481137	-3.70521	down	ENSG00000266173.5
known_NIR_9639	chr17	63774376	63787034	+	63774376;63775178	63775108;63787034	ES	ENST00000578681.5	known	0.68	164	77.5	164	88;67	y	0.72	163	64	163	66;62	y	0.71	169	67.5	169	70;65	y	0.78	100	28	100	29;27	y	0.75	212	72.5	212	64;81	y	0.74	184	65.5	184	65;66	y	0.0349197	3.13786	up	ENSG00000198231.12
known_NIR_9649	chr17	6449407;6449778	6449704;6450028	+	6449407	6450028	cassetteExon	ENST00000572447.5	known	0.02	5	205	7;3	205	y	0.01	1	171	2;0	171	n	0.01	3	283	4;2	283	y	0.03	8.5	313	12;5	313	y	0.03	10.5	321	8;13	321	y	0.02	4	226	5;3	226	y	0.0474207	2.82843	up	ENSG00000129195.15
known_NIR_9677	chr17	67992103	67992901	-	67992103	67993044	A5SS	ENST00000449250.2	known	0.2	30	119	30	119	y	0.19	23	97	23	97	y	0.17	35	169	35	169	y	0.22	31	113	31	113	y	0.24	39	125	39	125	y	0.23	38	124	38	124	y	0.0198551	4.11096	up	ENSG00000186665.8
known_NIR_9687	chr17	68512548;68515119	68514987;68515394	+	68512548	68515394	cassetteExon	ENST00000589228.5	known	0.1	77	674	50;104	674	y	0.09	52.5	535	31;74	535	y	0.1	84	774	62;106	774	y	0.08	43.5	500	35;52	500	y	0.09	69	698	42;96	698	y	0.08	61	693	32;90	693	y	0.0474207	-2.82843	down	ENSG00000108946.14
known_NIR_9689	chr17	68515119	68515394	+	68512142	68515394	A5SS	ENST00000358598.6	known	0.69	104	46	104	46	y	0.59	74	52	74	52	y	0.6	106	70	106	70	y	0.47	52	58	52	58	y	0.48	96	103	96	103	y	0.43	90	119	90	119	y	0.0197346	-4.72456	down	ENSG00000108946.14
known_NIR_9703	chr17	7014878	7015062	+	7014277	7015062	A5SS	ENST00000547302.2	known	0.89	771	92	771	92	y	0.88	741	97	741	97	y	0.9	924	98	924	98	y	0.93	1020	79	1020	79	y	0.92	1107	96	1107	96	y	0.92	631	52	631	52	y	0.0131721	5	up	ENSG00000161939.18
known_NIR_9704	chr17	7015156	7016495	+	7015156;7015875	7015774;7016495	ES	ENST00000547302.2	known	0.32	304	648.5	304	708;589	y	0.29	264	651.5	264	693;610	y	0.28	351	904	351	958;850	y	0.22	276	987.5	276	1075;900	y	0.23	318	1059.5	318	1114;1005	y	0.18	148	682.5	148	703;662	y	0.0126157	-4.45896	down	ENSG00000161939.18
known_NIR_9705	chr17	7016685	7017257	+	7016685	7016910	A3SS&ES	ENST00000552402.5	known	0.37	203	347	203	347	y	0.4	219	334	219	334	y	0.34	266	526	266	526	y	0.25	198	603	198	603	y	0.19	164	681	164	681	y	0.23	135	465	135	465	y	0.00404985	-5.93296	down	ENSG00000258315.5
known_NIR_9706	chr17	7016685	7017257	+	7016685;7017014	7016910;7017257	ES	ENST00000547302.2	known	0.43	203	272	203	347;197	y	0.46	219	255	219	334;176	y	0.38	266	427	266	526;328	y	0.3	198	461	198	603;319	y	0.23	164	536	164	681;391	y	0.29	135	337	135	465;209	y	0.00946357	-4.69157	down	ENSG00000161939.18
known_NIR_9711	chr17	7220197	7220604	+	7220197;7220529	7220464;7220604	ES	ENST00000543245.6	known	0.16	186	977	186	1121;833	y	0.14	174	1052	174	1194;910	y	0.13	248	1717	248	1989;1445	y	0.08	208	2285	208	2621;1949	y	0.07	167	2236	167	2558;1914	y	0.07	125	1639	125	1910;1368	y	0.00851597	-7.42462	down	ENSG00000072778.19
known_NIR_9720	chr17	7241679	7242079	-	7241679	7241768	5pMXE	ENST00000577035.5	known	0.22	8	28	8	28	y	0.26	15	43	15	43	y	0.27	12	33	12	33	y	0.35	17	31	17	31	y	0.35	14	26	14	26	y	0.43	16	21	16	21	y	0.0230487	4.12168	up	ENSG00000170296.9
known_NIR_9747	chr17	7322866	7322948	-	7322866	7322954	A5SS	ENST00000315614.11	known	0.8	81	20	81	20	y	0.77	69	21	69	21	y	0.82	97	21	97	21	y	0.64	63	35	63	35	y	0.72	66	26	66	26	y	0.66	59	30	59	30	y	0.0180322	-4.39109	down	ENSG00000215041.9
known_NIR_9819	chr17	75267630	75268083	-	75267630;75267901	75267746;75268083	ES	ENST00000325102.12	known	0.36	163	291.5	163	266;317	y	0.36	117	209	117	158;260	y	0.27	120	331	120	299;363	y	0.15	68	371.5	68	348;395	y	0.18	86	386.5	86	339;434	y	0.18	56	249	56	243;255	y	0.0241143	-5.05964	down	ENSG00000125457.13
known_NIR_9864	chr17	7586078;7587017	7586899;7587161	+	7586078;7586838	7586692;7587161	MXE	ENST00000396501.8	known	0.39	385.5	592.5	21;750	1085;100	y	0.39	351.5	558.5	20;683	1006;111	y	0.4	553	820.5	26;1080	1479;162	y	0.45	630.5	755.5	24;1237	1400;111	y	0.44	615	798.5	13;1217	1469;128	y	0.42	356.5	499	5;708	948;50	y	0.0271218	4.59619	up	ENSG00000129255.14
known_NIR_9865	chr17	7586838	7587161	+	7587017	7587161	A5SS&ES	ENST00000250124.10	known	0.12	100	750	100	750	y	0.14	111	683	111	683	y	0.13	162	1080	162	1080	y	0.08	111	1237	111	1237	y	0.1	128	1217	128	1217	y	0.07	50	708	50	708	y	0.0159022	-4.42719	down	ENSG00000129255.14
known_NIR_9883	chr17	7626793	7627143	-	7626793;7627044	7626943;7627143	ES	ENST00000269298.9	known	0.68	345	163.5	345	156;171	y	0.61	224	141.5	224	158;125	y	0.58	277	204.5	277	165;244	y	0.46	244	281	244	261;301	y	0.48	310	336.5	310	324;349	y	0.5	225	224.5	225	202;247	y	0.027635	-4.50762	down	ENSG00000141504.11
known_NIR_9888	chr17	76385169	76385451	+	76384806	76385451	A5SS	ENST00000592299.5	known	0.09	64	628	64	628	y	0.11	63	505	63	505	y	0.15	90	530	90	530	y	0.18	59	260	59	260	y	0.2	83	326	83	326	y	0.22	46	159	46	159	y	0.0222911	3.95285	up	ENSG00000176170.13
known_NIR_9894	chr17	76557857	76558945	+	76557857;76558600	76558374;76558945	ES	ENST00000586942.5	known	0.91	534	55.5	534	34;77	y	0.92	509	44	509	30;58	y	0.92	666	56.5	666	31;82	y	0.94	624	41.5	624	21;62	y	0.94	703	42	703	22;62	y	0.95	512	27.5	512	16;39	y	0.00481268	5.65685	up	ENSG00000163597.14
known_NIR_9944	chr17	76738165	76738282	+	76737091	76738282	A5SS	ENST00000586622.5	known	0.88	65	9	65	9	y	0.82	66	14	66	14	y	0.86	59	10	59	10	y	0.74	29	10	29	10	y	0.7	46	20	46	20	y	0.72	29	11	29	11	y	0.0052015	-6.32456	down	ENSG00000092931.11
known_NIR_9952	chr17	77288210	77307141	+	77281554	77307141	A5SS	ENST00000427177.5	known	0.25	146	448	146	448	y	0.26	139	394	139	394	y	0.25	221	653	221	653	y	0.31	251	547	251	547	y	0.35	277	524	277	524	y	0.34	228	433	228	433	y	0.0162488	6.41427	up	ENSG00000184640.17
known_NIR_9968	chr17	78124781	78125158	-	78124781;78124985	78124889;78125158	ES	ENST00000590602.5	known	0.42	21	28.5	21	26;31	y	0.41	14	20.5	14	22;19	y	0.34	14	27.5	14	29;26	y	0.24	20	64	20	67;61	y	0.24	17	53	17	45;61	y	0.22	14	49	14	44;54	y	0.0192611	-6.01773	down	ENSG00000141524.15
known_NIR_9978	chr17	78191060	78197135	+	78191060	78206911	A3SS	ENST00000591952.5	known	0.24	24	78	24	78	y	0.29	26	64	26	64	y	0.21	18	68	18	68	y	0.18	19	86	19	86	y	0.09	11	106	11	106	y	0.13	7	45	7	45	y	0.0321664	-3.24177	down	ENSG00000183077.15
known_NIR_9979	chr17	78191060	78197146	+	78191060	78202499	A3SS	ENST00000409257.9	known	0.12	58	416	58	416	y	0.09	31	303	31	303	y	0.08	36	427	36	427	y	0.03	12	368	12	368	y	0.07	26	372	26	372	y	0.05	15	290	15	290	y	0.0489003	-2.8	down	ENSG00000183077.15
known_NIR_9984	chr17	78191060	78206911	+	78191060	78197146	3pMXE	ENST00000589256.5	known	0.57	78	58	78	58	y	0.67	64	31	64	31	y	0.65	68	36	68	36	y	0.88	86	12	86	12	y	0.8	106	26	106	26	y	0.75	45	15	45	15	y	0.0225002	3.70002	up	ENSG00000183077.15
known_NIR_9992	chr17	78214789	78222828	+	78214789	78215966	A3SS&ES	ENST00000301633.8	known	0.05	5	93	5	93	y	0.03	3	93	3	93	y	0.04	5	130	5	130	y	0	0	155	0	155	n	0	0	156	0	156	n	0.01	2	146	2	146	y	0.00996386	-5.5	down	ENSG00000089685.14
known_NIR_9994	chr17	78214789	78222828	+	78214789	78223465	A3SS	ENST00000374948.6	known	0.03	5	167	5	167	y	0.02	3	145	3	145	y	0.02	5	220	5	220	y	0	0	308	0	308	n	0	0	351	0	351	n	0.01	2	237	2	237	y	0.0132356	-4.24264	down	ENSG00000089685.14
known_NIR_9995	chr17	78214789	78223465	+	78214789;78216781	78216664;78223465	ES	ENST00000350051.7	known	0.15	167	968	167	960;976	y	0.14	145	906.5	145	936;877	y	0.14	220	1395.5	220	1448;1343	y	0.16	308	1563.5	308	1586;1541	y	0.17	351	1731	351	1803;1659	y	0.16	237	1284.5	237	1273;1296	y	0.0132356	4.24264	up	ENSG00000089685.14
known_NIR_10021	chr17	7907488	7907894	+	7907488;7907702	7907601;7907894	ES	ENST00000380358.8	known	0.71	218	91	218	98;84	y	0.71	211	84.5	211	91;78	y	0.58	162	119	162	123;115	y	0.48	99	106.5	99	108;105	y	0.5	139	137	139	134;140	y	0.42	120	168.5	120	196;141	y	0.0253374	-4.03604	down	ENSG00000170004.16
known_NIR_10060	chr17	81108509	81110914	+	81108509	81108968	3pMXE	ENST00000321280.11	known	0.44	54	68	54	68	y	0.54	56	48	56	48	y	0.42	57	79	57	79	y	0.17	22	110	22	110	y	0.3	35	83	35	83	y	0.27	21	57	21	57	y	0.0153263	-4.06973	down	ENSG00000175866.15
known_NIR_10063	chr17	81108509;81110959	81110914;81115770	+	81108509	81115770	cassetteExon	ENST00000428708.6	known	0.2	50.5	208	54;47	208	y	0.24	56.5	181	56;57	181	y	0.24	55.5	174	57;54	174	y	0.12	17	129	22;12	129	y	0.19	33	137	35;31	137	y	0.14	19.5	121	21;18	121	y	0.0449438	-3.10132	down	ENSG00000175866.15
known_NIR_10097	chr17	8174272	8176200	-	8176026	8176200	A3SS&ES	ENST00000532998.5	known	0.52	44	41	44	41	y	0.61	28	18	28	18	y	0.54	58	50	58	50	y	0.44	65	83	65	83	y	0.46	78	93	78	93	y	0.36	53	96	53	96	y	0.0294853	-3.33653	down	ENSG00000179029.14
known_NIR_10102	chr17	81823311	81824287	-	81823513	81824287	A3SS	ENST00000576431.5	known	0.2	244	972	244	972	y	0.2	252	1022	252	1022	y	0.19	308	1352	308	1352	y	0.14	203	1285	203	1285	y	0.14	251	1580	251	1580	y	0.13	129	843	129	843	y	0.000219511	-12.7279	down	ENSG00000225663.7
known_NIR_10103	chr17	81824390	81824499	-	81824405	81824499	A3SS	ENST00000457257.5	known	0.02	15	847	15	847	y	0.03	29	885	29	885	y	0.02	28	1205	28	1205	y	0.04	42	1057	42	1057	y	0.05	66	1317	66	1317	y	0.04	28	705	28	705	y	0.0132356	4.24264	up	ENSG00000225663.7
known_NIR_10122	chr17	81891841	81894467	+	81893614	81894467	A5SS&ES	ENST00000571570.5	known	0.17	432	2042	432	2042	y	0.18	432	1998	432	1998	y	0.18	586	2757	586	2757	y	0.19	605	2627	605	2627	y	0.19	638	2772	638	2772	y	0.2	461	1827	461	1827	y	0.0241101	3.53553	up	ENSG00000141552.17
known_NIR_10134	chr17	81892106	81893552	+	81891833	81893552	A5SS	ENST00000574924.6	known	0.34	227	444	227	444	y	0.31	208	457	208	457	y	0.35	330	605	330	605	y	0.45	428	524	428	524	y	0.41	420	602	420	602	y	0.4	257	387	257	387	y	0.0126157	4.45896	up	ENSG00000141552.17
known_NIR_10135	chr17	81892106	81893552	+	81891841	81893552	A5SS	ENST00000612413.4	known	0.31	227	512	227	512	y	0.29	208	502	208	502	y	0.31	330	749	330	749	y	0.38	428	684	428	684	y	0.4	420	635	420	635	y	0.35	257	476	257	476	y	0.0224651	4.58732	up	ENSG00000141552.17
known_NIR_10136	chr17	81892106	81893552	+	81891863	81893552	A5SS	ENST00000584314.5	known	0.45	227	274	227	274	y	0.39	208	327	208	327	y	0.42	330	447	330	447	y	0.54	428	371	428	371	y	0.55	420	343	420	343	y	0.57	257	191	257	191	y	0.00653742	6.85994	up	ENSG00000141552.17
known_NIR_10150	chr17	81905154	81905670	-	81905154;81905447	81905382;81905670	ES	ENST00000538936.6	known	0.14	20	122	20	133;111	y	0.18	35	157.5	35	183;132	y	0.15	32	183.5	32	196;171	y	0.1	27	237	27	228;246	y	0.04	13	305.5	13	321;290	y	0.04	7	176.5	7	187;166	y	0.0214685	-4.14286	down	ENSG00000185813.10
known_NIR_10151	chr17	81906898;81907257	81907204;81907554	-	81906898	81907554	cassetteExon	ENST00000538936.6	known	0.07	12.5	172	12;13	172	y	0.03	7	206	7;7	206	y	0.05	11.5	242	15;8	242	y	0.11	36	296	38;34	296	y	0.1	32.5	293	29;36	293	y	0.1	18.5	165	18;19	165	y	0.0353937	4.4376	up	ENSG00000185813.10
known_NIR_10154	chr17	81923214	81923353	-	81923214	81927528	A5SS	ENST00000357736.8	known	0.2	59	235	59	235	y	0.16	46	240	46	240	y	0.18	56	260	56	260	y	0.22	76	275	76	275	y	0.27	103	278	103	278	y	0.27	82	218	82	218	y	0.0273184	3.61678	up	ENSG00000197063.10
known_NIR_10155	chr17	81933376	81934653	-	81933376;81934489	81934326;81934653	ES	ENST00000329875.12	known	0.46	210	248.5	210	308;189	y	0.44	206	264.5	206	327;202	y	0.38	253	404.5	253	490;319	y	0.3	290	665.5	290	755;576	y	0.28	322	834	322	971;697	y	0.27	227	599.5	227	680;519	y	0.0174979	-5.59812	down	ENSG00000183010.16
known_NIR_10157	chr17	81934489	81934926	-	81934489;81934745	81934653;81934926	ES	ENST00000329875.12	known	0.24	91	285.5	91	189;382	y	0.33	141	291	141	202;380	y	0.31	173	394	173	319;469	y	0.16	133	693	133	576;810	y	0.19	186	800	186	697;903	y	0.18	132	614	132	519;709	y	0.0400109	-4.06867	down	ENSG00000183010.16
known_NIR_10164	chr17	82019381;82019694	82019510;82019858	-	82019381	82019858	cassetteExon	ENST00000580435.5	known	0.14	269.5	1702	110;429	1702	y	0.15	305	1768	95;515	1768	y	0.17	473.5	2306	158;789	2306	y	0.23	725.5	2397	227;1224	2397	y	0.26	849	2457	256;1442	2457	y	0.29	594.5	1426	162;1027	1426	y	0.0122005	5.48795	up	ENSG00000169689.14
known_NIR_10165	chr17	82019381;82019694	82019641;82019858	-	82019381	82019858	cassetteExon	ENST00000580435.5	known	0.2	412.5	1702	396;429	1702	y	0.23	524	1768	533;515	1768	y	0.26	792.5	2306	796;789	2306	y	0.34	1240.5	2397	1257;1224	2397	y	0.37	1455	2457	1468;1442	2457	y	0.42	1053.5	1426	1080;1027	1426	y	0.0089416	5.04715	up	ENSG00000169689.14
known_NIR_10171	chr17	8207840	8210530	-	8207840	8210177	5pMXE	ENST00000578549.5	known	0.19	96	412	96	412	y	0.17	86	434	86	434	y	0.18	142	627	142	627	y	0.13	133	907	133	907	y	0.12	133	943	133	943	y	0.12	90	660	90	660	y	0.00266492	-8.5	down	ENSG00000178999.12
known_NIR_10172	chr17	8207840	8210530	-	8207840;8210249	8210177;8210530	ES	ENST00000316199.10	known	0.22	96	347	96	412;282	y	0.2	86	352	86	434;270	y	0.22	142	512	142	627;397	y	0.16	133	709	133	907;511	y	0.15	133	747	133	943;551	y	0.15	90	517.5	90	660;375	y	0.00430208	-8.04984	down	ENSG00000178999.12
known_NIR_10173	chr17	82113765	82127692	-	82101866	82127692	A3SS	ENST00000389641.8	known	0.03	1	36	1	36	n	0.07	2	25	2	25	y	0	0	39	0	39	n	0.13	5	33	5	33	y	0.13	6	39	6	39	y	0.09	7	68	7	68	y	0.0332498	3.43401	up	ENSG00000176155.18
known_NIR_10193	chr17	82449480	82450700	-	82449480	82450480	A5SS	ENST00000437807.6	known	0.59	17	12	17	12	y	0.62	13	8	13	8	y	0.66	19	10	19	10	y	0.84	31	6	31	6	y	0.88	23	3	23	3	y	0.97	30	1	30	1	n	0.00785992	6.28911	up	ENSG00000178927.16
known_NIR_10195	chr17	82460072	82468764	+	82460072;82464430	82464287;82468764	ES	ENST00000390006.8	known	0.04	17	364	17	433;295	y	0.05	15	291	15	349;233	y	0.05	22	437.5	22	513;362	y	0.04	22	494	22	547;441	y	0.03	18	575	18	687;463	y	0.03	11	409.5	11	526;293	y	0.0474207	-2.82843	down	ENSG00000141562.17
known_NIR_10198	chr17	8255132	8255805	+	8255132;8255691	8255502;8255805	ES	ENST00000314666.10	known	0.03	5	145.5	5	165;126	y	0.02	2	125	2	138;112	y	0.02	4	200	4	226;174	y	0	0	196.5	0	224;169	n	0	1	232.5	1	258;207	n	0.01	2	195	2	177;213	y	0.0132356	-4.24264	down	ENSG00000178921.13
known_NIR_10275	chr18	24015038	24064140	+	24015038	24019860	3pMXE	ENST00000584250.1	known	0.32	18	39	18	39	y	0.34	23	44	23	44	y	0.31	22	49	22	49	y	0.2	16	63	16	63	y	0.2	15	59	15	59	y	0.22	16	58	16	58	y	0.000658202	-10.5529	down	ENSG00000168234.12
known_NIR_10288	chr18	26501250	26546728	-	26501250	26548891	A5SS	ENST00000408011.7	known	0.68	139	65	139	65	y	0.65	94	50	94	50	y	0.68	138	64	138	64	y	0.59	83	58	83	58	y	0.56	102	81	102	81	y	0.54	73	61	73	61	y	0.00550747	-6.04743	down	ENSG00000134504.12
known_NIR_10315	chr18	3451771	3456354	+	3418215	3456354	A5SS	ENST00000401449.5	known	0	0	78	0	78	n	0.04	2	48	2	48	y	0.02	2	92	2	92	y	0.14	14	83	14	83	y	0.14	10	61	10	61	y	0.12	7	50	7	50	y	0.00266492	8.5	up	ENSG00000177426.20
known_NIR_10316	chr18	3451771	3456354	+	3447797	3456354	A5SS	ENST00000618001.4	known	0	0	48	0	48	n	0.06	2	31	2	31	y	0.04	2	51	2	51	y	0.16	14	73	14	73	y	0.26	10	28	10	28	y	0.19	7	29	7	29	y	0.013123	4.93036	up	ENSG00000177426.20
known_NIR_10317	chr18	3451771	3456354	+	3450070	3456354	A5SS	ENST00000405385.7	known	0	0	43	0	43	n	0.04	2	47	2	47	y	0.03	2	71	2	71	y	0.19	14	58	14	58	y	0.21	10	38	10	38	y	0.12	7	51	7	51	y	0.018622	5.03115	up	ENSG00000177426.20
known_NIR_10319	chr18	3451771	3456354	+	3451775	3456354	A5SS	ENST00000551541.5	known	0	0	18	0	18	n	0.09	2	20	2	20	y	0.09	2	20	2	20	y	0.34	14	27	14	27	y	0.29	10	24	10	24	y	0.17	7	34	7	34	y	0.0340924	3.52136	up	ENSG00000177426.20
known_NIR_10328	chr18	3452382	3456354	+	3451771	3456354	A5SS	ENST00000345133.9	known	1	55	0	55	0	n	0.93	28	2	28	2	y	0.97	57	2	57	2	y	0.85	78	14	78	14	y	0.84	54	10	54	10	y	0.83	34	7	34	7	y	0.0184358	-6.00833	down	ENSG00000177426.20
known_NIR_10334	chr18	3453856	3456354	+	3451771	3456354	A5SS	ENST00000345133.9	known	1	1	0	1	0	n	0.78	7	2	7	2	n	0.5	2	2	2	2	n	0.26	5	14	5	14	y	0	0	10	0	10	n	0.22	2	7	2	7	n	0.0336548	-3.62033	down	ENSG00000177426.20
known_NIR_10349	chr18	35468742	35478282	-	35468742	35497719	A5SS	ENST00000590757.1	known	0.94	333	20	333	20	y	0.96	285	12	285	12	y	0.95	380	21	380	21	y	0.93	321	23	321	23	y	0.9	321	36	321	36	y	0.92	266	23	266	23	y	0.0419145	-3.16228	down	ENSG00000153391.15
known_NIR_10351	chr18	35468742	35497719	-	35480563	35497719	A3SS&ES	ENST00000592173.5	known	0.08	20	243	20	243	y	0.06	12	183	12	183	y	0.08	21	250	21	250	y	0.1	23	216	23	216	y	0.14	36	227	36	227	y	0.11	23	178	23	178	y	0.0483866	3.15296	up	ENSG00000153391.15
known_NIR_10355	chr18	35489385	35497719	-	35468742	35497719	A3SS	ENST00000590757.1	known	0.55	24	20	24	20	y	0.54	14	12	14	12	y	0.5	21	21	21	21	y	0.38	14	23	14	23	y	0.35	19	36	19	36	y	0.41	16	23	16	23	y	0.00305747	-6.49519	down	ENSG00000153391.15
known_NIR_10361	chr18	36127016	36129101	-	36127016	36129114	A5SS	ENST00000269187.9	known	0.14	30	183	30	183	y	0.12	16	122	16	122	y	0.15	33	182	33	182	y	0.2	25	101	25	101	y	0.24	42	131	42	131	y	0.21	42	155	42	155	y	0.00740771	5.36656	up	ENSG00000141424.12
known_NIR_10370	chr18	36783131	36798449	-	36780188	36798449	A3SS	ENST00000614939.4	known	0.08	1	11	1	11	n	0	0	14	0	14	n	0.12	3	23	3	23	y	0.18	5	23	5	23	y	0.17	6	30	6	30	y	0.29	8	20	8	20	y	0.0486712	2.81106	up	ENSG00000134779.14
known_NIR_10409	chr18	49491584	49491736	-	49491584	49491746	A5SS	ENST00000618619.4	known	0.53	510	459	510	459	y	0.53	482	424	482	424	y	0.5	670	657	670	657	y	0.45	364	451	364	451	y	0.38	343	555	343	555	y	0.37	196	335	196	335	y	0.0282807	-4.43129	down	ENSG00000265681.6
known_NIR_10412	chr18	49491584	49492458	-	49491584	49491736	A5SS&ES	ENST00000618613.4	known	0.88	3687	510	3687	510	y	0.88	3519	482	3519	482	y	0.89	5579	670	5579	670	y	0.93	4790	364	4790	364	y	0.94	4934	343	4934	343	y	0.94	2982	196	2982	196	y	0.000347891	11.3137	up	ENSG00000265681.6
known_NIR_10414	chr18	49491584;49491833	49491736;49492258	-	49491584	49492258	cassetteExon	ENST00000579248.5	known	0.1	302.5	2846	510;95	2846	y	0.1	280.5	2634	482;79	2634	y	0.09	405.5	4087	670;141	4087	y	0.06	228.5	3614	364;93	3614	y	0.06	213.5	3653	343;84	3653	y	0.05	117.5	2257	196;39	2257	y	0.00105756	-8.48528	down	ENSG00000265681.6
known_NIR_10418	chr18	49491833	49492258	-	49491833	49492458	A5SS	ENST00000618619.4	known	0.37	95	165	95	165	y	0.34	79	150	79	150	y	0.32	141	299	141	299	y	0.3	93	214	93	214	y	0.25	84	246	84	246	y	0.22	39	136	39	136	y	0.0439989	-3.15296	down	ENSG00000265681.6
known_NIR_10448	chr18	50974561	50984096	+	50974561	50984487	A3SS	ENST00000588577.5	known	0.82	31	7	31	7	y	0.76	31	10	31	10	y	0.81	34	8	34	8	y	0.67	30	15	30	15	y	0.65	30	16	30	16	y	0.66	27	14	27	14	y	0.0120418	-7.03144	down	ENSG00000141642.8
known_NIR_10481	chr18	58863166	58865470	+	58863166;58865385	58865304;58865470	ES	ENST00000336078.8	known	0.3	4	9.5	4	2;17	y	0.25	4	12	4	0;24	n	0.44	6	7.5	6	0;15	n	0	0	11	0	0;22	n	0	0	18.5	0	0;37	n	0.14	4	24	4	2;46	y	0.0195936	-3.85172	down	ENSG00000074657.13
known_NIR_10482	chr18	58863166	58865470	+	58865385	58865470	5pMXE	ENST00000591808.5	known	0.19	4	17	4	17	y	0.14	4	24	4	24	y	0.29	6	15	6	15	y	0	0	22	0	22	n	0	0	37	0	37	n	0.08	4	46	4	46	y	0.0342956	-3.49297	down	ENSG00000074657.13
known_NIR_10512	chr18	694334;697355	697240;706470	-	694334	706470	cassetteExon	ENST00000383578.7	known	0.91	116.5	11	95;138	11	y	0.89	76	9	54;98	9	y	0.89	115.5	15	93;138	15	y	0.93	115	8	115;115	8	y	0.96	140	6	132;148	6	y	0.93	121.5	9	112;131	9	y	0.0285822	3.60555	up	ENSG00000132199.18
known_NIR_10522	chr18	74501472	74505849	+	74501472	74510813	A3SS	ENST00000324301.12	known	1	483	0	483	0	n	0.99	496	6	496	6	y	1	681	0	681	0	n	0.98	704	16	704	16	y	0.98	834	14	834	14	y	0.99	745	9	745	9	y	0.0474207	-2.82843	down	ENSG00000133313.14
known_NIR_10537	chr18	79904183	79943329	-	79904183;79919400	79919184;79943329	ES	ENST00000357575.8	known	0.24	27	84	27	104;64	y	0.22	19	68	19	91;45	y	0.19	24	103	24	116;90	y	0.3	39	89.5	39	118;61	y	0.29	41	100	41	126;74	y	0.3	33	76	33	102;50	y	0.0264749	5.36656	up	ENSG00000122490.18
known_NIR_10542	chr18	79973856	79988240	-	79977701	79988240	3pMXE	ENST00000591711.5	known	0.09	91	898	91	898	y	0.1	102	889	102	889	y	0.09	130	1279	130	1279	y	0.11	154	1289	154	1289	y	0.13	214	1496	214	1496	y	0.13	156	1040	156	1040	y	0.0285958	4.02492	up	ENSG00000141759.14
known_NIR_10563	chr18	9937066;9945058	9944924;9950395	+	9937066	9950395	cassetteExon	ENST00000400000.6	known	0.05	43.5	815	45;42	815	y	0.04	22	577	23;21	577	y	0.05	44.5	901	34;55	901	y	0.03	33	914	34;32	914	y	0.04	34.5	853	30;39	853	y	0.03	20.5	671	15;26	671	y	0.0474207	-2.82843	down	ENSG00000101558.13
known_NIR_10566	chr19	1010895	1011367	-	1010895;1011195	1011096;1011367	ES	ENST00000356663.7	known	0.15	67	372	67	386;358	y	0.1	43	370	43	356;384	y	0.09	53	528.5	53	518;539	y	0.03	17	561.5	17	554;569	y	0.04	23	535	23	541;529	y	0.02	6	349	6	362;336	y	0.0365338	-4.28746	down	ENSG00000182087.12
known_NIR_10599	chr19	10921127	10921615	+	10921127;10921443	10921375;10921615	ES	ENST00000327064.8	known	0.88	314	41	314	41;41	y	0.82	253	55.5	253	56;55	y	0.85	359	61.5	359	65;58	y	0.72	345	136	345	136;136	y	0.78	427	121	427	129;113	y	0.71	268	107	268	115;99	y	0.016945	-4.06378	down	ENSG00000142453.11
known_NIR_10604	chr19	11035132	11041298	+	11035132	11041307	A3SS	ENST00000344626.8	known	0.2	24	99	24	99	y	0.08	4	47	4	47	y	0.14	11	69	11	69	y	0.28	7	18	7	18	y	0.33	16	32	16	32	y	0.23	7	24	7	24	y	0.0376474	3.10473	up	ENSG00000127616.17
known_NIR_10606	chr19	11041560	11058258	+	11041560	11058255	A3SS	ENST00000344626.8	known	0.39	30	47	30	47	y	0.37	38	66	38	66	y	0.35	31	58	31	58	y	0.15	3	17	3	17	y	0.19	7	29	7	29	y	0	0	31	0	31	n	0.0425765	-4.3523	down	ENSG00000127616.17
known_NIR_10618	chr19	11178471	11178553	-	11178447	11178553	A3SS	ENST00000586659.5	known	0.09	8	84	8	84	y	0.04	2	48	2	48	y	0.07	5	62	5	62	y	0.19	17	72	17	72	y	0.15	12	69	12	69	y	0.11	10	79	10	79	y	0.0474636	3.05424	up	ENSG00000197256.10
known_NIR_10631	chr19	11345628	11346334	-	11345628	11346008	5pMXE	ENST00000447337.5	known	0.26	35	98	35	98	y	0.23	26	87	26	87	y	0.22	32	114	32	114	y	0.12	18	127	18	127	y	0	0	142	0	142	n	0	0	84	0	84	n	0.0304249	-4.70871	down	ENSG00000105518.13
known_NIR_10632	chr19	11345628	11346334	-	11345628	11346127	5pMXE	ENST00000593256.6	known	0.04	35	917	35	917	y	0.03	26	845	26	845	y	0.03	32	1232	32	1232	y	0.01	18	1321	18	1321	y	0	0	1482	0	1482	n	0	0	1037	0	1037	n	0.00312559	-6.36396	down	ENSG00000105518.13
known_NIR_10633	chr19	11345628	11346334	-	11345628	11346208	5pMXE	ENST00000586590.5	known	0.36	35	62	35	62	y	0.3	26	61	26	61	y	0.3	32	76	32	76	y	0.17	18	87	18	87	y	0	0	99	0	99	n	0	0	73	0	73	n	0.0319918	-4.38213	down	ENSG00000105518.13
known_NIR_10697	chr19	1272051	1274307	+	1272051	1272427	3pMXE	ENST00000588030.5	known	0.25	190	563	190	563	y	0.26	141	409	141	409	y	0.21	143	554	143	554	y	0.14	90	573	90	573	y	0.12	83	621	83	621	y	0.05	26	453	26	453	y	0.0201334	-4.37061	down	ENSG00000099622.13
known_NIR_10724	chr19	1432690	1434737	+	1432690;1433827	1433739;1434737	ES	ENST00000336761.10	known	0.99	1007	15	1007	10;20	y	0.98	917	17	917	14;20	y	0.98	1091	24.5	1091	10;39	y	0.97	1219	42.5	1219	33;52	y	0.97	1287	38.5	1287	36;41	y	0.96	893	33	893	22;44	y	0.0241101	-3.53553	down	ENSG00000071626.16
known_NIR_10725	chr19	1432690	1434740	+	1432690	1433739	A3SS&ES	ENST00000336761.10	known	0.95	193	10	193	10	y	0.92	172	14	172	14	y	0.96	231	10	231	10	y	0.86	206	33	206	33	y	0.86	217	36	217	36	y	0.89	170	22	170	22	y	0.0101401	-4.69042	down	ENSG00000071626.16
known_NIR_10730	chr19	1438892	1439606	+	1438892	1439968	A3SS	ENST00000586686.6	known	0.38	21	34	21	34	y	0.44	16	20	16	20	y	0.49	41	42	41	42	y	0.55	41	34	41	34	y	0.56	47	37	47	37	y	0.69	31	14	31	14	y	0.0474852	2.9602	up	ENSG00000115268.9
known_NIR_10739	chr19	14391079;14396473	14396342;14397658	+	14391079	14397658	cassetteExon	ENST00000358600.7	known	0.19	37	161	39;35	161	y	0.17	28.5	144	27;30	144	y	0.17	43	211	43;43	211	y	0.15	42	235	40;44	235	y	0.11	33	260	47;19	260	y	0.12	23	168	31;15	168	y	0.0334587	-3.63803	down	ENSG00000123146.19
known_NIR_10745	chr19	14480778;14483006	14482689;14496037	-	14480778	14496037	cassetteExon	ENST00000393028.5	known	0.94	337	21	663;11	21	y	0.95	340.5	19	660;21	19	y	0.95	514.5	29	1005;24	29	y	0.97	583	17	1146;20	17	y	0.97	723	25	1416;30	25	y	0.96	468	19	921;15	19	y	0.0132356	4.24264	up	ENSG00000123159.15
known_NIR_10757	chr19	1475258	1478774	-	1461824	1478774	A3SS	ENST00000588427.5	known	0.5	181	184	181	184	y	0.55	188	156	188	156	y	0.53	246	214	246	214	y	0.68	318	148	318	148	y	0.71	356	144	356	144	y	0.68	191	88	191	88	y	0.00131059	9.26013	up	ENSG00000119559.15
known_NIR_10768	chr19	15123576	15125656	-	15123576;15125069	15124925;15125656	ES	ENST00000263383.7	known	0.07	9	128	9	178;78	y	0.07	11	151	11	193;109	y	0.08	15	174	15	224;124	y	0.05	14	281	14	376;186	y	0.06	19	302.5	19	378;227	y	0.05	12	210.5	12	260;161	y	0.0132356	-4.24264	down	ENSG00000105135.15
known_NIR_10774	chr19	15427533;15428508	15428110;15429586	-	15427533	15429586	cassetteExon	ENST00000389282.8	known	0.4	19	29	15;23	29	y	0.35	19	35	18;20	35	y	0.33	36	72	28;44	72	y	0.47	51	57	63;39	57	y	0.45	57.5	70	57;58	70	y	0.54	48.5	42	50;47	42	y	0.023637	3.69089	up	ENSG00000011451.17
known_NIR_10919	chr19	1905439	1911890	+	1905439	1914979	A3SS	ENST00000316097.12	known	0.09	24	253	24	253	y	0.06	18	264	18	264	y	0.05	16	287	16	287	y	0.12	32	244	32	244	y	0.12	37	282	37	282	y	0.16	40	216	40	216	y	0.020976	3.71391	up	ENSG00000227500.9
known_NIR_11042	chr19	32581700	32582195	+	32581327	32582195	A5SS	ENST00000590247.6	known	0.09	501	4796	501	4796	y	0.08	335	3956	335	3956	y	0.09	584	6093	584	6093	y	0.11	641	5304	641	5304	y	0.1	706	6058	706	6058	y	0.1	438	3892	438	3892	y	0.0241101	3.53553	up	ENSG00000105185.11
known_NIR_11076	chr19	34678103	34678737	+	34677856	34678737	A5SS	ENST00000627982.2	known	0.3	40	94	40	94	y	0.29	18	44	18	44	y	0.27	29	80	29	80	y	0.19	11	47	11	47	y	0.22	15	54	15	54	y	0.2	10	41	10	41	y	0.0026087	-6.68153	down	ENSG00000089335.20
known_NIR_11101	chr19	35269699;35270003	35269803;35270447	+	35269699	35270447	cassetteExon	ENST00000343550.9	known	0.52	499	456	510;488	456	y	0.52	491.5	455	482;501	455	y	0.54	710.5	603	722;699	603	y	0.69	840	385	838;842	385	y	0.72	908.5	346	970;847	346	y	0.73	678.5	245	672;685	245	y	0.00069874	13.582	up	ENSG00000105698.15
known_NIR_11114	chr19	35503447	35505718	-	35502886	35505718	A3SS	ENST00000402589.6	known	0.59	231	163	231	163	y	0.56	180	142	180	142	y	0.54	352	302	352	302	y	0.63	313	180	313	180	y	0.63	345	203	345	203	y	0.67	209	103	209	103	y	0.0156177	4.05674	up	ENSG00000161249.20
known_NIR_11137	chr19	35631405	35633098	+	35631405	35632936	A3SS&ES	ENST00000262633.8	known	0.61	1182	740	1182	740	y	0.62	1076	663	1076	663	y	0.58	1294	949	1294	949	y	0.48	969	1045	969	1045	y	0.5	1035	1045	1035	1045	y	0.47	741	841	741	841	y	0.00184591	-8.04984	down	ENSG00000126254.11
known_NIR_11162	chr19	35862024;35862597	35862493;35862927	+	35862024	35862927	cassetteExon	ENST00000592409.5	known	0.68	6.5	3	6;7	3	y	0.64	14	8	16;12	8	y	0.5	4	4	3;5	4	y	1	3	0	3;3	0	n	1	13.5	0	12;15	0	n	0.78	7	2	6;8	2	y	0.0282928	3.50076	up	ENSG00000126259.19
known_NIR_11231	chr19	38216403;38217591	38217460;38217798	-	38216403	38217798	cassetteExon	ENST00000420980.6	known	0.68	30	14	24;36	14	y	0.76	31.5	10	20;43	10	y	0.62	26	16	12;40	16	y	0.9	45.5	5	28;63	5	y	0.86	51	8	35;67	8	y	0.88	44	6	32;56	6	y	0.0332439	4.5853	up	ENSG00000011332.19
known_NIR_11256	chr19	38405113	38405519	+	38405113;38405421	38405344;38405519	ES	ENST00000252530.9	known	0.14	26	164	26	163;165	y	0.1	19	170.5	19	158;183	y	0.09	26	276.5	26	286;267	y	0.05	14	293	14	298;288	y	0.04	11	299	11	293;305	y	0.05	9	160.5	9	168;153	y	0.0478908	-4.05081	down	ENSG00000130244.12
known_NIR_11287	chr19	39169757;39173106	39172918;39173576	+	39169757	39173576	cassetteExon	ENST00000599470.5	known	0.73	440	163	860;20	163	y	0.77	473	142	920;26	142	y	0.83	697	140	1348;46	140	y	0.92	679	57	1326;32	57	y	0.92	741.5	67	1443;40	67	y	0.91	472.5	44	917;28	44	y	0.0389425	4.78634	up	ENSG00000130669.17
known_NIR_11302	chr19	39457740	39458818	+	39457740;39458305	39458294;39458818	ES	ENST00000599117.5	known	0.24	351	1089	351	1113;1065	y	0.26	306	862	306	877;847	y	0.21	312	1193	312	1194;1192	y	0.13	135	931.5	135	935;928	y	0.16	188	985.5	188	1000;971	y	0.15	133	769	133	785;753	y	0.0103029	-5.29514	down	ENSG00000196235.13
known_NIR_11361	chr19	41382921	41383715	+	41382921	41383863	A3SS	ENST00000604123.5	known	0.59	13	9	13	9	y	0.6	12	8	12	8	y	0.47	7	8	7	8	y	0.17	3	15	3	15	y	0	0	5	0	5	n	0.17	2	10	2	10	y	0.0044005	-6.25038	down	ENSG00000142046.14
known_NIR_11365	chr19	41432408	41433537	-	41433434	41433537	3pMXE	ENST00000590641.6	known	0.74	885	307	885	307	y	0.77	854	256	854	256	y	0.71	1091	448	1091	448	y	0.67	888	445	888	445	y	0.6	767	504	767	504	y	0.58	507	362	507	362	y	0.0255152	-3.81626	down	ENSG00000105341.18
known_NIR_11366	chr19	41432408;41433434	41433272;41433537	-	41432408	41433537	cassetteExon	ENST00000438807.7	known	0.25	296.5	885	286;307	885	y	0.24	268.5	854	281;256	854	y	0.28	419.5	1091	391;448	1091	y	0.33	443.5	888	442;445	888	y	0.38	473	767	442;504	767	y	0.4	340	507	318;362	507	y	0.0156063	4.71495	up	ENSG00000105341.18
known_NIR_11382	chr19	41906025	41906703	+	41906025;41906620	41906457;41906703	ES	ENST00000354532.7	known	0.06	34	515	34	560;470	y	0.08	41	469.5	41	520;419	y	0.06	53	799	53	786;812	y	0.04	42	891.5	42	926;857	y	0.05	42	877.5	42	903;852	y	0.03	23	641.5	23	761;522	y	0.0400537	-3.02372	down	ENSG00000076928.17
known_NIR_11406	chr19	43596585	43597097	+	43596585	43597094	A3SS	ENST00000391965.6	known	0.29	11	27	11	27	y	0.27	14	38	14	38	y	0.42	27	37	27	37	y	0.07	4	57	4	57	y	0.23	19	63	19	63	y	0.06	2	29	2	29	y	0.0475568	-2.85378	down	ENSG00000124444.15
known_NIR_11431	chr19	44165142	44165757	+	44165142;44165613	44165588;44165757	ES	ENST00000589160.5	known	0.73	76	28	76	38;18	y	0.8	55	13.5	55	16;11	y	0.73	82	30.5	82	39;22	y	0.86	83	13	83	15;11	y	0.81	90	21	90	28;14	y	0.86	66	11	66	17;5	y	0.0400285	3.13869	up	ENSG00000167380.16
known_NIR_11433	chr19	44165246	44165757	+	44165613	44165757	A5SS&ES	ENST00000589160.5	known	0.28	7	18	7	18	y	0	0	11	0	11	n	0.33	11	22	11	22	y	0.58	15	11	15	11	y	0.61	22	14	22	14	y	0.67	10	5	10	5	y	0.0481013	3.92934	up	ENSG00000167380.16
known_NIR_11453	chr19	44874478	44882211	+	44874478	44878223	3pMXE	ENST00000252485.8	known	0.41	348	498	348	498	y	0.41	286	408	286	408	y	0.43	359	484	359	484	y	0.39	310	482	310	482	y	0.38	324	534	324	534	y	0.4	295	448	295	448	y	0.0400537	-3.02372	down	ENSG00000130202.9
known_NIR_11470	chr19	45079279	45090107	+	45080029	45090107	A5SS&ES	ENST00000270257.8	known	0.09	69	717	69	717	y	0.1	70	649	70	649	y	0.1	98	903	98	903	y	0.09	82	870	82	870	y	0.08	68	837	68	837	y	0.08	49	543	49	543	y	0.0474207	-2.82843	down	ENSG00000142252.10
known_NIR_11492	chr19	45414960	45416821	-	45409725	45416821	A3SS	ENST00000591636.5	known	0.88	957	130	957	130	y	0.91	880	89	880	89	y	0.91	1253	124	1253	124	y	0.93	1263	89	1263	89	y	0.93	1321	106	1321	106	y	0.96	872	37	872	37	y	0.0474207	2.82843	up	ENSG00000012061.15
known_NIR_11501	chr19	45497343	45499949	+	45497343	45499954	A3SS	ENST00000456399.6	known	0.83	107	22	107	22	y	0.78	49	14	49	14	y	0.8	75	19	75	19	y	0.94	127	8	127	8	y	0.86	72	12	72	12	y	0.92	81	7	81	7	y	0.029764	3.67902	up	ENSG00000213889.10
known_NIR_11504	chr19	45500561	45502017	+	45500561;45500710	45500650;45502017	ES	ENST00000401705.5	known	0.14	8	49	8	59;39	y	0.18	5	23.5	5	21;26	y	0.18	10	46	10	43;49	y	0.06	5	78	5	90;66	y	0.09	5	51.5	5	51;52	y	0.07	3	38	3	41;35	y	0.00660546	-5.8384	down	ENSG00000213889.10
known_NIR_11505	chr19	45500561;45500710	45500681;45502017	+	45500561	45502017	cassetteExon	ENST00000456399.6	known	0.71	19.5	8	0;39	8	n	0.72	13	5	0;26	5	n	0.72	25.5	10	2;49	10	y	0.87	33.5	5	1;66	5	n	0.84	26.5	5	1;52	5	n	0.85	17.5	3	0;35	3	n	0.00158804	14.4957	up	ENSG00000213889.10
known_NIR_11528	chr19	46198442;46202734	46202535;46202840	-	46198442	46202840	cassetteExon	ENST00000598518.5	known	0.07	21	266	18;24	266	y	0.06	11.5	185	14;9	185	y	0.04	6.5	171	6;7	171	y	0.02	2.5	156	0;5	156	n	0.03	4.5	140	5;4	140	y	0.02	3	124	0;6	124	n	0.0493723	-3.53553	down	ENSG00000268621.5
known_NIR_11554	chr19	46846142	46850134	-	46846142	46850764	A5SS	ENST00000352203.8	known	0.07	165	2111	165	2111	y	0.07	157	2134	157	2134	y	0.08	224	2678	224	2678	y	0.06	172	2790	172	2790	y	0.05	137	2882	137	2882	y	0.05	112	2201	112	2201	y	0.0132356	-4.24264	down	ENSG00000042753.11
known_NIR_11558	chr19	47021847	47032278	+	47019997	47032278	A5SS	ENST00000602189.5	known	0	0	5	0	5	n	0	0	4	0	4	n	0.17	2	10	2	10	y	0.56	5	4	5	4	n	0.5	4	4	4	4	n	0.33	1	2	1	2	n	0.0112608	4.55935	up	ENSG00000130751.9
known_NIR_11587	chr19	48241063	48249751	-	48241063	48249523	A5SS	ENST00000522431.5	known	0.14	12	74	12	74	y	0.12	10	72	10	72	y	0.19	17	72	17	72	y	0.43	27	36	27	36	y	0.33	29	58	29	58	y	0.26	22	63	22	63	y	0.0453132	3.54866	up	ENSG00000105483.16
known_NIR_11588	chr19	48241063;48249633	48249523;48249751	-	48241063	48249751	cassetteExon	ENST00000447740.6	known	0.88	86.5	12	74;99	12	y	0.89	82.5	10	72;93	10	y	0.84	86.5	17	72;101	17	y	0.65	51	27	36;66	27	y	0.74	83	29	58;108	29	y	0.74	64	22	63;65	22	y	0.01806	-4.75271	down	ENSG00000105483.16
known_NIR_11609	chr19	48633655	48634349	-	48633655	48634508	A5SS	ENST00000599385.5	known	0.56	9	7	9	7	y	0.65	15	8	15	8	y	0.67	8	4	8	4	y	0.82	14	3	14	3	y	0.78	14	4	14	4	y	0.92	11	1	11	1	n	0.0178134	3.97677	up	ENSG00000105516.10
known_NIR_11618	chr19	48815141	48832666	-	48815141;48831759	48831668;48832666	ES	ENST00000263278.8	known	0.32	53	113	53	110;116	y	0.24	33	102	33	90;114	y	0.32	68	147.5	68	123;172	y	0.2	41	168.5	41	157;180	y	0.16	28	143.5	28	131;156	y	0.19	24	102.5	24	104;101	y	0.0374418	-3.7607	down	ENSG00000087076.8
known_NIR_11625	chr19	48954962	48956198	+	48955833	48956198	A5SS&ES	ENST00000391871.4	known	0.11	351	2938	351	2938	y	0.09	306	3037	306	3037	y	0.07	289	3994	289	3994	y	0.03	124	3992	124	3992	y	0.04	166	4437	166	4437	y	0.03	100	2794	100	2794	y	0.0310687	-4.71495	down	ENSG00000087088.19
known_NIR_11626	chr19	48954962;48955599	48955548;48956198	+	48954962	48956198	cassetteExon	ENST00000539787.2	known	0.73	942	351	1632;252	351	y	0.77	1023.5	306	1776;271	306	y	0.82	1286	289	2339;233	289	y	0.91	1190	124	2232;148	124	y	0.88	1181.5	166	2230;133	166	y	0.89	773	100	1454;92	100	y	0.0332332	4.36564	up	ENSG00000087088.19
known_NIR_11627	chr19	48954962;48955833	48955548;48956198	+	48954962	48956198	cassetteExon	ENST00000539787.2	known	0.87	2285	351	1632;2938	351	y	0.89	2406.5	306	1776;3037	306	y	0.92	3166.5	289	2339;3994	289	y	0.96	3112	124	2232;3992	124	y	0.95	3333.5	166	2230;4437	166	y	0.96	2124	100	1454;2794	100	y	0.0428283	4.24853	up	ENSG00000087088.19
known_NIR_11629	chr19	48955599	48956198	+	48955599;48955833	48955687;48956198	ES	ENST00000345358.11	known	0.09	252	2448	252	1958;2938	y	0.09	271	2614	271	2191;3037	y	0.06	233	3509.5	233	3025;3994	y	0.04	148	3498.5	148	3005;3992	y	0.03	133	3783	133	3129;4437	y	0.04	92	2422	92	2050;2794	y	0.0383797	-4.11096	down	ENSG00000087088.19
known_NIR_11630	chr19	48955599	48956198	+	48955833	48956198	A5SS&ES	ENST00000391871.4	known	0.08	252	2938	252	2938	y	0.08	271	3037	271	3037	y	0.06	233	3994	233	3994	y	0.04	148	3992	148	3992	y	0.03	133	4437	133	4437	y	0.03	92	2794	92	2794	y	0.0133217	-5.36656	down	ENSG00000087088.19
known_NIR_11666	chr19	49659833;49660844	49660713;49661948	-	49659833	49661948	cassetteExon	ENST00000600911.5	known	0.86	298.5	47	529;68	47	y	0.92	294.5	27	546;43	27	y	0.88	398.5	55	720;77	55	y	0.93	483	34	847;119	34	y	0.96	488	18	895;81	18	y	0.97	369.5	12	647;92	12	y	0.0420168	3.12348	up	ENSG00000126456.15
known_NIR_11671	chr19	49663258	49665631	-	49663258	49663343	A5SS&ES	ENST00000597198.5	known	0.1	62	530	62	530	y	0.08	47	578	47	578	y	0.07	56	744	56	744	y	0.04	34	739	34	739	y	0.06	49	802	49	802	y	0.05	28	553	28	553	y	0.0419145	-3.16228	down	ENSG00000126456.15
known_NIR_11685	chr19	49664673	49665631	-	49663258	49665631	A3SS	ENST00000596765.5	known	0.7	142	62	142	62	y	0.72	118	47	118	47	y	0.71	137	56	137	56	y	0.83	172	34	172	34	y	0.81	208	49	208	49	y	0.79	105	28	105	28	y	0.004798	7.74597	up	ENSG00000126456.15
known_NIR_11706	chr19	49669115	49673698	+	49669115;49670488	49670216;49673698	ES	ENST00000616144.4	known	0.09	39	413.5	39	447;380	y	0.1	35	329.5	35	392;267	y	0.09	51	549	51	638;460	y	0.07	41	585.5	41	632;539	y	0.07	49	681	49	752;610	y	0.05	25	493	25	535;451	y	0.0285958	-4.02492	down	ENSG00000126453.9
known_NIR_11733	chr19	49873302	49876603	-	49873302	49877025	A5SS	ENST00000391832.7	known	0.83	544	115	544	115	y	0.85	546	95	546	95	y	0.87	714	111	714	111	y	0.9	671	72	671	72	y	0.88	717	97	717	97	y	0.92	423	36	423	36	y	0.0375901	3.06186	up	ENSG00000204673.10
known_NIR_11734	chr19	49873302	49876603	-	49873302	49877237	A5SS	ENST00000344175.9	known	0.79	544	143	544	143	y	0.8	546	133	546	133	y	0.82	714	158	714	158	y	0.87	671	101	671	101	y	0.85	717	123	717	123	y	0.9	423	46	423	46	y	0.021576	4.11844	up	ENSG00000204673.10
known_NIR_11810	chr19	53538296	53539216	+	53522684	53539216	A5SS	ENST00000253144.13	known	0.81	13	3	13	3	y	0.86	24	4	24	4	y	0.96	22	1	22	1	n	0.65	15	8	15	8	y	0.63	12	7	12	7	y	0.45	10	12	10	12	y	0.0222257	-3.87657	down	ENSG00000130844.16
known_NIR_11842	chr19	54452752;54453656	54453546;54454430	+	54452752	54454430	cassetteExon	ENST00000616932.4	known	0.64	79	45	74;84	45	y	0.45	46.5	57	43;50	57	y	0.5	78	78	61;95	78	y	0.76	99.5	32	83;116	32	y	0.73	118.5	43	113;124	43	y	0.78	98.5	28	96;101	28	y	0.0499794	3.86214	up	ENSG00000167615.16
known_NIR_11854	chr19	55145565;55146466	55146434;55146681	-	55145565	55146681	cassetteExon	ENST00000587758.5	known	0.12	115.5	823	134;97	823	y	0.15	123	705	126;120	705	y	0.16	212	1077	231;193	1077	y	0.24	296	953	310;282	953	y	0.19	239.5	1011	261;218	1011	y	0.22	205.5	733	206;205	733	y	0.018899	3.88909	up	ENSG00000105048.16
known_NIR_11872	chr19	55455330	55456349	-	55455845	55456349	A3SS&ES	ENST00000085068.7	known	0.63	589	344	589	344	y	0.56	568	450	568	450	y	0.57	778	588	778	588	y	0.5	754	750	754	750	y	0.47	824	922	824	922	y	0.46	563	673	563	673	y	0.0200888	-4.40981	down	ENSG00000063241.7
known_NIR_11873	chr19	55455330;55455845	55455636;55456349	-	55455330	55456349	cassetteExon	ENST00000438389.6	known	0.32	271	589	198;344	589	y	0.38	342	568	234;450	568	y	0.36	445	778	302;588	778	y	0.45	616.5	754	483;750	754	y	0.47	745.5	824	569;922	824	y	0.49	531.5	563	390;673	563	y	0.00796813	5.53399	up	ENSG00000063241.7
known_NIR_11883	chr19	55649077	55649408	+	55649077;55649309	55649205;55649408	ES	ENST00000308964.7	known	0.05	7	134.5	7	122;147	y	0.03	4	127.5	4	126;129	y	0.05	8	167	8	162;172	y	0.03	5	166	5	136;196	y	0.01	3	198.5	3	181;216	y	0.01	2	153	2	137;169	y	0.0474207	-2.82843	down	ENSG00000173581.7
known_NIR_11896	chr19	5679230	5679345	-	5678648	5679345	A3SS	ENST00000587950.5	known	0.01	11	897	11	897	y	0.02	13	844	13	844	y	0.01	17	1123	17	1123	y	0.03	43	1194	43	1194	y	0.02	25	1224	25	1224	y	0.03	21	722	21	722	y	0.0474207	2.82843	up	ENSG00000174917.8
known_NIR_11909	chr19	5685119	5685302	+	5685119	5686900	A3SS	ENST00000581893.5	known	1	1	0	1	0	n	1	3	0	3	0	n	0.9	9	1	9	1	n	0.82	28	6	28	6	y	0.56	9	7	9	7	y	0.63	12	7	12	7	y	0.045896	-3.50982	down	ENSG00000167733.13
known_NIR_11911	chr19	5685119;5686527	5686416;5686900	+	5685119	5686900	cassetteExon	ENST00000581893.5	known	1	1	0	0;2	0	n	1	4	0	4;4	0	n	0.87	6.5	1	7;6	1	n	0.08	0.5	6	0;1	6	n	0.3	3	7	5;1	7	n	0.33	3.5	7	4;3	7	y	0.00357391	-8.00549	down	ENSG00000167733.13
known_NIR_11950	chr19	57604406	57612503	+	57604406	57605686	3pMXE	ENST00000332854.10	known	0.41	13	19	13	19	y	0.49	20	21	20	21	y	0.29	17	41	17	41	y	0.69	27	12	27	12	y	0.52	14	13	14	13	y	0.64	18	10	18	10	y	0.0470612	2.85878	up	ENSG00000183647.10
known_NIR_12016	chr19	58478181	58479930	+	58478181;58479727	58479643;58479930	ES	ENST00000596341.5	known	0.44	34	44	34	56;32	y	0.3	18	42.5	18	61;24	y	0.25	27	79	27	94;64	y	0.06	4	68.5	4	76;61	y	0.17	16	79.5	16	105;54	y	0.07	4	50	4	61;39	y	0.035012	-3.44141	down	ENSG00000083838.15
known_NIR_12051	chr19	7534902;7535202	7535127;7535509	+	7534902	7535509	cassetteExon	ENST00000601870.1	known	0.01	0.5	97	0;1	97	n	0	0	78	0;0	78	n	0	0	120	0;0	120	n	0.02	2.5	115	1;4	115	n	0.02	2.5	144	2;3	144	y	0.01	1	83	0;2	83	n	0.0474207	2.82843	up	ENSG00000268614.1
known_NIR_12053	chr19	7542928	7549907	+	7542928;7543084	7543007;7549907	ES	ENST00000221249.10	known	0.05	12	216	12	212;220	y	0.05	10	191	10	188;194	y	0.04	11	245.5	11	265;226	y	0.08	23	278.5	23	277;280	y	0.06	17	291	17	302;280	y	0.07	13	179	13	168;190	y	0.0356527	3.5	up	ENSG00000032444.15
known_NIR_12060	chr19	7681026	7682242	+	7681049	7682242	A5SS	ENST00000317378.5	known	0.46	120	143	120	143	y	0.48	148	159	148	159	y	0.48	188	203	188	203	y	0.44	189	238	189	238	y	0.41	184	263	184	263	y	0.41	109	157	109	157	y	0.0154329	-4.4376	down	ENSG00000181029.8
known_NIR_12073	chr19	8209494	8251076	+	8209494	8210706	A3SS&ES	ENST00000558331.5	known	0	0	28	0	28	n	0	0	19	0	19	n	0.05	1	21	1	21	n	0.19	8	34	8	34	y	0.12	5	36	5	36	y	0.1	2	19	2	19	y	0.0278532	3.75326	up	ENSG00000090661.11
known_NIR_12074	chr19	8209494	8251076	+	8209494;8210862	8210706;8251076	ES	ENST00000251363.9	known	0	0	15.5	0	28;3	n	0	0	10.5	0	19;2	n	0.05	1	18.5	1	21;16	n	0.25	8	23.5	8	34;13	y	0.16	5	27	5	36;18	y	0.13	2	13.5	2	19;8	y	0.0293634	4.11199	up	ENSG00000090661.11
known_NIR_12092	chr19	9324780;9337858	9337796;9338494	+	9324780	9338494	cassetteExon	ENST00000587557.5	known	0.91	20	2	17;23	2	y	0.78	14	4	17;11	4	y	0.86	25.5	4	28;23	4	y	0.53	12.5	11	15;10	11	y	0.41	7.5	11	5;10	11	y	0.65	5.5	3	7;4	3	y	0.0254766	-4.05312	down	ENSG00000188321.13
known_NIR_12119	chr19	9818617	9818754	-	9818617	9818728	A5SS	ENST00000247977.8	known	0.25	22	66	22	66	y	0.33	27	54	27	54	y	0.23	20	67	20	67	y	0.15	16	89	16	89	y	0.19	14	60	14	60	y	0.12	7	51	7	51	y	0.0407659	-3.18182	down	ENSG00000127452.8
known_NIR_12136	chr2	101859864;101864051	101863821;101864930	+	101859864;101860986	101860825;101864930	MXE	ENST00000350878.8	known	0.14	8.5	54	7;10	58;50	y	0.2	14.5	57	6;23	45;69	y	0.14	11.5	68	13;10	76;60	y	0.24	8.5	27	12;5	27;27	y	0.26	24.5	70.5	18;31	72;69	y	0.25	22	64.5	26;18	68;61	y	0.0374188	4.32346	up	ENSG00000071054.15
known_NIR_12150	chr2	10396920;10408734	10408562;10419734	+	10396920	10419734	cassetteExon	ENST00000307845.7	known	0.23	207	713	137;277	713	y	0.22	183.5	668	123;244	668	y	0.21	252	974	181;323	974	y	0.19	233	1024	168;298	1024	y	0.16	204	1092	146;262	1092	y	0.18	176.5	783	122;231	783	y	0.0198551	-4.11096	down	ENSG00000115756.12
known_NIR_12157	chr2	105386540	105398970	-	105386540	105396647	A5SS&ES	ENST00000344213.8	known	0.13	59	389	59	389	y	0.11	30	246	30	246	y	0.13	64	418	64	418	y	0.17	74	369	74	369	y	0.16	71	367	71	367	y	0.17	55	263	55	263	y	0.0107001	5.81378	up	ENSG00000115641.18
known_NIR_12166	chr2	106164784	106166056	-	106164799	106166056	A3SS	ENST00000283148.11	known	0.82	301	66	301	66	y	0.82	226	51	226	51	y	0.85	335	58	335	58	y	0.76	262	81	262	81	y	0.79	316	82	316	82	y	0.78	281	77	281	77	y	0.0166297	-4	down	ENSG00000115652.14
known_NIR_12175	chr2	108621461	108659605	+	108588425	108659605	A5SS	ENST00000332345.10	known	0.57	13	10	13	10	y	0.45	5	6	5	6	y	0.43	3	4	3	4	n	1	3	0	3	0	n	0.85	11	2	11	2	y	0.69	11	5	11	5	y	0.0375426	3.64755	up	ENSG00000169756.16
known_NIR_12231	chr2	111477481	111494885	-	111477481;111480061	111479907;111494885	ES	ENST00000419736.5	known	0.07	12	156	12	41;271	y	0.04	3	72.5	3	10;135	y	0.13	12	81	12	18;144	y	0.18	10	47	10	11;83	y	0.21	11	40.5	11	8;73	y	0.16	8	41.5	8	7;76	y	0.0395832	3.42338	up	ENSG00000172965.14
known_NIR_12233	chr2	111480061	111494885	-	111367575	111494885	A3SS	ENST00000439362.5	known	0.62	271	168	271	168	y	0.61	135	86	135	86	y	0.52	144	134	144	134	y	0.4	83	126	83	126	y	0.33	73	147	73	147	y	0.44	76	96	76	96	y	0.0128937	-4.27582	down	ENSG00000172965.14
known_NIR_12245	chr2	113465173	113482177	+	113465173;113471089	113471033;113482177	ES	ENST00000259199.8	known	0.18	29	128.5	29	87;170	y	0.12	14	99	14	58;140	y	0.18	28	123.5	28	81;166	y	0.08	12	146.5	12	110;183	y	0.1	20	181.5	20	149;214	y	0.06	10	164.5	10	124;205	y	0.0366415	-3.4641	down	ENSG00000136682.14
known_NIR_12263	chr2	11458351	11465772	-	11453798	11465772	A3SS	ENST00000546212.2	known	0.48	33	36	33	36	y	0.51	29	28	29	28	y	0.47	35	39	35	39	y	0.38	23	38	23	38	y	0.29	16	39	16	39	y	0.36	22	39	22	39	y	0.0208873	-4.80755	down	ENSG00000169016.16
known_NIR_12320	chr2	127955344	127986785	-	127955344;127978089	127977985;127986785	ES	ENST00000357702.9	known	0.44	18	22.5	18	20;25	y	0.41	25	35.5	25	35;36	y	0.5	27	27	27	33;21	y	0.37	16	27	16	26;28	y	0.33	20	41.5	20	39;44	y	0.33	17	34	17	32;36	y	0.0376853	-3.60028	down	ENSG00000136715.17
known_NIR_12354	chr2	135504496	135530498	-	135504496	135530526	A5SS	ENST00000401392.5	known	0.43	3	4	3	4	n	0.5	4	4	4	4	n	0.42	5	7	5	7	y	1	8	0	8	0	n	0.71	17	7	17	7	y	1	3	0	3	0	n	0.0355429	4.53838	up	ENSG00000121988.17
known_NIR_12358	chr2	135605016	135616152	+	135605016	135621494	A3SS	ENST00000409478.5	known	0.13	7	47	7	47	y	0.1	3	26	3	26	y	0.16	7	37	7	37	y	0.05	2	37	2	37	y	0	0	51	0	51	n	0.04	2	43	2	43	y	0.0127742	-4.33013	down	ENSG00000048991.16
known_NIR_12364	chr2	142877736;142881430	142881345;142885349	+	142877736	142885349	cassetteExon	ENST00000264170.8	known	0.07	170.5	2148	118;223	2148	y	0.06	99	1581	66;132	1581	y	0.06	143	2146	95;191	2146	y	0.03	65	2126	35;95	2126	y	0.04	93.5	2223	67;120	2223	y	0.03	58.5	1695	45;72	1695	y	0.00312559	-6.36396	down	ENSG00000115919.14
known_NIR_12409	chr2	158674000	158678581	+	158674000;158676867	158676739;158678581	ES	ENST00000628904.2	known	0.77	77	23	77	27;19	y	0.79	58	15.5	58	20;11	y	0.78	88	24.5	88	28;21	y	0.81	70	16	70	17;15	y	0.83	86	17	86	21;13	y	0.83	86	17.5	86	18;17	y	0.00838827	4.91354	up	ENSG00000144283.21
known_NIR_12510	chr2	178361815	178373890	+	178361815;178372233	178372126;178373890	ES	ENST00000392505.6	known	0	0	14.5	0	13;16	n	0.19	2	8.5	2	9;8	y	0.21	3	11	3	13;9	y	0.43	5	6.5	5	5;8	y	0.45	7	8.5	7	11;6	y	0.34	6	11.5	6	10;13	y	0.0364156	3.64534	up	ENSG00000079156.16
known_NIR_12544	chr2	189747331	189750550	-	189747168	189750550	A3SS	ENST00000264151.9	known	0.58	38	27	38	27	y	0.68	39	18	39	18	y	0.69	51	23	51	23	y	0.81	39	9	39	9	y	0.86	32	5	32	5	y	0.78	40	11	40	11	y	0.0219349	3.95285	up	ENSG00000128694.11
known_NIR_12546	chr2	189782602;189783123	189783014;189784269	-	189782602	189784269	cassetteExon	ENST00000392350.7	known	0.68	168.5	81	215;122	81	y	0.59	111	76	148;74	76	y	0.57	144	107	177;111	107	y	0.43	100	135	127;73	135	y	0.46	117	139	155;79	139	y	0.51	90	88	114;66	88	y	0.0285193	-3.56887	down	ENSG00000128699.13
known_NIR_12550	chr2	189805754	189806423	+	189805754	189818017	A3SS	ENST00000418224.7	known	0.08	5	55	5	55	y	0.09	2	21	2	21	y	0.06	4	65	4	65	y	0	0	46	0	46	n	0.04	2	49	2	49	y	0.03	1	37	1	37	n	0.026817	-3.57771	down	ENSG00000064933.16
known_NIR_12556	chr2	190205232;190208913	190208880;190212956	-	190205232	190212956	cassetteExon	ENST00000392332.7	known	0.7	55.5	24	58;53	24	y	0.77	42.5	13	41;44	13	y	0.68	56.5	26	55;58	26	y	0.86	83.5	14	77;90	14	y	0.88	76	10	75;77	10	y	0.82	83.5	18	84;83	18	y	0.0188224	4.20651	up	ENSG00000198130.14
known_NIR_12562	chr2	190931637	190932716	+	190931637	190953565	A3SS	ENST00000320717.7	known	0.94	554	33	554	33	y	0.96	374	17	374	17	y	0.91	482	46	482	46	y	0.86	338	55	338	55	y	0.88	431	60	431	60	y	0.88	416	56	416	56	y	0.0324376	-3.96177	down	ENSG00000115419.12
known_NIR_12568	chr2	191400468	191402632	+	191400468;191400835	191400749;191402632	ES	ENST00000392318.7	known	0.24	78	243.5	78	290;197	y	0.22	57	205	57	220;190	y	0.2	65	259	65	270;248	y	0.27	51	138.5	51	164;113	y	0.27	88	234	88	275;193	y	0.25	78	229	78	258;200	y	0.0433079	3.25	up	ENSG00000128641.17
known_NIR_12570	chr2	191678705	191678990	+	191678241	191678990	A5SS	ENST00000410026.6	known	0.9	122	14	122	14	y	0.85	96	17	96	17	y	0.85	120	22	120	22	y	0.73	69	25	69	25	y	0.79	81	22	81	22	y	0.73	55	20	55	20	y	0.0118099	-4.48129	down	ENSG00000173559.12
known_NIR_12628	chr2	201136107	201136198	+	201136107	201140357	A3SS	ENST00000309955.7	known	0.19	134	578	134	578	y	0.23	128	430	128	430	y	0.2	157	627	157	627	y	0.14	107	631	107	631	y	0.18	116	530	116	530	y	0.14	73	464	73	464	y	0.0416519	-2.97113	down	ENSG00000003402.19
known_NIR_12644	chr2	201258382	201266461	+	201234112	201266461	A5SS	ENST00000264274.13	known	0.32	60	125	60	125	y	0.27	35	97	35	97	y	0.19	44	190	44	190	y	0.37	69	116	69	116	y	0.42	77	105	77	105	y	0.46	74	88	74	88	y	0.0326155	3.40974	up	ENSG00000064012.21
known_NIR_12655	chr2	201640924	201643359	-	201640924	201642609	5pMXE	ENST00000409444.6	known	0.41	59	86	59	86	y	0.42	42	58	42	58	y	0.36	62	109	62	109	y	0.49	85	87	85	87	y	0.44	67	86	67	86	y	0.47	50	56	50	56	y	0.0441508	2.96985	up	ENSG00000155755.18
known_NIR_12682	chr2	203442080	203444868	-	203441413	203444868	A3SS	ENST00000319170.9	known	0.17	2	10	2	10	y	0.09	1	10	1	10	n	0.17	4	20	4	20	y	0.22	2	7	2	7	n	0.22	4	14	4	14	y	0.28	8	21	8	21	y	0.0483326	2.9	up	ENSG00000173166.17
known_NIR_12693	chr2	206149925	206153618	-	206149925;206152510	206152419;206153618	ES	ENST00000233190.10	known	0.02	7	324	7	315;333	y	0.03	9	279	9	275;283	y	0.01	6	413	6	402;424	y	0.07	22	301.5	22	304;299	y	0.05	21	392.5	21	383;402	y	0.08	32	386	32	374;398	y	0.0159022	4.42719	up	ENSG00000023228.13
known_NIR_12789	chr2	218282181	218285763	-	218282181	218292466	A5SS	ENST00000258412.7	known	0.18	154	698	154	698	y	0.18	112	524	112	524	y	0.17	157	759	157	759	y	0.13	104	704	104	704	y	0.14	115	700	115	700	y	0.12	71	504	71	504	y	0.00483389	-7	down	ENSG00000135926.12
known_NIR_12799	chr2	218659743	218660939	+	218660421	218660939	5pMXE	ENST00000431802.5	known	0.41	50	71	50	71	y	0.45	57	70	57	70	y	0.52	108	98	108	98	y	0.59	87	61	87	61	y	0.66	103	54	103	54	y	0.66	69	35	69	35	y	0.0138392	4.44766	up	ENSG00000074582.12
known_NIR_12815	chr2	218660421	218660939	+	218660245	218660939	A5SS	ENST00000392111.6	known	0.67	71	35	71	35	y	0.62	70	42	70	42	y	0.75	98	32	98	32	y	0.53	61	54	61	54	y	0.56	54	43	54	43	y	0.51	35	33	35	33	y	0.0464602	-3.61678	down	ENSG00000074582.12
known_NIR_12822	chr2	219207421	219207887	+	219207421;219207779	219207648;219207887	ES	ENST00000409206.5	known	0.07	9	115.5	9	119;112	y	0.07	11	142	11	167;117	y	0.12	22	158	22	139;177	y	0.01	2	184	2	185;183	y	0	0	193.5	0	187;200	n	0.03	5	153	5	137;169	y	0.0294544	-3.88909	down	ENSG00000158552.12
known_NIR_12823	chr2	219227813	219229535	-	219227813;219228053	219227922;219229535	ES	ENST00000396761.6	known	0.04	5	121	5	206;36	y	0.06	5	82.5	5	135;30	y	0.03	4	150	4	260;40	y	0	0	138	0	246;30	n	0	0	167	0	310;24	n	0.02	2	121.5	2	215;28	y	0.032811	-3.31662	down	ENSG00000198925.10
known_NIR_12825	chr2	219228485	219229535	-	219227813	219229535	A3SS	ENST00000409422.5	known	0.92	58	5	58	5	y	0.9	47	5	47	5	y	0.95	70	4	70	4	y	1	55	0	55	0	n	1	80	0	80	0	n	0.96	53	2	53	2	y	0.0328809	3.21159	up	ENSG00000198925.10
known_NIR_12850	chr2	219556723	219557823	-	219556723;219557618	219557343;219557823	ES	ENST00000404537.5	known	0.97	18	0.5	18	0;1	n	1	14	0	14	0;0	n	0.9	23	2.5	23	0;5	n	0.74	13	4.5	13	1;8	n	0.76	16	5	16	4;6	y	0.67	7	3.5	7	1;6	n	0.00450587	-5.79324	down	ENSG00000124006.14
known_NIR_12853	chr2	219627745	219627960	+	219627745	219627900	A3SS	ENST00000358055.7	known	1	9	0	9	0	n	0.8	4	1	4	1	n	0.58	7	5	7	5	y	0.33	1	2	1	2	n	0.47	8	9	8	9	y	0	0	6	0	6	n	0.047376	-2.85113	down	ENSG00000114923.16
known_NIR_12863	chr2	227325427	227328678	+	227325427	227332419	A3SS	ENST00000524634.5	known	0.86	1008	165	1008	165	y	0.85	813	142	813	142	y	0.83	1085	228	1085	228	y	0.82	1003	222	1003	222	y	0.81	963	221	963	221	y	0.78	689	197	689	197	y	0.0486458	-2.90689	down	ENSG00000168958.19
known_NIR_12865	chr2	227325427	227332419	+	227325427;227330846	227330626;227332419	ES	ENST00000409565.5	known	0.21	165	618.5	165	99;1138	y	0.21	142	521	142	127;915	y	0.22	228	793.5	228	189;1398	y	0.25	222	671.5	222	163;1180	y	0.24	221	689	221	167;1211	y	0.25	197	576.5	197	207;946	y	0.00211065	7.07107	up	ENSG00000168958.19
known_NIR_12867	chr2	227328789;227329783	227329606;227330626	+	227328789	227330626	cassetteExon	ENST00000304593.13	known	0.15	131	717	142;120	717	y	0.12	80.5	606	70;91	606	y	0.13	129	860	137;121	860	y	0.08	66.5	754	77;56	754	y	0.07	50.5	724	51;50	724	y	0.05	32	582	37;27	582	y	0.00590453	-5.34522	down	ENSG00000168958.19
known_NIR_12868	chr2	227329783	227330626	+	227325427	227330626	A5SS	ENST00000409565.5	known	0.55	120	99	120	99	y	0.42	91	127	91	127	y	0.39	121	189	121	189	y	0.26	56	163	56	163	y	0.23	50	167	50	167	y	0.12	27	207	27	207	y	0.0190393	-3.84742	down	ENSG00000168958.19
known_NIR_12885	chr2	227813987	227815454	+	227813987	227815457	A3SS	ENST00000409189.7	known	0.5	78	79	78	79	y	0.54	70	59	70	59	y	0.49	89	94	89	94	y	0.59	92	64	92	64	y	0.57	104	80	104	80	y	0.65	89	48	89	48	y	0.0389929	3.27715	up	ENSG00000115009.11
known_NIR_12891	chr2	229859574;229860531	229860406;229879982	-	229859574	229879982	cassetteExon	ENST00000283943.9	known	0.47	91.5	105	81;102	105	y	0.47	87.5	97	77;98	97	y	0.51	111	106	90;132	106	y	0.31	33.5	75	40;27	75	y	0.33	49.5	99	39;60	99	y	0.34	65.5	126	77;54	126	y	0.00119552	-9.80018	down	ENSG00000153827.13
known_NIR_12915	chr2	231733033	231738013	-	231733033;231737292	231737187;231738013	ES	ENST00000287600.8	known	0.07	14	188.5	14	182;195	y	0.06	10	158	10	175;141	y	0.08	19	218.5	19	237;200	y	0.05	11	223.5	11	232;215	y	0.02	5	209.5	5	206;213	y	0.04	8	179	8	180;178	y	0.0419145	-3.16228	down	ENSG00000156973.13
known_NIR_12924	chr2	232556530	232564247	+	232556530;232558018	232557884;232564247	ES	ENST00000258416.7	known	0.15	169	992.5	169	1036;949	y	0.12	123	877	123	959;795	y	0.12	158	1183	158	1303;1063	y	0.19	257	1119.5	257	1200;1039	y	0.17	256	1213.5	256	1308;1119	y	0.18	188	840.5	188	920;761	y	0.0198868	4.33013	up	ENSG00000135930.13
known_NIR_12970	chr2	237518648	237525601	+	237518648	237519910	A3SS&ES	ENST00000410032.5	known	0.25	264	811	264	811	y	0.25	238	710	238	710	y	0.22	322	1141	322	1141	y	0.19	199	838	199	838	y	0.19	206	901	206	901	y	0.18	140	645	140	645	y	0.0241143	-5.05964	down	ENSG00000115648.13
known_NIR_12971	chr2	237518648	237525601	+	237518648;237520029	237519910;237525601	ES	ENST00000264605.7	known	0.23	264	889	264	811;967	y	0.24	238	758.5	238	710;807	y	0.22	322	1164.5	322	1141;1188	y	0.18	199	920	199	838;1002	y	0.18	206	930.5	206	901;960	y	0.17	140	700.5	140	645;756	y	0.0032127	-8	down	ENSG00000115648.13
known_NIR_13023	chr2	240507691	240511861	-	240507691;240509455	240509348;240511861	ES	ENST00000406958.5	known	0.64	8	4.5	8	2;7	y	0.67	3	1.5	3	1;2	n	0.5	2	2	2	4;0	n	0.83	5	1	5	1;1	n	0.83	10	2	10	4;0	n	0.89	8	1	8	2;0	n	0.0297956	4.39884	up	ENSG00000144504.15
known_NIR_13034	chr2	240596942	240597888	+	240595304	240597888	A5SS	ENST00000354082.8	known	0.94	111	7	111	7	y	0.93	144	11	144	11	y	0.95	166	9	166	9	y	0.96	174	7	174	7	y	0.97	180	6	180	6	y	0.97	153	4	153	4	y	0.0248175	4	up	ENSG00000142330.19
known_NIR_13042	chr2	241149708	241157807	+	241150547	241157807	A5SS	ENST00000272983.12	known	0.5	64	65	64	65	y	0.47	45	51	45	51	y	0.47	70	79	70	79	y	0.56	93	72	93	72	y	0.52	85	80	85	80	y	0.55	73	60	73	60	y	0.016504	4.05081	up	ENSG00000115685.14
known_NIR_13124	chr2	271939;272150	272037;275140	+	271939;272305	272192;275140	MXE	ENST00000272067.10	known	0.79	1949.5	531	2019;1880	445;617	y	0.8	1536	381.5	1673;1399	331;432	y	0.82	2553	556	2735;2371	456;656	y	0.85	2245	384	2360;2130	309;459	y	0.83	2144.5	438	2254;2035	406;470	y	0.85	1719	295.5	1763;1675	237;354	y	0.0253033	3.61814	up	ENSG00000143727.15
known_NIR_13133	chr2	27309981;27312246	27312214;27312994	-	27309981;27312772	27312494;27312994	MXE	ENST00000402722.5	known	0.09	35	376	8;62	13;739	y	0.06	22.5	340	15;30	14;666	y	0.05	23	482	10;36	44;920	y	0.01	6	473.5	5;7	12;935	y	0.02	8.5	478.5	10;7	18;939	y	0.02	6	367	2;10	12;722	y	0.044741	-4.00892	down	ENSG00000115204.14
known_NIR_13168	chr2	27661601	27662179	-	27661388	27662179	A3SS	ENST00000337768.9	known	0.25	40	117	40	117	y	0.19	34	148	34	148	y	0.18	32	149	32	149	y	0.11	18	151	18	151	y	0.11	23	191	23	191	y	0.09	19	187	19	187	y	0.0329305	-4.52181	down	ENSG00000119760.15
known_NIR_13178	chr2	30147062	30156628	+	30147062;30148541	30148245;30156628	ES	ENST00000379519.7	known	0.79	262	68	262	65;71	y	0.78	208	57.5	208	61;54	y	0.82	317	70.5	317	69;72	y	0.84	201	37.5	201	49;26	y	0.87	334	50.5	334	67;34	y	0.87	273	42.5	273	45;40	y	0.016504	4.05081	up	ENSG00000119801.12
known_NIR_13188	chr2	30447404	30459552	+	30447383	30459552	A5SS	ENST00000319406.8	known	0.11	3	24	3	24	y	0	0	4	0	4	n	0.1	1	9	1	9	n	0.16	3	16	3	16	y	0.22	2	7	2	7	n	0.28	5	13	5	13	y	0.0383809	3.04082	up	ENSG00000172954.13
known_NIR_13207	chr2	3257455	3338017	-	3257455;3274419	3274339;3338017	ES	ENST00000398659.8	known	0.95	393	19.5	393	13;26	y	0.96	406	17.5	406	21;14	y	0.95	558	30.5	558	23;38	y	0.97	500	15.5	500	16;15	y	0.97	541	19	541	16;22	y	0.98	344	8.5	344	9;8	y	0.0132356	4.24264	up	ENSG00000032389.12
known_NIR_13238	chr2	38319019	38377143	-	38319019;38343512	38343268;38377143	ES	ENST00000378954.8	known	0.16	39	209.5	39	172;247	y	0.15	32	184.5	32	150;219	y	0.12	36	269	36	212;326	y	0.04	9	208	9	154;262	y	0.04	11	237	11	163;311	y	0.07	17	218	17	163;273	y	0.00438413	-5.96962	down	ENSG00000119787.13
known_NIR_13301	chr2	46909177	46910780	-	46909177	46915981	A5SS	ENST00000409218.5	known	0.72	33	13	33	13	y	0.73	40	15	40	15	y	0.61	45	29	45	29	y	0.48	13	14	13	14	y	0.53	34	30	34	30	y	0.5	24	24	24	24	y	0.0290799	-4.46109	down	ENSG00000180398.11
known_NIR_13335	chr2	54987698;55028220	55028164;55049745	-	54987698	55049745	cassetteExon	ENST00000317610.11	known	0.05	109.5	1898	110;109	1898	y	0.04	58	1397	65;51	1397	y	0.05	111.5	2043	122;101	2043	y	0.03	57	1607	66;48	1607	y	0.04	70	1785	83;57	1785	y	0.03	48.5	1568	56;41	1568	y	0.0474207	-2.82843	down	ENSG00000115310.17
known_NIR_13355	chr2	61010888	61011765	-	61009015	61011765	A3SS	ENST00000316752.10	known	0.7	31	13	31	13	y	0.63	17	10	17	10	y	0.63	29	17	29	17	y	0.39	12	19	12	19	y	0.5	12	12	12	12	y	0.31	5	11	5	11	y	0.0297155	-4.23531	down	ENSG00000162927.13
known_NIR_13357	chr2	61017851	61018184	+	61017851	61018162	A3SS	ENST00000444100.2	known	0.75	42	14	42	14	y	0.7	21	9	21	9	y	0.67	36	18	36	18	y	0.8	37	9	37	9	y	0.79	30	8	30	8	y	0.83	24	5	24	5	y	0.0319475	3.81	up	ENSG00000162928.8
known_NIR_13358	chr2	61017851	61018189	+	61017851	61018162	A3SS	ENST00000444100.2	known	0.36	8	14	8	14	y	0.18	2	9	2	9	y	0.18	4	18	4	18	y	0.53	10	9	10	9	y	0.47	7	8	7	8	y	0.62	8	5	8	5	y	0.0186213	4.0452	up	ENSG00000162928.8
known_NIR_13359	chr2	61017851	61018189	+	61017851	61018184	A3SS	ENST00000401576.1	known	0.16	8	42	8	42	y	0.09	2	21	2	21	y	0.1	4	36	4	36	y	0.21	10	37	10	37	y	0.19	7	30	7	30	y	0.25	8	24	8	24	y	0.0253572	3.56034	up	ENSG00000162928.8
known_NIR_13413	chr2	68047319	68062958	-	68047319	68062945	A5SS	ENST00000355848.7	known	0.59	127	89	127	89	y	0.56	78	62	78	62	y	0.63	136	81	136	81	y	0.64	126	72	126	72	y	0.71	129	52	129	52	y	0.67	113	56	113	56	y	0.0493149	2.78994	up	ENSG00000197223.11
known_NIR_13433	chr2	70050252	70051203	-	69996888	70051203	A3SS	ENST00000419542.3	known	0.95	19	1	19	1	n	1	6	0	6	0	n	0.93	14	1	14	1	n	0.77	10	3	10	3	y	0.88	14	2	14	2	y	0.83	10	2	10	2	y	0.0314353	-3.50823	down	ENSG00000179818.13
known_NIR_13501	chr2	73234384	73235550	+	73234384	73247762	A3SS	ENST00000398422.2	known	0.48	69	76	69	76	y	0.42	44	61	44	61	y	0.42	61	85	61	85	y	0.33	56	112	56	112	y	0.33	56	115	56	115	y	0.27	25	69	25	69	y	0.0100597	-4.59619	down	ENSG00000135624.15
known_NIR_13515	chr2	73927052;73939022	73938910;73946719	+	73927052	73946719	cassetteExon	ENST00000629438.2	known	0.22	354	1243	415;293	1243	y	0.2	266.5	1068	299;234	1068	y	0.22	440	1529	502;378	1529	y	0.19	338	1426	379;297	1426	y	0.16	317.5	1655	339;296	1655	y	0.18	233.5	1087	238;229	1087	y	0.032811	-3.31662	down	ENSG00000114956.19
known_NIR_13516	chr2	73946906	73950585	+	73946906	73958146	A3SS	ENST00000348222.3	known	0.67	561	272	561	272	y	0.71	511	213	511	213	y	0.72	782	306	782	306	y	0.62	661	413	661	413	y	0.63	624	371	624	371	y	0.61	503	321	503	321	y	0.0233392	-4.89898	down	ENSG00000114956.19
known_NIR_13565	chr2	85616463	85619220	+	85612359	85619220	A5SS	ENST00000613444.4	known	0.97	661	17	661	17	y	0.98	710	12	710	12	y	0.98	1064	23	1064	23	y	0.99	894	6	894	6	y	1	965	4	965	4	y	0.99	706	4	706	4	y	0.0241101	3.53553	up	ENSG00000168883.19
known_NIR_13571	chr2	86030396	86031513	-	86030396	86031330	A5SS	ENST00000263857.10	known	0.03	6	200	6	200	y	0.04	5	137	5	137	y	0.04	8	192	8	192	y	0	0	121	0	121	n	0.02	3	178	3	178	y	0	0	161	0	161	n	0.0285958	-4.02492	down	ENSG00000068654.15
known_NIR_13586	chr2	87455645	87480223	+	87455645	87583258	A3SS	ENST00000409054.1	known	0.42	159	219	159	219	y	0.46	106	125	106	125	y	0.39	155	245	155	245	y	0.38	116	189	116	189	y	0.33	100	202	100	202	y	0.34	73	141	73	141	y	0.0487278	-2.88874	down	ENSG00000222041.10
known_NIR_13597	chr2	9418732	9422479	-	9418732	9419990	A5SS&ES	ENST00000488451.5	known	0.55	163	136	163	136	y	0.62	149	93	149	93	y	0.54	168	141	168	141	y	0.65	195	106	195	106	y	0.71	264	109	264	109	y	0.7	166	71	166	71	y	0.0235313	3.73101	up	ENSG00000119185.12
known_NIR_13599	chr2	9418732	9422479	-	9418732;9420100	9419990;9422479	ES	ENST00000360635.7	known	0.63	163	96.5	163	136;57	y	0.68	149	71	149	93;49	y	0.64	168	92.5	168	141;44	y	0.71	195	78.5	195	106;51	y	0.76	264	82	264	109;55	y	0.73	166	62.5	166	71;54	y	0.0168593	3.95285	up	ENSG00000119185.12
known_NIR_13622	chr2	96500924	96507794	-	96500924	96505259	5pMXE	ENST00000451794.5	known	0.04	5	123	5	123	y	0.1	4	37	4	37	y	0.09	7	73	7	73	y	0	0	16	0	16	n	0.03	1	30	1	30	n	0	0	9	0	9	n	0.0491782	-3.16228	down	ENSG00000163121.9
known_NIR_13703	chr20	18567596	18569236	+	18567596	18569239	A3SS	ENST00000435844.3	known	0.25	533	1566	533	1566	y	0.26	449	1284	449	1284	y	0.24	598	1877	598	1877	y	0.29	639	1599	639	1599	y	0.31	679	1514	679	1514	y	0.29	413	1031	413	1031	y	0.00647645	5.2915	up	ENSG00000232388.4
known_NIR_13727	chr20	25218614	25222838	+	25218614;25221333	25221232;25222838	ES	ENST00000354989.9	known	0.28	171	436.5	171	417;456	y	0.27	137	376	137	364;388	y	0.29	246	597	246	547;647	y	0.25	217	644.5	217	652;637	y	0.24	200	628.5	200	660;597	y	0.24	141	441.5	141	459;424	y	0.00996386	-5.5	down	ENSG00000197586.12
known_NIR_13728	chr20	25224157	25225162	+	25224157	25225205	A3SS	ENST00000354989.9	known	0.19	142	598	142	598	y	0.18	126	571	126	571	y	0.2	172	697	172	697	y	0.24	215	680	215	680	y	0.22	214	746	214	746	y	0.23	170	578	170	578	y	0.00804989	4.89898	up	ENSG00000197586.12
known_NIR_13735	chr20	2658522	2659525	-	2658522;2658837	2658759;2659525	ES	ENST00000474315.5	known	0.09	62	634.5	62	75;1194	y	0.09	59	630	59	63;1197	y	0.07	68	932.5	68	96;1769	y	0.05	46	866.5	46	103;1630	y	0.04	38	958	38	91;1825	y	0.04	24	602	24	59;1145	y	0.0133217	-5.36656	down	ENSG00000101365.20
known_NIR_13736	chr20	2658522	2659525	-	2658837	2659525	A3SS	ENST00000380843.8	known	0.05	62	1194	62	1194	y	0.05	59	1197	59	1197	y	0.04	68	1769	68	1769	y	0.03	46	1630	46	1630	y	0.02	38	1825	38	1825	y	0.02	24	1145	24	1145	y	0.0077626	-4.94975	down	ENSG00000101365.20
known_NIR_13740	chr20	2861704	2861805	+	2861704	2863065	A3SS	ENST00000380469.7	known	0.72	89	34	89	34	y	0.82	82	18	82	18	y	0.84	154	29	154	29	y	0.94	154	10	154	10	y	0.97	196	6	196	6	y	0.94	144	9	144	9	y	0.0438032	4.07542	up	ENSG00000215305.9
known_NIR_13765	chr20	32465134	32474601	-	32456395	32474601	A3SS	ENST00000359676.9	known	0.12	2	14	2	14	y	0	0	5	0	5	n	0	0	27	0	27	n	0.35	6	11	6	11	y	0.15	5	28	5	28	y	0.24	9	28	9	28	y	0.0490509	2.93908	up	ENSG00000197183.12
known_NIR_13857	chr20	3604262	3615828	+	3604262	3624511	A3SS	ENST00000262919.9	known	0.57	68	52	68	52	y	0.57	47	35	47	35	y	0.55	53	43	53	43	y	0.78	51	14	51	14	y	0.75	76	25	76	25	y	0.71	89	36	89	36	y	0.0071253	8.58956	up	ENSG00000088812.17
known_NIR_13863	chr20	36198041	36212272	+	36198041;36209898	36209488;36212272	ES	ENST00000202028.9	known	0.47	72	81	72	84;78	y	0.53	70	61.5	70	64;59	y	0.52	95	89	95	85;93	y	0.43	69	92.5	69	90;95	y	0.42	97	135	97	169;101	y	0.42	92	128.5	92	114;143	y	0.042404	-4.41942	down	ENSG00000088367.20
known_NIR_13877	chr20	36578966	36607715	+	36578966	36590910	3pMXE	ENST00000373874.6	known	0.13	7	46	7	46	y	0.1	5	47	5	47	y	0.11	8	67	8	67	y	0.06	4	62	4	62	y	0.06	4	62	4	62	y	0.05	2	42	2	42	y	0.0142927	-6.01041	down	ENSG00000118707.9
known_NIR_13915	chr20	3800498	3800971	+	3800498;3800865	3800743;3800971	ES	ENST00000379598.9	known	0.44	482	612.5	482	644;581	y	0.42	470	641	470	651;631	y	0.34	510	1007.5	510	1056;959	y	0.22	319	1113.5	319	1137;1090	y	0.18	291	1308.5	291	1333;1284	y	0.17	229	1154	229	1202;1106	y	0.00916867	-6.14817	down	ENSG00000101224.17
known_NIR_13918	chr20	3820702	3822102	+	3811741	3822102	A5SS	ENST00000620777.1	known	0.91	50	5	50	5	y	0.93	41	3	41	3	y	0.91	58	6	58	6	y	1	90	0	90	0	n	0.98	91	2	91	2	y	1	43	0	43	0	n	0.0012441	8.13173	up	ENSG00000274949.1
known_NIR_13921	chr20	3820758	3822102	+	3811741	3822102	A5SS	ENST00000620777.1	known	0.97	151	5	151	5	y	0.98	146	3	146	3	y	0.98	252	6	252	6	y	1	296	0	296	0	n	0.99	236	2	236	2	y	1	166	0	166	0	n	0.0132356	4.24264	up	ENSG00000274949.1
known_NIR_13923	chr20	3820854	3822102	+	3811741	3822102	A5SS	ENST00000620777.1	known	0.69	11	5	11	5	y	0.7	7	3	7	3	y	0.76	19	6	19	6	y	1	16	0	16	0	n	0.89	16	2	16	2	y	1	10	0	10	0	n	0.00815101	5.77843	up	ENSG00000274949.1
known_NIR_13958	chr20	408779	410412	+	408779	417526	A3SS	ENST00000353660.7	known	0.85	173	31	173	31	y	0.88	172	24	172	24	y	0.83	175	36	175	36	y	0.68	106	51	106	51	y	0.59	86	59	86	59	y	0.74	115	41	115	41	y	0.0409736	-3.99012	down	ENSG00000125826.19
known_NIR_13961	chr20	410025	410412	+	410025	417526	A3SS	ENST00000356286.9	known	0.84	1610	297	1610	297	y	0.87	1552	228	1552	228	y	0.83	1912	390	1912	390	y	0.78	1374	395	1374	395	y	0.77	1419	433	1419	433	y	0.71	1005	401	1005	401	y	0.031341	-3.74166	down	ENSG00000125826.19
known_NIR_13975	chr20	4183654	4187270	+	4183654;4186832	4186743;4187270	ES	ENST00000621355.4	known	0.98	2491	58	2491	66;50	y	0.97	2464	82.5	2464	79;86	y	0.97	3325	93.5	3325	112;75	y	0.95	2811	134.5	2811	154;115	y	0.96	3214	150.5	3214	157;144	y	0.94	2504	164	2504	174;154	y	0.0356527	-3.5	down	ENSG00000088826.17
known_NIR_14001	chr20	44885886;44887742	44887648;44901531	+	44885886	44901531	cassetteExon	ENST00000353703.8	known	0.17	329.5	1622	327;332	1622	y	0.16	256.5	1325	265;248	1325	y	0.15	345	1924	322;368	1924	y	0.14	312	1918	311;313	1918	y	0.14	354	2170	347;361	2170	y	0.13	255	1738	256;254	1738	y	0.0356527	-3.5	down	ENSG00000166913.12
known_NIR_14022	chr20	45416343;45416654	45416517;45419295	+	45416343	45419295	cassetteExon	ENST00000279035.13	known	0.82	300.5	65	585;16	65	y	0.8	277.5	68	545;10	68	y	0.8	399	98	779;19	98	y	0.91	416	42	806;26	42	y	0.87	369.5	55	724;15	55	y	0.85	269.5	48	536;3	48	y	0.0442828	3.71231	up	ENSG00000124155.16
known_NIR_14040	chr20	45814470;45815745	45815390;45815854	+	45814470	45815854	cassetteExon	ENST00000405520.5	known	0.89	699	84	130;1268	84	y	0.9	743.5	80	122;1365	80	y	0.9	1020.5	109	174;1867	109	y	0.94	1181.5	69	216;2147	69	y	0.93	1176.5	93	177;2176	93	y	0.94	952	59	120;1784	59	y	0.00105756	8.48528	up	ENSG00000175063.16
known_NIR_14053	chr20	46358958	46364371	-	46358763	46364371	A3SS	ENST00000543605.5	known	0.05	12	207	12	207	y	0.07	13	164	13	164	y	0.07	19	240	19	240	y	0.11	29	231	29	231	y	0.12	38	283	38	283	y	0.11	20	161	20	161	y	0.00719274	6.7082	up	ENSG00000080189.14
known_NIR_14082	chr20	49275879	49278021	-	49275887	49278021	A3SS	ENST00000371754.8	known	0.24	35	113	35	113	y	0.27	31	82	31	82	y	0.24	36	115	36	115	y	0.18	17	77	17	77	y	0.22	22	76	22	76	y	0.21	13	50	13	50	y	0.0422506	-2.98481	down	ENSG00000124201.14
known_NIR_14159	chr20	57392777	57407543	+	57392777;57393333	57393279;57407543	ES	ENST00000356208.9	known	0.12	28	204.5	28	207;202	y	0.12	26	191.5	26	188;195	y	0.09	31	300.5	31	288;313	y	0.08	25	296.5	25	288;305	y	0.06	20	309	20	306;312	y	0.08	16	172.5	16	165;180	y	0.0455407	-3.05085	down	ENSG00000132819.16
known_NIR_14205	chr20	62126439	62129785	+	62126439	62127585	3pMXE	ENST00000370915.5	known	0.66	91	47	91	47	y	0.74	61	21	61	21	y	0.62	95	58	95	58	y	0.46	73	84	73	84	y	0.53	98	86	98	86	y	0.59	76	53	76	53	y	0.0467926	-2.84612	down	ENSG00000149657.19
known_NIR_14227	chr20	63700702	63702136	-	63700702;63701900	63701830;63702136	ES	ENST00000612256.4	known	0.28	57	148.5	57	149;148	y	0.27	62	170.5	62	187;154	y	0.27	85	228.5	85	260;197	y	0.16	67	358.5	67	375;342	y	0.1	46	436	46	440;432	y	0.14	46	273	46	291;255	y	0.0131301	-7.7992	down	ENSG00000101246.19
known_NIR_14236	chr20	63708188	63708553	+	63707559	63708553	A5SS	ENST00000448100.6	known	0.78	50	14	50	14	y	0.78	14	4	14	4	y	0.76	41	13	41	13	y	0.93	43	3	43	3	y	0.87	55	8	55	8	y	0.89	31	4	31	4	y	0.0116309	6.54074	up	ENSG00000197114.11
known_NIR_14245	chr20	63873816;63882820	63882719;63889850	+	63873816;63889238	63889190;63889850	MXE	ENST00000611972.4	known	0.26	188.5	540	353;24	0;1080	n	0.27	173.5	481	322;25	0;962	n	0.26	225	642	431;19	0;1284	n	0.28	253.5	636	479;28	3;1269	y	0.29	279.5	681.5	521;38	0;1363	n	0.3	207.5	493.5	388;27	2;985	y	0.0248175	4	up	ENSG00000101150.17
known_NIR_14260	chr20	9401590	9407917	+	9401590;9405348	9405313;9407917	ES	ENST00000378473.7	known	0.59	5	3.5	5	3;4	y	0.75	25	8.5	25	8;9	y	0.5	7	7	7	6;8	y	0.21	4	15	4	15;15	y	0.3	7	16	7	18;14	y	0.08	1	12	1	11;13	n	0.0132228	-4.29252	down	ENSG00000101333.16
known_NIR_14294	chr21	25982477;26000182	26000015;26021840	-	25982477	26021840	cassetteExon	ENST00000354192.7	known	0.96	1303.5	55	592;2015	55	y	0.97	934.5	27	410;1459	27	y	0.96	1139	45	512;1766	45	y	0.95	799.5	39	390;1209	39	y	0.95	1019.5	54	401;1638	54	y	0.94	993	64	469;1517	64	y	0.0241101	-3.53553	down	ENSG00000142192.20
known_NIR_14348	chr21	34799462	34859474	-	34799462;34834601	34834410;34859474	ES	ENST00000344691.8	known	0.12	7	52	7	33;71	y	0.1	4	36.5	4	37;36	y	0.04	2	53.5	2	50;57	y	0.26	10	28	10	23;33	y	0.17	8	39.5	8	18;61	y	0.17	8	38.5	8	37;40	y	0.0445413	2.94817	up	ENSG00000159216.18
known_NIR_14375	chr21	39178647	39180285	-	39178647;39179986	39179924;39180285	ES	ENST00000331573.7	known	0.14	81	514.5	81	499;530	y	0.12	52	379	52	372;386	y	0.1	63	591	63	573;609	y	0.09	56	593	56	581;605	y	0.07	41	571	41	541;601	y	0.05	28	488	28	474;502	y	0.0375901	-3.06186	down	ENSG00000183527.11
known_NIR_14405	chr21	42897047	42903182	+	42897047	42908864	A3SS	ENST00000340344.4	known	0.17	133	630	133	630	y	0.19	124	535	124	535	y	0.14	134	835	134	835	y	0.21	155	597	155	597	y	0.22	193	666	193	666	y	0.24	118	372	118	372	y	0.0387552	3.33397	up	ENSG00000160194.17
known_NIR_14424	chr21	44300190	44304275	+	44300190	44306681	A3SS	ENST00000349048.8	known	0	0	214	0	214	n	0.01	2	199	2	199	y	0	1	280	1	280	n	0.03	13	436	13	436	y	0.04	20	456	20	456	y	0.03	10	342	10	342	y	0.00312559	6.36396	up	ENSG00000141959.16
known_NIR_14427	chr21	44426736	44435131	+	44426736;44427111	44427010;44435131	ES	ENST00000300482.9	known	0.97	140	4.5	140	2;7	y	0.95	111	5.5	111	6;5	y	0.95	172	9.5	172	8;11	y	0.88	208	28.5	208	37;20	y	0.9	170	19	170	22;16	y	0.85	120	21	120	20;22	y	0.0179755	-5.00435	down	ENSG00000142185.16
known_NIR_14428	chr21	44788095;44801398	44801284;44801706	-	44788095	44801706	cassetteExon	ENST00000345496.6	known	0.1	14.5	136	11;18	136	y	0.1	15.5	138	15;16	138	y	0.07	20.5	253	14;27	253	y	0.03	6	212	6;6	212	y	0.04	9	247	10;8	247	y	0.04	9	194	9;9	194	y	0.0241143	-5.05964	down	ENSG00000184787.18
known_NIR_14459	chr21	46317268	46318012	-	46317348	46318012	A3SS	ENST00000397683.5	known	1	6	0	6	0	n	1	6	0	6	0	n	0.75	6	2	6	2	n	0.41	7	10	7	10	y	0.69	11	5	11	5	y	0.25	4	12	4	12	y	0.0467381	-3.04564	down	ENSG00000160298.17
known_NIR_14483	chr21	6667962	6668152	-	6666526	6668152	A3SS	ENST00000623313.1	known	0.41	45	66	45	66	y	0.47	45	50	45	50	y	0.37	46	78	46	78	y	0.57	84	63	84	63	y	0.58	66	48	66	48	y	0.61	44	28	44	28	y	0.016735	5.40599	up	ENSG00000280145.3
known_NIR_14544	chr22	17739488	17774381	-	17739488;17750174	17750105;17774381	ES	ENST00000614949.4	known	0.09	36	352.5	36	12;693	y	0.11	35	276.5	35	11;542	y	0.09	50	490	50	40;940	y	0.15	92	511.5	92	43;980	y	0.13	83	551	83	29;1073	y	0.13	59	406	59	30;782	y	0.0132356	4.24264	up	ENSG00000015475.18
known_NIR_14558	chr22	19183611	19187558	-	19183611	19191304	A5SS	ENST00000622493.4	known	0.9	35	4	35	4	y	1	17	0	17	0	n	1	21	0	21	0	n	0.77	17	5	17	5	y	0.82	18	4	18	4	y	0.71	10	4	10	4	y	0.0122988	-4.34145	down	ENSG00000070371.15
known_NIR_14563	chr22	19444390	19447378	-	19441694	19447378	A3SS	ENST00000399568.5	known	0.31	83	185	83	185	y	0.3	72	168	72	168	y	0.33	131	263	131	263	y	0.35	145	269	145	269	y	0.35	139	257	139	257	y	0.37	87	150	87	150	y	0.0197794	3.91965	up	ENSG00000242259.8
known_NIR_14564	chr22	19450744	19454802	-	19450744	19454749	A5SS	ENST00000263202.14	known	0.1	39	341	39	341	y	0.07	22	280	22	280	y	0.06	27	438	27	438	y	0.02	9	393	9	393	y	0.01	6	442	6	442	y	0.01	3	334	3	334	y	0.027086	-5.07796	down	ENSG00000070010.18
known_NIR_14578	chr22	19880717;19880945	19880856;19881036	-	19880717	19881036	cassetteExon	ENST00000485358.5	known	0.06	1	15	2;0	15	n	0.14	3	19	6;0	19	n	0.1	4.5	42	6;3	42	y	0.28	5	13	10;0	13	n	0.2	5	20	10;0	20	n	0.3	3.5	8	5;2	8	y	0.0161801	4.17786	up	ENSG00000184470.19
known_NIR_14608	chr22	20315476	20319639	-	20315476;20316219	20316119;20319639	ES	ENST00000248879.7	known	0.18	74	332	74	313;351	y	0.17	77	389	77	344;434	y	0.17	115	581	115	521;641	y	0.1	74	679.5	74	640;719	y	0.08	59	714.5	59	702;727	y	0.07	37	461.5	37	445;478	y	0.00455533	-9.54594	down	ENSG00000128185.9
known_NIR_14618	chr22	20507735	20537117	+	20507746	20537117	A5SS	ENST00000292733.11	known	0.02	3	180	3	180	y	0.02	5	253	5	253	y	0.01	3	249	3	249	y	0.04	7	180	7	180	y	0.04	9	212	9	212	y	0.05	9	159	9	159	y	0.00481268	5.65685	up	ENSG00000099917.17
known_NIR_14620	chr22	20568631;20575232	20575113;20582611	+	20568631	20582611	cassetteExon	ENST00000292733.11	known	0.47	65	74	79;51	74	y	0.48	63.5	70	83;44	70	y	0.45	86.5	106	76;97	106	y	0.54	65.5	56	61;70	56	y	0.53	87.5	79	80;95	79	y	0.51	77.5	75	79;76	75	y	0.00858092	4.8107	up	ENSG00000099917.17
known_NIR_14633	chr22	21628787	21629308	-	21628787;21629187	21629010;21629308	ES	ENST00000292778.10	known	0.69	313	143	313	139;147	y	0.61	286	179.5	286	183;176	y	0.6	368	248.5	368	277;220	y	0.52	333	309	333	320;298	y	0.46	315	374	315	397;351	y	0.39	161	248.5	161	240;257	y	0.0226705	-3.74767	down	ENSG00000161179.13
known_NIR_14637	chr22	21695496	21696885	+	21695496	21696747	A3SS	ENST00000335025.12	known	0.3	15	35	15	35	y	0.28	16	42	16	42	y	0.34	18	35	18	35	y	0.59	24	17	24	17	y	0.43	27	36	27	36	y	0.56	19	15	19	15	y	0.0344556	4.21659	up	ENSG00000100023.17
known_NIR_14646	chr22	23136322	23138840	-	23134144	23138840	A3SS	ENST00000216036.8	known	0	0	1	0	1	n	0	0	3	0	3	n	0.3	3	7	3	7	y	0.67	2	1	2	1	n	0.5	3	3	3	3	n	0.5	1	1	1	1	n	0.0258192	3.9731	up	ENSG00000100218.11
known_NIR_14659	chr22	23801081	23803295	+	23801135	23803295	A5SS	ENST00000344921.10	known	0.97	434	14	434	14	y	0.97	368	10	368	10	y	0.98	522	12	522	12	y	0.99	539	4	539	4	y	0.99	546	8	546	8	y	1	489	2	489	2	y	0.0132356	4.24264	up	ENSG00000099956.17
known_NIR_14701	chr22	28744709	28751241	+	28746008	28751241	A5SS&ES	ENST00000216027.7	known	0.03	6	174	6	174	y	0.02	3	126	3	126	y	0.09	18	189	18	189	y	0.12	21	157	21	157	y	0.13	25	163	25	163	y	0.17	18	89	18	89	y	0.0298306	3.5	up	ENSG00000100209.9
known_NIR_14740	chr22	29683079	29694752	+	29683064	29694752	A5SS	ENST00000361452.8	known	0.02	1	54	1	54	n	0.02	1	48	1	48	n	0	0	134	0	134	n	0.06	6	91	6	91	y	0.07	5	64	5	64	y	0.04	3	70	3	70	y	0.0197794	3.91965	up	ENSG00000186575.17
known_NIR_14860	chr22	37759264	37759417	+	37759264	37765670	A3SS	ENST00000406386.7	known	0.13	34	235	34	235	y	0.23	60	202	60	202	y	0.16	47	238	47	238	y	0.25	84	258	84	258	y	0.34	136	259	136	259	y	0.36	113	198	113	198	y	0.0341178	3.18737	up	ENSG00000100106.19
known_NIR_14925	chr22	41680364	41688794	-	41680364	41682356	5pMXE	ENST00000215956.9	known	0.94	1250	77	1250	77	y	0.93	1132	82	1132	82	y	0.94	1544	90	1544	90	y	0.95	1336	75	1336	75	y	0.96	1494	63	1494	63	y	0.95	906	43	906	43	y	0.0241101	3.53553	up	ENSG00000100138.13
known_NIR_14930	chr22	41939196	41945225	-	41939196;41943701	41943610;41945225	ES	ENST00000215980.9	known	0.18	35	155.5	35	149;162	y	0.14	25	158	25	133;183	y	0.2	54	214.5	54	198;231	y	0.23	83	283.5	83	274;293	y	0.22	93	326.5	93	294;359	y	0.26	76	216	76	197;235	y	0.0483038	2.9673	up	ENSG00000100162.14
known_NIR_14935	chr22	42168703	42169847	-	42168736	42169847	A3SS	ENST00000359486.7	known	0.5	11	11	11	11	y	0.44	7	9	7	9	y	0.42	5	7	5	7	y	0.67	10	5	10	5	y	0.55	12	10	12	10	y	0.56	15	12	15	12	y	0.0463375	3.0879	up	ENSG00000100207.18
known_NIR_14981	chr22	46245238	46247110	-	46245238	46247125	A5SS	ENST00000404583.5	known	1	65	0	65	0	n	1	52	0	52	0	n	0.96	91	4	91	4	y	0.95	80	4	80	4	y	0.91	99	10	99	10	y	0.89	70	9	70	9	y	0.037563	-3.16587	down	ENSG00000205643.10
known_NIR_14988	chr22	49824331	49827497	-	49824331	49825730	5pMXE	ENST00000404034.5	known	0.86	12	2	12	2	y	0.88	15	2	15	2	y	0.84	27	5	27	5	y	0.8	8	2	8	2	y	0.78	28	8	28	8	y	0.76	13	4	13	4	y	0.00804989	-4.89898	down	ENSG00000100425.18
known_NIR_15004	chr22	50436452;50437068	50436988;50437506	+	50436452	50437506	cassetteExon	ENST00000359139.7	known	0.56	40.5	32	51;30	32	y	0.5	30.5	31	27;34	31	y	0.61	60	38	56;64	38	y	0.75	81.5	27	70;93	27	y	0.76	57	18	62;52	18	y	0.72	62	24	62;62	24	y	0.0177775	5.49125	up	ENSG00000100239.15
known_NIR_15017	chr22	50524424	50526246	-	50524424	50525472	5pMXE	ENST00000395693.7	known	0.28	153	393	153	393	y	0.32	140	294	140	294	y	0.35	201	376	201	376	y	0.13	71	459	71	459	y	0.16	95	517	95	517	y	0.13	41	275	41	275	y	0.00480845	-7.81442	down	ENSG00000130489.12
known_NIR_15021	chr22	50524424;50526141	50526001;50526246	-	50524424	50526246	cassetteExon	ENST00000543927.5	known	0.7	365	153	21;709	153	y	0.73	369.5	140	19;720	140	y	0.72	505	201	15;995	201	y	0.83	343	71	11;675	71	y	0.78	339	95	22;656	95	y	0.85	231.5	41	11;452	41	y	0.0246847	4.5707	up	ENSG00000130489.12
known_NIR_15024	chr22	50529719	50529904	-	50529754	50529904	A3SS	ENST00000395680.5	known	0.98	660	11	660	11	y	0.98	738	14	738	14	y	0.99	904	13	904	13	y	1	442	1	442	1	n	0.99	487	4	487	4	y	1	374	1	374	1	n	0.0474207	2.82843	up	ENSG00000025708.12
known_NIR_15110	chr3	111859576	111884064	+	111845935	111884064	A5SS	ENST00000393923.7	known	0.87	61	9	61	9	y	0.96	55	2	55	2	y	0.89	54	7	54	7	y	0.75	12	4	12	4	y	0.75	45	15	45	15	y	0.77	37	11	37	11	y	0.0259956	-5.34052	down	ENSG00000144824.19
known_NIR_15153	chr3	11845096	11846502	-	11844211	11846502	A3SS	ENST00000455809.5	known	0.1	12	105	12	105	y	0.15	13	74	13	74	y	0.1	13	118	13	118	y	0.02	3	126	3	126	y	0.06	10	160	10	160	y	0.02	2	110	2	110	y	0.0191104	-3.90434	down	ENSG00000144559.10
known_NIR_15157	chr3	119498927	119500695	+	119498927	119517205	A3SS	ENST00000493694.1	known	0.99	558	5	558	5	y	0.98	508	9	508	9	y	0.99	715	6	715	6	y	0.97	596	18	596	18	y	0.97	596	21	596	21	y	0.96	492	18	492	18	y	0.0132356	-4.24264	down	ENSG00000113845.9
known_NIR_15180	chr3	122559709	122564111	-	122559709	122564439	A5SS	ENST00000477522.6	known	0.78	95	27	95	27	y	0.82	89	20	89	20	y	0.79	148	40	148	40	y	0.56	24	19	24	19	y	0.52	15	14	15	14	y	0.5	20	20	20	20	y	0.000459066	-12.6501	down	ENSG00000138496.16
known_NIR_15210	chr3	12557176	12570071	+	12557176;12569003	12568875;12570071	ES	ENST00000170447.11	known	0.32	74	158	74	125;191	y	0.27	50	132.5	50	118;147	y	0.18	45	202.5	45	180;225	y	0.05	10	210.5	10	169;252	y	0.14	31	193.5	31	163;224	y	0.07	15	195.5	15	166;225	y	0.0323288	-3.45416	down	ENSG00000075975.15
known_NIR_15217	chr3	126051050	126056358	-	126051050	126067947	A5SS	ENST00000360370.8	known	0.06	7	106	7	106	y	0.04	4	94	4	94	y	0.04	6	161	6	161	y	0	0	132	0	132	n	0.02	2	86	2	86	y	0.02	2	83	2	83	y	0.0241101	-3.53553	down	ENSG00000114544.15
known_NIR_15279	chr3	130894337	130930416	+	130894337;130894775	130894590;130930416	ES	ENST00000510168.5	known	0.3	29	67.5	29	44;91	y	0.31	23	51	23	29;73	y	0.29	22	53	22	37;69	y	0.41	29	42.5	29	34;51	y	0.35	38	70.5	38	30;111	y	0.4	38	57	38	34;80	y	0.0335428	4.45896	up	ENSG00000017260.19
known_NIR_15359	chr3	136930594	136945583	+	136928227	136945583	A5SS	ENST00000288986.6	known	0.34	83	159	83	159	y	0.39	49	77	49	77	y	0.33	87	174	87	174	y	0.26	44	126	44	126	y	0.27	49	130	49	130	y	0.28	49	125	49	125	y	0.0365338	-4.28746	down	ENSG00000158092.6
known_NIR_15390	chr3	139389933;139419680	139419557;139423016	+	139389933	139423016	cassetteExon	ENST00000510068.5	known	0.59	17.5	12	9;26	12	y	0.66	13.5	7	11;16	7	y	0.63	15.5	9	12;19	9	y	0.82	14	3	9;19	3	y	0.84	15.5	3	16;15	3	y	0.8	16.5	4	18;15	4	y	0.00297607	8.28571	up	ENSG00000248932.5
known_NIR_15469	chr3	151770611	151775695	+	151770611	151773430	3pMXE	ENST00000471766.1	known	0.48	45	49	45	49	y	0.7	67	29	67	29	y	0.6	81	55	81	55	y	0.29	24	58	24	58	y	0.4	33	49	33	49	y	0.25	17	51	17	51	y	0.027293	-3.59816	down	ENSG00000240602.7
known_NIR_15470	chr3	151770611;151773652	151773430;151775695	+	151770611	151775695	cassetteExon	ENST00000483636.5	known	0.41	31.5	45	49;14	45	y	0.23	20.5	67	29;12	67	y	0.29	33.5	81	55;12	81	y	0.57	32	24	58;6	24	y	0.44	25.5	33	49;2	33	y	0.61	27	17	51;3	17	y	0.0355622	3.12029	up	ENSG00000240602.7
known_NIR_15570	chr3	170178938	170181687	-	170178938	170181702	A5SS	ENST00000495893.6	known	0.2	6	24	6	24	y	0.11	3	25	3	25	y	0.13	3	20	3	20	y	0	0	19	0	19	n	0	0	15	0	15	n	0.05	1	18	1	18	n	0.0222144	-4.06603	down	ENSG00000173889.15
known_NIR_15572	chr3	170868387	170870159	-	170868390	170870159	A3SS	ENST00000295830.12	known	0.1	160	1386	160	1386	y	0.09	121	1209	121	1209	y	0.09	208	2100	208	2100	y	0.11	209	1676	209	1676	y	0.1	212	1909	212	1909	y	0.11	141	1150	141	1150	y	0.0474207	2.82843	up	ENSG00000163584.17
known_NIR_15583	chr3	172645692	172647862	-	172645692	172647886	A5SS	ENST00000475381.5	known	0.09	24	234	24	234	y	0.08	15	178	15	178	y	0.07	21	269	21	269	y	0.04	7	180	7	180	y	0.06	14	218	14	218	y	0.06	17	246	17	246	y	0.0400537	-3.02372	down	ENSG00000144959.9
known_NIR_15593	chr3	179067809;179071447	179071327;179071595	-	179067809	179071595	cassetteExon	ENST00000311417.6	known	0.2	5.5	22	9;2	22	y	0.11	2	16	1;3	16	n	0.1	5	43	7;3	43	y	0.32	6	13	3;9	13	y	0.29	9.5	23	10;9	23	y	0.27	6.5	18	5;8	18	y	0.0239464	4.48127	up	ENSG00000172667.10
known_NIR_15618	chr3	183833589	183840570	-	183833589;183833825	183833724;183840570	ES	ENST00000317096.8	known	0.24	104	326.5	104	353;300	y	0.24	90	282.5	90	331;234	y	0.23	141	468.5	141	509;428	y	0.27	136	360	136	400;320	y	0.28	157	405.5	157	445;366	y	0.27	104	282	104	324;240	y	0.00147312	7.77817	up	ENSG00000175193.12
known_NIR_15628	chr3	184245812	184248990	-	184245812	184249226	A5SS	ENST00000445626.6	known	0.06	5	80	5	80	y	0.03	2	66	2	66	y	0.03	3	90	3	90	y	0.12	13	99	13	99	y	0.08	7	79	7	79	y	0.09	6	63	6	63	y	0.0235436	3.62441	up	ENSG00000214160.9
known_NIR_15639	chr3	184314674;184315545	184315489;184317321	+	184314674	184317321	cassetteExon	ENST00000392537.6	known	0.62	188	116	327;49	116	y	0.68	218	104	374;62	104	y	0.73	271.5	98	493;50	98	y	0.84	238.5	44	453;24	44	y	0.85	318	54	610;26	54	y	0.82	236	51	430;42	51	y	0.0299186	4.84873	up	ENSG00000114867.19
known_NIR_15640	chr3	184314674;184316218	184315763;184317321	+	184314674	184317321	cassetteExon	ENST00000392537.6	known	0.67	238	116	10;466	116	y	0.7	242.5	104	10;475	104	y	0.76	302.5	98	25;580	98	y	0.88	310	44	18;602	44	y	0.87	368	54	8;728	54	y	0.87	332.5	51	7;658	51	y	0.0237679	6.125	up	ENSG00000114867.19
known_NIR_15641	chr3	184315545	184317321	+	184316218	184317321	5pMXE	ENST00000411531.5	known	0.1	49	466	49	466	y	0.12	62	475	62	475	y	0.08	50	580	50	580	y	0.04	24	602	24	602	y	0.03	26	728	26	728	y	0.06	42	658	42	658	y	0.0199103	-3.90007	down	ENSG00000114867.19
known_NIR_15642	chr3	184315545;184316218	184315763;184317321	+	184315545	184317321	cassetteExon	ENST00000427845.5	known	0.9	434.5	49	403;466	49	y	0.88	455	62	435;475	62	y	0.92	593.5	50	607;580	50	y	0.96	567.5	24	533;602	24	y	0.97	736.5	26	745;728	26	y	0.93	585	42	512;658	42	y	0.0329754	3.2	up	ENSG00000114867.19
known_NIR_15735	chr3	197069260;197075870	197075837;197081051	-	197069260;197076682	197076586;197081051	MXE	ENST00000357674.8	known	0.18	4.5	21	7;2	29;13	y	0.13	4	27.5	7;1	40;15	n	0.16	4	21.5	5;3	32;11	y	0.3	3	7	3;3	13;1	n	0.44	15.5	19.5	20;11	28;11	y	0.36	7	12.5	7;7	18;7	y	0.0247555	4.87509	up	ENSG00000075711.20
known_NIR_15771	chr3	23911450	23916784	-	23911446	23916784	A3SS	ENST00000388759.7	known	0.96	99	4	99	4	y	1	82	0	82	0	n	1	102	0	102	0	n	0.93	93	7	93	7	y	0.89	127	15	127	15	y	0.95	84	4	84	4	y	0.0497826	-2.86436	down	ENSG00000197885.10
known_NIR_15782	chr3	25719635	25729133	-	25719635;25720191	25720014;25729133	ES	ENST00000428257.5	known	0.33	59	119.5	59	125;114	y	0.31	45	98.5	45	89;108	y	0.34	76	145.5	76	147;144	y	0.42	75	101.5	75	103;100	y	0.38	70	114	70	135;93	y	0.38	49	81.5	49	89;74	y	0.0187996	4.17029	up	ENSG00000151092.16
known_NIR_15795	chr3	3129188	3129919	+	3129188	3137260	A3SS	ENST00000251607.10	known	0.14	19	117	19	117	y	0.1	11	96	11	96	y	0.11	17	141	17	141	y	0.17	21	102	21	102	y	0.19	30	130	30	130	y	0.15	17	97	17	97	y	0.0329754	3.2	up	ENSG00000072756.16
known_NIR_15835	chr3	37355187	37366080	+	37355187;37361305	37361243;37366080	ES	ENST00000361924.6	known	0.76	52	16.5	52	19;14	y	0.79	56	14.5	56	16;13	y	0.77	43	13	43	16;10	y	0.52	11	10	11	8;12	y	0.59	28	19.5	28	15;24	y	0.44	9	11.5	9	10;13	y	0.0235881	-5.80409	down	ENSG00000144674.16
known_NIR_15879	chr3	42160473	42176814	+	42125614	42176814	A5SS	ENST00000487159.5	known	0.25	16	47	16	47	y	0.18	11	50	11	50	y	0.21	12	46	12	46	y	0.27	15	40	15	40	y	0.31	21	47	21	47	y	0.33	25	50	25	50	y	0.0294348	3.34894	up	ENSG00000182606.14
known_NIR_15931	chr3	47810711;47816128	47815963;47818022	+	47810711	47818022	cassetteExon	ENST00000445061.5	known	0.24	38	120	75;1	120	n	0.18	28	128	54;2	128	y	0.23	56	187	109;3	187	y	0.27	59.5	164	119;0	164	n	0.29	66.5	159	128;5	159	y	0.32	49	106	98;0	106	n	0.0339484	3.25269	up	ENSG00000132153.14
known_NIR_15944	chr3	48177988	48182929	-	48177988;48180840	48180721;48182929	ES	ENST00000302506.7	known	0.03	1	33.5	1	35;32	n	0	0	40	0	35;45	n	0	0	52.5	0	62;43	n	0.12	7	52.5	7	63;42	y	0.2	8	33	8	40;26	y	0.1	6	52.5	6	49;56	y	0.0402346	4.04411	up	ENSG00000164045.11
known_NIR_15971	chr3	48466309	48467065	+	48466309	48466630	A3SS	ENST00000296443.10	known	0.08	11	134	11	134	y	0.04	7	152	7	152	y	0.07	18	225	18	225	y	0.13	17	110	17	110	y	0.14	20	126	20	126	y	0.11	9	73	9	73	y	0.0158106	4.24853	up	ENSG00000213689.9
known_NIR_15987	chr3	48694240	48695090	-	48693179	48695090	A3SS	ENST00000328631.9	known	0.13	30	202	30	202	y	0.17	36	172	36	172	y	0.21	44	169	44	169	y	0.27	49	135	49	135	y	0.33	72	148	72	148	y	0.35	59	109	59	109	y	0.011733	4.4	up	ENSG00000068745.14
known_NIR_15989	chr3	48694525	48695090	-	48693179	48695090	A3SS	ENST00000328631.9	known	0.03	7	202	7	202	y	0	0	172	0	172	n	0.06	10	169	10	169	y	0.13	21	135	21	135	y	0.13	23	148	23	148	y	0.19	25	109	25	109	y	0.0110375	4.53557	up	ENSG00000068745.14
known_NIR_16003	chr3	48695421;48715527	48715315;48717157	-	48695421	48717157	cassetteExon	ENST00000328631.9	known	0.17	40	193	44;36	193	y	0.17	23.5	118	15;32	118	y	0.12	29	223	20;38	223	y	0.11	26.5	211	11;42	211	y	0.05	12.5	255	10;15	255	y	0.07	14	181	6;22	181	y	0.0343595	-3.15929	down	ENSG00000068745.14
known_NIR_16063	chr3	49898688;49899263	49898867;49902380	-	49898688	49902380	cassetteExon	ENST00000621387.4	known	0.62	5	3	2;8	3	y	0.73	5.5	2	6;5	2	y	0.64	16	9	16;16	9	y	0.85	17.5	3	26;9	3	y	0.89	15.5	2	16;15	2	y	1	13	0	15;11	0	n	0.0132413	4.45043	up	ENSG00000164078.12
known_NIR_16064	chr3	49910884	49913220	-	49910884;49912011	49911526;49913220	ES	ENST00000296473.7	known	0.36	37	66	37	39;93	y	0.3	24	55.5	24	55;56	y	0.38	44	71	44	65;77	y	0.2	22	86.5	22	79;94	y	0.24	27	83.5	27	70;97	y	0.24	17	53	17	53;53	y	0.0204306	-4.36564	down	ENSG00000164077.13
known_NIR_16090	chr3	50297672	50299213	-	50295619	50299213	A3SS	ENST00000450982.5	known	0.1	7	64	7	64	y	0.13	9	58	9	58	y	0.12	16	114	16	114	y	0.24	35	112	35	112	y	0.26	37	108	37	108	y	0.29	24	60	24	60	y	0.00225507	8.62911	up	ENSG00000186792.15
known_NIR_16091	chr3	50297672	50299213	-	50297527	50299213	A3SS	ENST00000354862.4	known	0.47	7	8	7	8	y	0.26	9	26	9	26	y	0.41	16	23	16	23	y	0.69	35	16	35	16	y	0.58	37	27	37	27	y	0.67	24	12	24	12	y	0.0315339	3.75459	up	ENSG00000243477.5
known_NIR_16125	chr3	51959651	51960189	-	51959651;51960023	51959895;51960189	ES	ENST00000355852.6	known	0.35	33	61.5	33	53;70	y	0.27	30	83	30	86;80	y	0.31	42	92	42	90;94	y	0.17	30	151	30	146;156	y	0.12	23	166	23	149;183	y	0.16	18	97.5	18	96;99	y	0.00682725	-5.77852	down	ENSG00000090097.20
known_NIR_16154	chr3	52151171	52154355	-	52151100	52154355	A3SS	ENST00000296484.6	known	0.19	10	42	10	42	y	0.2	16	66	16	66	y	0.17	28	137	28	137	y	0.08	11	130	11	130	y	0.08	15	162	15	162	y	0.12	17	121	17	121	y	0.00660546	-5.8384	down	ENSG00000164087.7
known_NIR_16228	chr3	58410159	58412904	+	58410159	58412901	A3SS	ENST00000356151.6	known	0.18	4	18	4	18	y	0.27	6	16	6	16	y	0.32	6	13	6	13	y	0.05	1	21	1	21	n	0	0	39	0	39	n	0.1	4	35	4	35	y	0.0181062	-4.12418	down	ENSG00000168297.15
known_NIR_16250	chr3	63838499	63863772	-	63838499;63839773	63839656;63863772	ES	ENST00000295899.9	known	0.08	39	462	39	685;239	y	0.05	20	383	20	553;213	y	0.07	42	519.5	42	761;278	y	0.1	56	480	56	703;257	y	0.12	67	507	67	764;250	y	0.11	43	361	43	518;204	y	0.0198551	4.11096	up	ENSG00000163634.11
known_NIR_16335	chr3	9756816	9759234	+	9756816	9757044	3pMXE	ENST00000302003.11	known	1	3	0	3	0	n	1	5	0	5	0	n	0.5	7	7	7	7	y	0	0	7	0	7	n	0.12	1	7	1	7	n	0.36	4	7	4	7	y	0.0349837	-3.41053	down	ENSG00000114026.21
known_NIR_16336	chr3	9756816	9759234	+	9756816	9757061	3pMXE	ENST00000344629.11	known	0.12	3	22	3	22	y	0.14	5	30	5	30	y	0.1	7	60	7	60	y	0	0	58	0	58	n	0.01	1	69	1	69	n	0.06	4	61	4	61	y	0.0170209	-4.42246	down	ENSG00000114026.21
known_NIR_16341	chr3	9756816;9759286	9759234;9765809	+	9756816	9765809	cassetteExon	ENST00000302036.11	known	0.23	3.5	12	3;4	12	y	0.25	5	15	5;5	15	y	0.17	4	20	7;1	20	n	0	0	18	0;0	18	n	0.13	3.5	23	1;6	23	n	0.07	3	38	4;2	38	y	0.0360984	-3.36346	down	ENSG00000114026.21
known_NIR_16350	chr3	97950012	97950786	-	97950015	97950786	A3SS	ENST00000333396.11	known	0.19	44	193	44	193	y	0.15	30	174	30	174	y	0.2	51	204	51	204	y	0.27	57	154	57	154	y	0.25	68	201	68	201	y	0.25	51	157	51	157	y	0.0235612	4.6	up	ENSG00000170854.17
known_NIR_16352	chr3	9817759;9818920	9818822;9820546	+	9817759	9820546	cassetteExon	ENST00000397256.5	known	0.67	8	4	4;12	4	y	0.43	1.5	2	0;3	2	n	0.62	6.5	4	3;10	4	y	0.13	1.5	10	0;3	10	n	0.33	2.5	5	0;5	5	n	0.33	3	6	1;5	6	n	0.035482	-3.13325	down	ENSG00000250151.9
known_NIR_16455	chr4	109694700	109697622	-	109694700;109696486	109696410;109697622	ES	ENST00000265164.6	known	0.01	1	83	1	74;92	n	0.02	1	58.5	1	60;57	n	0.01	1	122.5	1	115;130	n	0.02	3	121.5	3	124;119	y	0.03	3	114	3	111;117	y	0.03	3	83	3	81;85	y	0.0474207	2.82843	up	ENSG00000138794.9
known_NIR_16471	chr4	113509672	113513328	-	113509675	113513328	A3SS	ENST00000394524.7	known	0.17	11	55	11	55	y	0.25	17	52	17	52	y	0.19	10	44	10	44	y	0.38	13	21	13	21	y	0.46	27	32	27	32	y	0.4	21	32	21	32	y	0.00348785	6.17766	up	ENSG00000145349.16
known_NIR_16472	chr4	118278792	118278944	+	118278792	118279107	A3SS	ENST00000602483.5	known	0.7	198	83	198	83	y	0.78	181	51	181	51	y	0.8	288	71	288	71	y	0.9	228	25	228	25	y	0.94	271	17	271	17	y	0.86	132	21	132	21	y	0.0245225	3.65563	up	ENSG00000269893.6
known_NIR_16476	chr4	120839274	120853418	-	120821345	120853418	A3SS	ENST00000264808.7	known	0.37	10	17	10	17	y	0.4	14	21	14	21	y	0.38	16	26	16	26	y	0.27	10	27	10	27	y	0.12	4	30	4	30	y	0.19	5	21	5	21	y	0.0434549	-4.29654	down	ENSG00000138738.10
known_NIR_16479	chr4	121678494;121686372	121686288;121696581	-	121678494;121683477	121681671;121696581	MXE	ENST00000501272.6	known	0.53	1351.5	1197.5	0;2703	2374;21	n	0.54	1056.5	902	0;2113	1795;9	n	0.53	1440	1272	0;2880	2531;13	n	0.5	1222.5	1211	0;2445	2394;28	n	0.52	1404.5	1273.5	28;2781	2519;28	y	0.5	986.5	971	27;1946	1925;17	y	0.038561	-3.57771	down	ENSG00000164111.14
known_NIR_16527	chr4	139295960	139296332	-	139295960	139300602	A5SS	ENST00000539002.5	known	0.5	6	6	6	6	y	0.56	9	7	9	7	y	0.35	6	11	6	11	y	0.08	1	11	1	11	n	0.29	4	10	4	10	y	0.09	1	10	1	10	n	0.0271484	-3.41912	down	ENSG00000109390.11
known_NIR_16534	chr4	139295960	139302416	-	139295960	139300602	5pMXE	ENST00000539002.5	known	0.93	74	6	74	6	y	0.89	58	7	58	7	y	0.85	61	11	61	11	y	0.71	27	11	27	11	y	0.71	25	10	25	10	y	0.78	35	10	35	10	y	0.00882862	-4.77213	down	ENSG00000109390.11
known_NIR_16629	chr4	1717428;1717675	1717516;1718152	-	1717428	1718152	cassetteExon	ENST00000303277.6	known	0.54	45	38	58;32	38	y	0.66	57.5	29	77;38	29	y	0.64	78.5	44	82;75	44	y	0.85	148.5	27	158;139	27	y	0.73	139	51	144;134	51	y	0.78	100	29	123;77	29	y	0.0272869	3.40663	up	ENSG00000168936.10
known_NIR_16675	chr4	1892891	1900626	+	1871542	1900626	A5SS	ENST00000508803.5	known	0.02	2	121	2	121	y	0.03	3	93	3	93	y	0.02	3	148	3	148	y	0	0	141	0	141	n	0.01	2	140	2	140	y	0	0	190	0	190	n	0.0132356	-4.24264	down	ENSG00000109685.17
known_NIR_16729	chr4	38049898	38051899	+	38049898	38054199	A3SS	ENST00000261439.8	known	0.26	21	60	21	60	y	0.18	8	36	8	36	y	0.27	29	80	29	80	y	0	0	82	0	82	n	0.01	1	81	1	81	n	0.03	3	113	3	113	y	0.0104542	-7.49083	down	ENSG00000065882.15
known_NIR_16752	chr4	39698390	39737420	+	39698390	39755657	A3SS	ENST00000503368.5	known	0.95	574	32	574	32	y	0.96	474	20	474	20	y	0.95	659	34	659	34	y	0.98	549	11	549	11	y	0.97	785	21	785	21	y	0.97	552	15	552	15	y	0.0132356	4.24264	up	ENSG00000078140.13
known_NIR_16753	chr4	39745810	39755657	+	39698390	39755657	A5SS	ENST00000503368.5	known	0.94	505	32	505	32	y	0.96	457	20	457	20	y	0.94	574	34	574	34	y	0.98	548	11	548	11	y	0.97	650	21	650	21	y	0.97	547	15	547	15	y	0.038561	3.57771	up	ENSG00000078140.13
known_NIR_16754	chr4	39774933	39778360	+	39774933;39777810	39777682;39778360	ES	ENST00000261427.9	known	0.05	24	462	24	529;395	y	0.06	19	282.5	19	324;241	y	0.06	25	416	25	474;358	y	0.04	19	416	19	472;360	y	0.04	18	450	18	517;383	y	0.05	26	455.5	26	505;406	y	0.0474207	-2.82843	down	ENSG00000078140.13
known_NIR_16777	chr4	44717295;44718410	44718309;44722084	-	44717295	44722084	cassetteExon	ENST00000507917.5	known	0.97	86	3	78;94	3	y	1	57.5	0	56;59	0	n	1	75	0	70;80	0	n	0.93	85.5	6	79;92	6	y	0.94	74	5	68;80	5	y	0.94	76.5	5	68;85	5	y	0.0241143	-5.05964	down	ENSG00000163281.11
known_NIR_16856	chr4	73611829	73620439	-	73611829	73620288	A5SS	ENST00000307439.9	known	0.67	6	3	6	3	n	-	-	-	-	-	-	0.5	6	6	6	6	y	0	0	6	0	6	n	0.17	2	10	2	10	y	0	0	10	0	10	n	0.0394304	-5.17176	down	ENSG00000169435.13
known_NIR_16882	chr4	76949930	76987809	+	76949930	76996425	A3SS	ENST00000264893.10	known	0.03	2	78	2	78	y	0.05	4	77	4	77	y	0.07	11	153	11	153	y	0	0	72	0	72	n	0.02	3	121	3	121	y	0	0	129	0	129	n	0.0433079	-3.25	down	ENSG00000138758.11
known_NIR_16944	chr4	88732198;88737555	88737472;88739030	-	88732198	88739030	cassetteExon	ENST00000395002.6	known	0.55	11	9	10;12	9	y	0.68	6.5	3	8;5	3	y	0.5	4	4	5;3	4	y	0.73	5.5	2	5;6	2	y	0.88	15	2	12;18	2	y	0.77	20	6	24;16	6	y	0.0378071	3.09875	up	ENSG00000138640.14
known_NIR_17093	chr5	132484497	132485667	-	132484497	132486557	A5SS	ENST00000613424.4	known	0.88	384	50	384	50	y	0.92	361	33	361	33	y	0.93	479	36	479	36	y	0.96	419	16	419	16	y	0.99	318	4	318	4	y	0.98	240	6	240	6	y	0.0289919	3.77964	up	ENSG00000125347.13
known_NIR_17094	chr5	132486373	132486557	-	132484497	132486557	A3SS	ENST00000613424.4	known	0.89	397	50	397	50	y	0.92	380	33	380	33	y	0.93	469	36	469	36	y	0.96	378	16	378	16	y	0.99	308	4	308	4	y	0.97	222	6	222	6	y	0.0187267	4.02492	up	ENSG00000125347.13
known_NIR_17122	chr5	134319497	134321791	-	134308466	134321791	A3SS	ENST00000521755.1	known	0.96	23	1	23	1	n	1	14	0	14	0	n	1	10	0	10	0	n	0.87	13	2	13	2	y	0.92	22	2	22	2	y	0.83	10	2	10	2	y	0.0307679	-3.87466	down	ENSG00000006837.11
known_NIR_17129	chr5	134566580;134576896	134576768;134578494	+	134566580;134573762	134573645;134578494	MXE	ENST00000361895.6	known	0.2	37.5	149.5	4;71	224;75	y	0.24	35	113.5	6;64	159;68	y	0.22	41.5	143	2;81	199;87	y	0.3	47.5	112.5	0;95	175;50	n	0.28	51	128	3;99	195;61	y	0.25	33.5	102	4;63	147;57	y	0.0404668	3.05329	up	ENSG00000043143.20
known_NIR_17245	chr5	141476146	141494807	+	141400524	141494807	A5SS	ENST00000617380.1	known	0.75	27	9	27	9	y	0.73	16	6	16	6	y	0.53	8	7	8	7	y	0.33	5	10	5	10	y	0.31	4	9	4	9	y	0.38	3	5	3	5	n	0.0337708	-4.50466	down	ENSG00000276547.1
known_NIR_17248	chr5	141476146;141478546	141478394;141494807	+	141476146	141494807	cassetteExon	ENST00000617641.4	known	0.44	21	27	3;39	27	y	0.48	15	16	0;30	16	n	0.66	15.5	8	0;31	8	n	0.74	14	5	0;28	5	n	0.86	24	4	0;48	4	n	0.76	9.5	3	0;19	3	n	0.0412802	3.36909	up	ENSG00000240184.6
known_NIR_17286	chr5	146463793	146469544	+	146463793;146468403	146468341;146469544	ES	ENST00000296702.9	known	0.92	168	15.5	168	12;19	y	0.93	141	11	141	12;10	y	0.88	169	23	169	23;23	y	0.78	56	15.5	56	19;12	y	0.81	150	35.5	150	38;33	y	0.85	126	22.5	126	20;25	y	0.0217003	-3.80789	down	ENSG00000113649.11
known_NIR_17293	chr5	148427947	148433424	+	148425701	148433424	A5SS	ENST00000296701.10	known	0.6	28	19	28	19	y	0.6	12	8	12	8	y	0.66	35	18	35	18	y	0.47	15	17	15	17	y	0.47	14	16	14	16	y	0.45	18	22	18	22	y	0.00988063	-7.43135	down	ENSG00000145868.16
known_NIR_17302	chr5	149496860	149505447	-	149496860	149505483	A5SS	ENST00000261798.9	known	0.63	445	264	445	264	y	0.64	361	200	361	200	y	0.62	475	296	475	296	y	0.6	360	238	360	238	y	0.6	464	311	464	311	y	0.57	345	263	345	263	y	0.0366415	-3.4641	down	ENSG00000113712.16
known_NIR_17323	chr5	150898554;150903182	150903141;150903864	-	150898554	150903864	cassetteExon	ENST00000418587.6	known	0.92	12	1	13;11	1	n	0.88	7.5	1	8;7	1	n	1	6.5	0	6;7	0	n	0.65	11	6	8;14	6	y	0.79	7.5	2	10;5	2	y	0.73	11	4	12;10	4	y	0.0180786	-3.90709	down	ENSG00000145908.12
known_NIR_17338	chr5	151751779	151758546	-	151751779	151753815	5pMXE	ENST00000520382.5	known	0.9	1098	126	1098	126	y	0.92	996	88	996	88	y	0.89	1268	153	1268	153	y	0.96	1282	57	1282	57	y	0.95	1337	77	1337	77	y	0.94	865	53	865	53	y	0.0159022	4.42719	up	ENSG00000177556.11
known_NIR_17355	chr5	154858768;154870822	154870661;154871730	+	154858768;154865385	154863207;154871730	MXE	ENST00000519404.5	known	0.42	64	87.5	4;124	166;9	y	0.39	54	85	0;108	150;20	n	0.42	73	102.5	7;139	193;12	y	0.45	53	65.5	0;106	120;11	n	0.47	86	97	0;172	186;8	n	0.45	75.5	91.5	0;151	172;11	n	0.0230373	3.8829	up	ENSG00000155508.13
known_NIR_17369	chr5	157029841;157032887	157032854;157037247	-	157029841	157037247	cassetteExon	ENST00000522693.5	known	0.39	78.5	125	76;81	125	y	0.38	50.5	83	53;48	83	y	0.33	76.5	152	80;73	152	y	0.51	106	101	104;108	101	y	0.5	110.5	110	105;116	110	y	0.54	103	89	102;104	89	y	0.0042345	6.78401	up	ENSG00000113249.12
known_NIR_17416	chr5	171405403	171406397	+	171405403	171407700	A3SS	ENST00000517671.5	known	0.33	3372	6736	3372	6736	y	0.34	2519	4783	2519	4783	y	0.34	3956	7531	3956	7531	y	0.31	3144	6852	3144	6852	y	0.3	3347	7701	3347	7701	y	0.29	2177	5401	2177	5401	y	0.00996386	-5.5	down	ENSG00000181163.13
known_NIR_17480	chr5	176384374	176385221	-	176384283	176385221	A3SS	ENST00000621444.4	known	0.78	1010	293	1010	293	y	0.77	912	266	912	266	y	0.78	1361	395	1361	395	y	0.75	1117	378	1117	378	y	0.75	1094	368	1094	368	y	0.76	852	275	852	275	y	0.0077626	-4.94975	down	ENSG00000048162.19
known_NIR_17485	chr5	176651900	176652812	+	176651900	176652743	A3SS	ENST00000310032.12	known	0	0	378	0	378	n	0.01	3	405	3	405	y	0	1	478	1	478	n	0.02	9	556	9	556	y	0.01	9	609	9	609	y	0.02	9	367	9	367	y	0.0474207	2.82843	up	ENSG00000048140.17
known_NIR_17488	chr5	176656924	176657518	+	176656956	176657518	A5SS	ENST00000310032.12	known	0.28	78	200	78	200	y	0.24	83	258	83	258	y	0.21	83	318	83	318	y	0.14	68	426	68	426	y	0.15	75	418	75	418	y	0.17	58	282	58	282	y	0.0319225	-4.0704	down	ENSG00000048140.17
known_NIR_17522	chr5	177490593	177490870	-	177489627	177490870	A3SS	ENST00000393551.5	known	0.52	27	25	27	25	y	0.54	38	33	38	33	y	0.66	44	23	44	23	y	0.83	89	18	89	18	y	0.81	90	21	90	21	y	0.76	63	20	63	20	y	0.0204282	4.68131	up	ENSG00000196923.13
known_NIR_17523	chr5	177490593	177490870	-	177489832	177490870	A3SS	ENST00000359895.6	known	0.07	27	360	27	360	y	0.1	38	354	38	354	y	0.08	44	483	44	483	y	0.13	89	617	89	617	y	0.11	90	711	90	711	y	0.11	63	488	63	488	y	0.043162	3.01511	up	ENSG00000196923.13
known_NIR_17541	chr5	179614959	179616126	-	179614959;179615595	179615546;179616126	ES	ENST00000393432.8	known	0.24	386	1229.5	386	1237;1222	y	0.23	284	946	284	960;932	y	0.2	281	1107	281	1100;1114	y	0.14	142	874	142	890;858	y	0.17	236	1166	236	1166;1166	y	0.17	207	1013.5	207	1017;1010	y	0.016504	-4.05081	down	ENSG00000169045.17
known_NIR_17542	chr5	179616218	179617021	-	179616218	179616869	A5SS&ES	ENST00000393432.8	known	0.16	219	1129	219	1129	y	0.18	189	874	189	874	y	0.15	188	1050	188	1050	y	0.13	113	737	113	737	y	0.09	105	1035	105	1035	y	0.11	128	1022	128	1022	y	0.0240181	-3.67065	down	ENSG00000169045.17
known_NIR_17552	chr5	179865888;179867495	179867445;179867778	-	179865888	179867778	cassetteExon	ENST00000519746.5	known	0.03	11.5	347	16;7	347	y	0.04	11	274	9;13	274	y	0.05	22	440	19;25	440	y	0.07	30	409	29;31	409	y	0.06	30.5	478	31;30	478	y	0.07	31	387	33;29	387	y	0.0248175	4	up	ENSG00000197226.12
known_NIR_17596	chr5	272772	276012	+	272772	311293	A3SS	ENST00000618970.4	known	0.56	50	40	50	40	y	0.51	47	46	47	46	y	0.59	74	51	74	51	y	0.71	86	35	86	35	y	0.66	83	42	83	42	y	0.75	45	15	45	15	y	0.0121351	4.38593	up	ENSG00000249915.7
known_NIR_17615	chr5	306760	311293	+	272772	311293	A5SS	ENST00000618970.4	known	0.95	830	40	830	40	y	0.94	780	46	780	46	y	0.95	1057	51	1057	51	y	0.97	1025	35	1025	35	y	0.96	962	42	962	42	y	0.98	745	15	745	15	y	0.0356527	3.5	up	ENSG00000249915.7
known_NIR_17668	chr5	43555999	43557340	-	43555999	43556819	5pMXE	ENST00000436644.6	known	0.13	10	66	10	66	y	0.12	8	61	8	61	y	0.08	11	123	11	123	y	0.18	17	78	17	78	y	0.23	25	84	25	84	y	0.16	12	62	12	62	y	0.0407384	3.09839	up	ENSG00000172239.13
known_NIR_17773	chr5	70025731	70026407	+	70025458	70026407	A5SS	ENST00000380751.9	known	0.22	153	532	153	532	y	0.18	83	371	83	371	y	0.21	156	592	156	592	y	0.17	123	622	123	622	y	0.14	114	721	114	721	y	0.16	97	517	97	517	y	0.0395679	-3.1305	down	ENSG00000205572.9
known_NIR_17776	chr5	70026515	70041524	+	70026515	70032315	3pMXE	ENST00000380751.9	known	0.27	141	374	141	374	y	0.23	89	290	89	290	y	0.26	138	393	138	393	y	0.22	141	514	141	514	y	0.19	122	507	122	507	y	0.21	114	421	114	421	y	0.0395679	-3.1305	down	ENSG00000205572.9
known_NIR_17788	chr5	70901933	70916941	+	70901933	70907734	3pMXE	ENST00000317633.13	known	0.27	146	398	146	398	y	0.23	89	303	89	303	y	0.24	139	429	139	429	y	0.2	138	547	138	547	y	0.19	124	535	124	535	y	0.2	116	472	116	472	y	0.044741	-4.00892	down	ENSG00000172058.15
known_NIR_17844	chr5	79641196	79642844	+	79641196	79642832	A3SS	ENST00000453514.5	known	0.53	40	35	40	35	y	0.66	54	28	54	28	y	0.65	60	33	60	33	y	0.45	25	30	25	30	y	0.46	34	40	34	40	y	0.33	17	34	17	34	y	0.027632	-3.386	down	ENSG00000164329.13
known_NIR_17908	chr5	96702915	96722639	+	96695907	96722639	A5SS	ENST00000338252.7	known	0.08	40	433	40	433	y	0.12	46	330	46	330	y	0.09	47	469	47	469	y	0.06	25	360	25	360	y	0.06	27	451	27	451	y	0.04	23	539	23	539	y	0.0483866	-3.15296	down	ENSG00000153113.23
known_NIR_17933	chr6	10683232	10686966	-	10683232;10684923	10684849;10686966	ES	ENST00000460742.6	known	0.72	36	14	36	12;16	y	0.7	44	18.5	44	15;22	y	0.85	50	9	50	7;11	y	0.89	77	10	77	7;13	y	0.98	40	1	40	0;2	n	0.92	40	3.5	40	3;4	y	0.0456053	3.21257	up	ENSG00000137434.11
known_NIR_18077	chr6	133468749	133481463	+	133468731	133481463	A5SS	ENST00000452339.6	known	0.19	7	30	7	30	y	0.18	4	18	4	18	y	0.16	9	49	9	49	y	0.32	12	25	12	25	y	0.31	15	34	15	34	y	0.35	13	24	13	24	y	0.000838283	10.0623	up	ENSG00000112319.17
known_NIR_18106	chr6	136421799	136550342	-	136421799	136525832	5pMXE	ENST00000617204.4	known	0.56	113	87	113	87	y	0.51	71	67	71	67	y	0.47	94	108	94	108	y	0.66	131	66	131	66	y	0.61	115	72	115	72	y	0.62	106	65	106	65	y	0.0268009	3.8651	up	ENSG00000135525.18
known_NIR_18175	chr6	152975621	152983234	-	152975621	152982857	5pMXE	ENST00000229758.7	known	0.39	47	73	47	73	y	0.41	32	47	32	47	y	0.37	32	54	32	54	y	0.16	19	101	19	101	y	0.22	27	97	27	97	y	0.2	24	95	24	95	y	0.00144865	-9.32872	down	ENSG00000112029.9
known_NIR_18232	chr6	170582265	170583057	-	170580105	170583057	A3SS	ENST00000541970.5	known	0.13	70	483	70	483	y	0.17	80	403	80	403	y	0.15	104	588	104	588	y	0.18	125	588	125	588	y	0.22	157	571	157	571	y	0.19	96	411	96	411	y	0.0489003	2.8	up	ENSG00000071994.10
known_NIR_18241	chr6	17513954	17539269	+	17507312	17539269	A5SS	ENST00000465994.5	known	0.97	78	2	78	2	y	0.93	79	6	79	6	y	0.9	89	10	89	10	y	0.88	88	12	88	12	y	0.85	85	15	85	15	y	0.81	79	19	79	19	y	0.0390695	-3.02244	down	ENSG00000112186.11
known_NIR_18247	chr6	18258062	18263843	-	18258062;18258405	18258304;18263843	ES	ENST00000397239.7	known	0.03	20	557	20	559;555	y	0.02	6	384.5	6	359;410	y	0.02	11	620.5	11	654;587	y	0.01	4	420.5	4	433;408	y	0.01	8	589.5	8	590;589	y	0	2	566	2	585;547	y	0.0241101	-3.53553	down	ENSG00000124795.14
known_NIR_18253	chr6	24405241	24412222	+	24405241	24408408	A3SS&ES	ENST00000443868.6	known	0.03	4	153	4	153	y	0.02	3	126	3	126	y	0.02	4	162	4	162	y	0.06	9	144	9	144	y	0.1	19	176	19	176	y	0.07	11	139	11	139	y	0.0390855	4.27618	up	ENSG00000124532.14
known_NIR_18298	chr6	26466088	26467719	+	26466088	26467948	A3SS	ENST00000541522.5	known	0.14	16	99	16	99	y	0.08	5	57	5	57	y	0.08	6	69	6	69	y	0.17	8	39	8	39	y	0.21	16	60	16	60	y	0.24	12	38	12	38	y	0.0200351	3.74532	up	ENSG00000112763.15
known_NIR_18324	chr6	2959342	2971248	-	2959342	2971117	5pMXE	ENST00000380529.5	known	0.19	71	297	71	297	y	0.22	70	255	70	255	y	0.17	96	469	96	469	y	0.29	123	308	123	308	y	0.25	131	403	131	403	y	0.28	78	204	78	204	y	0.0142439	4.24264	up	ENSG00000124570.17
known_NIR_18328	chr6	2959342	2971533	-	2959342	2971248	5pMXE	ENST00000380539.5	known	0.65	129	71	129	71	y	0.64	126	70	126	70	y	0.64	168	96	168	96	y	0.59	179	123	179	123	y	0.59	185	131	185	131	y	0.61	123	78	123	78	y	0.00871766	-6.26099	down	ENSG00000124570.17
known_NIR_18338	chr6	3000085	3002050	+	3000085	3006468	A3SS	ENST00000380455.8	known	0.07	30	388	30	388	y	0.07	27	333	27	333	y	0.06	31	493	31	493	y	0.04	21	450	21	450	y	0.04	23	578	23	578	y	0.05	19	383	19	383	y	0.0077626	-4.94975	down	ENSG00000124588.19
known_NIR_18349	chr6	30061413	30061515	+	30061398	30061515	A5SS	ENST00000359374.8	known	0.04	5	119	5	119	y	0.07	7	92	7	92	y	0.05	8	142	8	142	y	0.13	15	104	15	104	y	0.1	18	154	18	154	y	0.13	13	88	13	88	y	0.00779979	5	up	ENSG00000066379.14
known_NIR_18352	chr6	3012674	3016884	+	3012674;3015643	3015530;3016884	ES	ENST00000338130.6	known	0.38	120	196.5	120	181;212	y	0.33	102	206.5	102	188;225	y	0.37	165	278	165	241;315	y	0.46	205	242.5	205	237;248	y	0.46	229	272	229	243;301	y	0.41	153	224.5	153	212;237	y	0.0213723	3.68605	up	ENSG00000124588.19
known_NIR_18386	chr6	30647303	30650994	+	30647303;30649959	30649558;30650994	ES	ENST00000376473.9	known	0.07	5	68	5	85;51	y	0.05	4	69.5	4	92;47	y	0.03	3	83	3	102;64	y	0	0	74.5	0	86;63	n	0	0	96.5	0	107;86	n	0.01	1	72	1	83;61	n	0.0469438	-3.8829	down	ENSG00000204564.11
known_NIR_18387	chr6	30647303	30650994	+	30649959	30650994	A5SS&ES	ENST00000293604.10	known	0.09	5	51	5	51	y	0.08	4	47	4	47	y	0.04	3	64	3	64	y	0	0	63	0	63	n	0	0	86	0	86	n	0.02	1	61	1	61	n	0.03755	-3.8	down	ENSG00000204564.11
known_NIR_18398	chr6	30884710	30888688	+	30884710;30885680	30885625;30888688	ES	ENST00000324771.12	known	0.43	69	91.5	69	93;90	y	0.42	67	92.5	67	100;85	y	0.44	77	97	77	92;102	y	0.35	65	118.5	65	121;116	y	0.35	83	154.5	83	137;172	y	0.39	73	113	73	117;109	y	0.0239079	-4.58831	down	ENSG00000204580.11
known_NIR_18407	chr6	30914344	30915156	+	30915037	30915156	A5SS	ENST00000542001.5	known	0.05	3	56	3	56	y	0.05	2	38	2	38	y	0.03	2	61	2	61	y	0	0	72	0	72	n	0.02	2	90	2	90	y	0	0	64	0	64	n	0.0177043	-3.88909	down	ENSG00000137411.16
known_NIR_18419	chr6	31269525	31270210	-	31269525;31270085	31269966;31270210	ES	ENST00000376228.9	known	0.27	256	689.5	256	901;478	y	0.22	161	586.5	161	743;430	y	0.23	177	588.5	177	790;387	y	0.17	49	246.5	49	340;153	y	0.18	51	234.5	51	323;146	y	0.18	38	168	38	238;98	y	0.0478908	-4.05081	down	ENSG00000204525.14
known_NIR_18422	chr6	31356442	31356688	-	31271348	31356688	A3SS	ENST00000620806.4	known	0.27	918	2507	918	2507	y	0.27	691	1867	691	1867	y	0.23	603	2003	603	2003	y	0.14	128	811	128	811	y	0.1	88	764	88	764	y	0.11	61	499	61	499	y	0.00152309	-7.7992	down	ENSG00000204525.14
known_NIR_18423	chr6	31403702	31410543	+	31400783	31410543	A5SS	ENST00000616296.4	known	0.95	289	14	289	14	y	0.95	253	14	253	14	y	0.97	292	10	292	10	y	0.99	367	4	367	4	y	0.98	368	6	368	6	y	1	220	1	220	1	n	0.0201689	3.77964	up	ENSG00000204520.12
known_NIR_18426	chr6	31540664	31541950	-	31540534	31541950	A3SS	ENST00000458640.5	known	0.7	526	225	526	225	y	0.69	484	221	484	221	y	0.66	662	336	662	336	y	0.61	577	375	577	375	y	0.6	536	363	536	363	y	0.63	390	231	390	231	y	0.0114824	-4.69574	down	ENSG00000198563.13
known_NIR_18437	chr6	31639226	31640199	-	31639226;31639646	31639500;31640199	ES	ENST00000375976.8	known	0.72	241	94	241	57;131	y	0.74	207	73.5	207	30;117	y	0.71	312	125	312	55;195	y	0.57	203	151.5	203	76;227	y	0.58	197	145.5	197	75;216	y	0.5	150	148.5	150	87;210	y	0.0128593	-6.5	down	ENSG00000204463.12
known_NIR_18441	chr6	31651776	31652400	-	31651776	31652247	5pMXE	ENST00000375976.8	known	0.55	151	126	151	126	y	0.58	162	119	162	119	y	0.55	175	142	175	142	y	0.51	162	156	162	156	y	0.53	165	146	165	146	y	0.48	122	130	122	130	y	0.0455799	-3.02372	down	ENSG00000204463.12
known_NIR_18469	chr6	31835451	31836295	+	31835451	31836299	A3SS	ENST00000375642.6	known	0.5	17	17	17	17	y	0	0	2	0	2	n	0	0	6	0	6	n	1	26	0	26	0	n	0.5	6	6	6	6	y	1	11	0	11	0	n	0.0474207	2.82843	up	ENSG00000204387.12
known_NIR_18479	chr6	31971725	31971929	-	31971681	31971929	A3SS	ENST00000337523.9	known	0.38	8	13	8	13	y	0.43	20	27	20	27	y	0.3	20	46	20	46	y	0.23	18	60	18	60	y	0.17	14	67	14	67	y	0.21	11	41	11	41	y	0.0313984	-3.99043	down	ENSG00000204348.9
known_NIR_18495	chr6	32171505	32178001	-	32171505	32175814	5pMXE	ENST00000375107.7	known	0.02	5	267	5	267	y	0.02	4	256	4	256	y	0.01	2	293	2	293	y	0	0	412	0	412	n	0	0	408	0	408	n	0.01	4	358	4	358	y	0.0474207	-2.82843	down	ENSG00000204310.10
known_NIR_18517	chr6	33269819;33270051	33269999;33270199	-	33269819	33270199	cassetteExon	ENST00000482399.5	known	0.86	49	8	42;56	8	y	0.73	41	15	43;39	15	y	0.75	67	22	47;87	22	y	0.9	77.5	9	66;89	9	y	0.93	108	8	100;116	8	y	0.97	71.5	2	64;79	2	y	0.043905	3.39116	up	ENSG00000223501.8
known_NIR_18530	chr6	33415144;33415329	33415235;33415590	+	33415144	33415590	cassetteExon	ENST00000374512.7	known	0.79	115.5	31	115;116	31	y	0.85	114	20	107;121	20	y	0.8	138	34	140;136	34	y	0.89	94.5	12	91;98	12	y	0.87	125	18	124;126	18	y	0.93	102	8	91;113	8	y	0.0313536	3.25472	up	ENSG00000112511.17
known_NIR_18546	chr6	34247149	34247681	-	34247149	34247467	A5SS&ES	ENST00000394990.8	known	0.22	48	174	48	174	y	0.2	50	199	50	199	y	0.2	66	256	66	256	y	0.12	48	352	48	352	y	0.12	41	302	41	302	y	0.09	24	243	24	243	y	0.002276	-8.04315	down	ENSG00000186577.11
known_NIR_18547	chr6	34247149	34247681	-	34247149;34247492	34247467;34247681	ES	ENST00000476320.5	known	0.22	48	165.5	48	174;157	y	0.2	50	198.5	50	199;198	y	0.2	66	256	66	256;256	y	0.12	48	343.5	48	352;335	y	0.12	41	292	41	302;282	y	0.09	24	237.5	24	243;232	y	0.002276	-8.04315	down	ENSG00000186577.11
known_NIR_18597	chr6	36970694	36972652	-	36970694	36972703	A5SS	ENST00000538808.5	known	0.54	602	513	602	513	y	0.53	504	442	504	442	y	0.55	718	586	718	586	y	0.5	615	618	615	618	y	0.48	645	690	645	690	y	0.47	439	490	439	490	y	0.00873103	-5.37587	down	ENSG00000137409.18
known_NIR_18625	chr6	41789336	41789568	+	41789336	41789531	A3SS	ENST00000398884.7	known	0.71	1774	728	1774	728	y	0.7	1373	588	1373	588	y	0.72	2407	943	2407	943	y	0.74	2475	860	2475	860	y	0.75	2323	759	2323	759	y	0.77	1719	503	1719	503	y	0.0198551	4.11096	up	ENSG00000214736.7
known_NIR_18628	chr6	41936107	41937235	-	41936107;41936695	41936559;41937235	ES	ENST00000372991.8	known	0.11	122	979.5	122	1039;920	y	0.1	108	948	108	999;897	y	0.12	140	1052.5	140	1081;1024	y	0.09	113	1082.5	113	1086;1079	y	0.08	97	1180.5	97	1228;1133	y	0.08	79	927.5	79	940;915	y	0.0248175	-4	down	ENSG00000112576.12
known_NIR_18678	chr6	43520427	43520932	+	43520427;43520774	43520625;43520932	ES	ENST00000372389.7	known	0.04	14	324	14	328;320	y	0.03	7	238.5	7	263;214	y	0.04	18	396	18	406;386	y	0.02	8	332	8	345;319	y	0.03	11	337.5	11	353;322	y	0.02	5	203.5	5	199;208	y	0.0474207	-2.82843	down	ENSG00000171453.17
known_NIR_18696	chr6	44127678	44134561	+	44127072	44134561	A5SS	ENST00000259746.13	known	0.83	35	7	35	7	y	0.78	21	6	21	6	y	0.81	51	12	51	12	y	1	40	0	40	0	n	0.98	64	1	64	1	n	0.89	58	7	58	7	y	0.0322237	4.07411	up	ENSG00000137216.18
known_NIR_18739	chr6	53270727	53275090	-	53270727;53273344	53273220;53275090	ES	ENST00000370918.8	known	0.03	12	376.5	12	321;432	y	0.02	6	258.5	6	227;290	y	0.03	13	383.5	13	354;413	y	0.04	14	360	14	318;402	y	0.05	19	353	19	300;406	y	0.05	21	395.5	21	321;470	y	0.0132356	4.24264	up	ENSG00000012660.13
known_NIR_18746	chr6	56609344	56610427	-	56600221	56610427	A3SS	ENST00000244364.10	known	0	0	8	0	8	n	0	0	5	0	5	n	0.18	2	9	2	9	y	0.21	3	11	3	11	y	0.46	12	14	12	14	y	0.31	4	9	4	9	y	0.0493011	2.8302	up	ENSG00000151914.17
known_NIR_18811	chr6	82196401	82200141	-	82196446	82200141	A3SS	ENST00000306270.11	known	0	0	109	0	109	n	0	0	83	0	83	n	0.04	3	79	3	79	y	0.07	3	39	3	39	y	0.15	11	60	11	60	y	0.11	10	79	10	79	y	0.0324605	3.625	up	ENSG00000005700.14
known_NIR_18822	chr6	84762748	84763890	-	84762748	84763424	5pMXE	ENST00000606784.5	known	0.64	27	15	27	15	y	0.7	35	15	35	15	y	0.65	22	12	22	12	y	0.46	19	22	19	22	y	0.54	28	24	28	24	y	0.42	28	39	28	39	y	0.0171671	-4.76658	down	ENSG00000112837.16
known_NIR_18867	chr6	99371587	99377386	-	99371587;99376182	99375940;99377386	ES	ENST00000254759.7	known	0.15	14	78.5	14	69;88	y	0.19	11	47.5	11	46;49	y	0.14	20	121	20	140;102	y	0.07	9	121	9	114;128	y	0.06	7	116.5	7	107;126	y	0.05	5	86	5	99;73	y	0.0136587	-6.12372	down	ENSG00000132423.10
known_NIR_18898	chr7	100353270	100353373	+	100353270	100355143	A3SS	ENST00000448382.5	known	0.21	6	23	6	23	y	0.25	5	15	5	15	y	0.39	15	23	15	23	y	0.74	32	11	32	11	y	0.55	33	27	33	27	y	0.69	34	15	34	15	y	0.00881633	4.77939	up	ENSG00000121716.18
known_NIR_18910	chr7	100631052;100632198	100631806;100633001	-	100631052	100633001	cassetteExon	ENST00000431692.5	known	0.29	5	12	5;5	12	y	0.3	6	14	3;9	14	y	0.21	7.5	29	7;8	29	y	0.47	14	16	15;13	16	y	0.36	16	28	15;17	28	y	0.49	10.5	11	7;14	11	y	0.0294714	3.50584	up	ENSG00000106327.12
known_NIR_18919	chr7	100867606	100868108	+	100867606;100867988	100867861;100868108	ES	ENST00000200457.8	known	0.15	145	805	145	1043;567	y	0.15	128	734.5	128	979;490	y	0.1	108	1027.5	108	1423;632	y	0.06	58	924	58	1309;539	y	0.06	65	981.5	65	1315;648	y	0.04	25	677.5	25	932;423	y	0.027732	-4.45669	down	ENSG00000087077.11
known_NIR_18920	chr7	100867606	100868108	+	100867988	100868108	A5SS&ES	ENST00000629911.2	known	0.2	145	567	145	567	y	0.21	128	490	128	490	y	0.15	108	632	108	632	y	0.1	58	539	58	539	y	0.09	65	648	65	648	y	0.06	25	423	25	423	y	0.0136862	-4.67343	down	ENSG00000087077.11
known_NIR_18969	chr7	103075411;103075881	103075777;103083682	+	103075411	103083682	cassetteExon	ENST00000541300.5	known	0.31	155.5	340	197;114	340	y	0.35	127.5	235	170;85	235	y	0.32	176.5	375	216;137	375	y	0.24	142	442	178;106	442	y	0.27	156	417	198;114	417	y	0.26	128.5	361	148;109	361	y	0.0114824	-4.69574	down	ENSG00000170632.13
known_NIR_19029	chr7	116526388	116526525	+	116525805	116526525	A5SS	ENST00000614113.4	known	0.42	248	342	248	342	y	0.41	123	174	123	174	y	0.39	226	361	226	361	y	0.37	160	272	160	272	y	0.34	125	238	125	238	y	0.38	107	176	107	176	y	0.0486458	-2.90689	down	ENSG00000105974.11
known_NIR_19085	chr7	128849578	128850384	+	128849578;128850074	128849976;128850384	ES	ENST00000325888.12	known	0.57	6	4.5	6	4;5	y	0.57	2	1.5	2	3;0	n	0.6	9	6	9	10;2	y	0.25	2	6	2	6;6	y	0.07	2	26.5	2	24;29	y	0.2	2	8	2	11;5	y	0.0145111	-7.45234	down	ENSG00000128591.15
known_NIR_19099	chr7	129611824	129657343	+	129611824	129657346	A3SS	ENST00000393232.5	known	0.61	38	24	38	24	y	0.56	15	12	15	12	y	0.54	37	32	37	32	y	0.48	29	31	29	31	y	0.49	35	37	35	37	y	0.43	20	26	20	26	y	0.0212219	-3.70521	down	ENSG00000106459.14
known_NIR_19103	chr7	129858941	129879568	-	129839335	129879568	A3SS	ENST00000473814.6	known	0.9	428	46	428	46	y	0.89	332	41	332	41	y	0.88	372	49	372	49	y	0.92	263	24	263	24	y	0.93	280	20	280	20	y	0.92	295	27	295	27	y	0.0131721	5	up	ENSG00000186591.11
known_NIR_19114	chr7	131397376	131399238	+	131397376	131399241	A3SS	ENST00000421797.6	known	0.04	11	260	11	260	y	0.02	3	180	3	180	y	0.03	8	266	8	266	y	0.01	1	162	1	162	n	0	0	185	0	185	n	0	0	167	0	167	n	0.0248175	-4	down	ENSG00000128585.17
known_NIR_19119	chr7	134646937;134658668	134658348;134661447	+	134646937	134661447	cassetteExon	ENST00000344924.7	known	0.04	7	171	7;7	171	y	0.05	6	119	6;6	119	y	0.04	8	189	7;9	189	y	0.02	3.5	171	3;4	171	y	0.01	2	168	1;3	168	n	0.03	4	124	4;4	124	y	0.0356527	-3.5	down	ENSG00000172331.11
known_NIR_19234	chr7	150368941	150371228	+	150370884	150371228	A5SS&ES	ENST00000479668.5	known	0.83	260	52	260	52	y	0.83	183	37	183	37	y	0.82	271	58	271	58	y	0.67	167	81	167	81	y	0.58	138	98	138	98	y	0.56	102	80	102	80	y	0.0213235	-6.56989	down	ENSG00000214022.11
known_NIR_19235	chr7	150368941;150369868	150369671;150371228	+	150368941	150371228	cassetteExon	ENST00000444957.3	known	0.34	136.5	260	145;128	260	y	0.41	127	183	133;121	183	y	0.4	178.5	271	212;145	271	y	0.5	169	167	200;138	167	y	0.59	195	138	248;142	138	y	0.64	182.5	102	241;124	102	y	0.0243388	4.16416	up	ENSG00000214022.11
known_NIR_19239	chr7	150369868	150371228	+	150369868;150370884	150370760;150371228	ES	ENST00000479668.5	known	0.74	128	45	128	38;52	y	0.69	121	54.5	121	72;37	y	0.68	145	67.5	145	77;58	y	0.62	138	83	138	85;81	y	0.56	142	109.5	142	121;98	y	0.58	124	88	124	96;80	y	0.0104282	-4.55661	down	ENSG00000214022.11
known_NIR_19247	chr7	151055606	151056580	-	151055606;151055848	151055753;151056580	ES	ENST00000485972.5	known	0.29	50	122	50	120;124	y	0.29	58	140.5	58	159;122	y	0.25	94	279	94	283;275	y	0.2	65	255	65	228;282	y	0.19	65	280	65	265;295	y	0.13	32	214.5	32	198;231	y	0.0227284	-4.03586	down	ENSG00000164885.12
known_NIR_19267	chr7	151120145	151122725	+	151120145	151123794	A3SS	ENST00000463381.5	known	0.13	26	168	26	168	y	0.22	44	152	44	152	y	0.22	58	200	58	200	y	0.33	84	172	84	172	y	0.33	94	188	94	188	y	0.37	77	131	77	131	y	0.0222398	4.67059	up	ENSG00000133612.18
known_NIR_19268	chr7	151134568	151138143	+	151134568	151141898	A3SS	ENST00000463381.5	known	0.63	127	76	127	76	y	0.59	119	83	119	83	y	0.65	163	89	163	89	y	0.73	112	42	112	42	y	0.69	120	53	120	53	y	0.7	125	54	125	54	y	0.0221508	3.90434	up	ENSG00000133612.18
known_NIR_19285	chr7	156639948	156640536	-	156605764	156640536	A3SS	ENST00000418309.1	known	0.25	5	15	5	15	y	0	0	2	0	2	n	0	0	1	0	1	n	0.86	6	1	6	1	n	-	-	-	-	-	-	0.88	7	1	7	1	n	0.0102179	9.37276	up	ENSG00000182648.11
known_NIR_19369	chr7	26197732	26200572	-	26197732;26197866	26197831;26200572	ES	ENST00000354667.8	known	0.84	4559	847.5	4559	908;787	y	0.83	3862	802.5	3862	836;769	y	0.83	4844	1008.5	4844	1101;916	y	0.78	3326	919.5	3326	991;848	y	0.79	4962	1324	4962	1414;1234	y	0.77	4746	1425	4746	1537;1313	y	0.0032127	-8	down	ENSG00000122566.20
known_NIR_19373	chr7	2647638	2649567	+	2647638;2648054	2647959;2649567	ES	ENST00000258796.11	known	0.33	103	205	103	207;203	y	0.36	108	189	108	175;203	y	0.27	89	245	89	246;244	y	0.19	55	232	55	236;228	y	0.22	74	259	74	264;254	y	0.16	51	265.5	51	251;280	y	0.0198551	-4.11096	down	ENSG00000136295.14
known_NIR_19374	chr7	2647638	2649567	+	2648054	2649567	5pMXE	ENST00000403167.5	known	0.34	103	203	103	203	y	0.35	108	203	108	203	y	0.27	89	244	89	244	y	0.19	55	228	55	228	y	0.23	74	254	74	254	y	0.15	51	280	51	280	y	0.0192625	-3.80601	down	ENSG00000136295.14
known_NIR_19428	chr7	33026915	33029629	-	33026915	33062568	A5SS	ENST00000620705.4	known	0.2	49	200	49	200	y	0.22	52	182	52	182	y	0.17	48	227	48	227	y	0.05	8	167	8	167	y	0.05	14	253	14	253	y	0.02	4	180	4	180	y	0.00151179	-8.88217	down	ENSG00000122643.18
known_NIR_19430	chr7	33026915	33062568	-	33026915	33035934	5pMXE	ENST00000409787.4	known	0.47	200	230	200	230	y	0.4	182	275	182	275	y	0.43	227	302	227	302	y	0.77	167	51	167	51	y	0.73	253	95	253	95	y	0.8	180	46	180	46	y	0.000312959	11.6248	up	ENSG00000122643.18
known_NIR_19431	chr7	33026915	33062568	-	33026915;33035988	33035934;33062568	ES	ENST00000405342.5	known	0.56	200	159.5	200	230;89	y	0.51	182	172.5	182	275;70	y	0.55	227	187.5	227	302;73	y	0.81	167	39	167	51;27	y	0.77	253	75.5	253	95;56	y	0.86	180	30	180	46;14	y	0.00210471	9.05539	up	ENSG00000122643.18
known_NIR_19464	chr7	43648652;43650712	43650493;43729429	-	43648652	43729429	cassetteExon	ENST00000223336.10	known	0.12	42.5	305	38;47	305	y	0.12	34	248	30;38	248	y	0.13	62.5	420	54;71	420	y	0.09	40	430	38;42	430	y	0.1	53	498	41;65	498	y	0.09	34.5	344	29;40	344	y	0.00312559	-6.36396	down	ENSG00000106603.17
known_NIR_19475	chr7	44013679	44016434	-	44013679;44014783	44014606;44016434	ES	ENST00000427076.5	known	0.52	38	35.5	38	23;48	y	0.42	36	50	36	31;69	y	0.42	48	67	48	25;109	y	0.37	51	85.5	51	31;140	y	0.23	35	117.5	35	56;179	y	0.23	24	78.5	24	43;114	y	0.0421768	-3.08056	down	ENSG00000214783.9
known_NIR_19476	chr7	44013679	44016434	-	44014783	44016434	A3SS	ENST00000326391.6	known	0.44	38	48	38	48	y	0.34	36	69	36	69	y	0.31	48	109	48	109	y	0.27	51	140	51	140	y	0.16	35	179	35	179	y	0.17	24	114	24	114	y	0.0368686	-3.09903	down	ENSG00000272655.1
known_NIR_19511	chr7	44796793	44799247	+	44796793	44798748	A3SS&ES	ENST00000620047.4	known	0.96	41248	1699	41248	1699	y	0.97	33816	1185	33816	1185	y	0.97	54285	1505	54285	1505	y	0.98	53449	986	53449	986	y	0.98	54382	908	54382	908	y	0.99	39064	575	39064	575	y	0.0241101	3.53553	up	ENSG00000196262.13
known_NIR_19514	chr7	44798814	44799247	+	44798904	44799247	A5SS	ENST00000489459.5	known	0.57	1100	846	1100	846	y	0.59	853	585	853	585	y	0.6	1147	778	1147	778	y	0.63	871	503	871	503	y	0.64	861	483	861	483	y	0.63	586	343	586	343	y	0.0227763	4.94975	up	ENSG00000196262.13
known_NIR_19525	chr7	44984426	44985882	-	44984426	44986021	A5SS	ENST00000578968.5	known	0.1	59	531	59	531	y	0.14	63	398	63	398	y	0.12	63	483	63	483	y	0.18	74	332	74	332	y	0.22	79	288	79	288	y	0.16	43	232	43	232	y	0.0419145	3.16228	up	ENSG00000232956.8
known_NIR_19563	chr7	50703908	50710875	-	50703908	50732272	A5SS	ENST00000398812.6	known	0.7	114	49	114	49	y	0.7	87	37	87	37	y	0.72	114	45	114	45	y	0.52	66	62	66	62	y	0.59	76	52	76	52	y	0.48	76	83	76	83	y	0.0273805	-5.38133	down	ENSG00000106070.17
known_NIR_19564	chr7	50703908	50710875	-	50703908	50793224	A5SS	ENST00000402497.5	known	0.49	114	121	114	121	y	0.43	87	116	87	116	y	0.45	114	142	114	142	y	0.38	66	107	66	107	y	0.3	76	178	76	178	y	0.32	76	160	76	160	y	0.017193	-4.13673	down	ENSG00000106070.17
known_NIR_19567	chr7	50703908	50755887	-	50703908	50732272	5pMXE	ENST00000398812.6	known	0.52	53	49	53	49	y	0.65	69	37	69	37	y	0.56	57	45	57	45	y	0.4	42	62	42	62	y	0.47	47	52	47	52	y	0.41	58	83	58	83	y	0.039276	-3.392	down	ENSG00000106070.17
known_NIR_19613	chr7	5741815	5752846	-	5741644	5752846	A3SS	ENST00000425013.6	known	0.42	49	67	49	67	y	0.39	46	72	46	72	y	0.45	60	74	60	74	y	0.24	28	87	28	87	y	0.3	41	97	41	97	y	0.17	19	94	19	94	y	0.0243845	-4.43203	down	ENSG00000011275.18
known_NIR_19642	chr7	65374000	65388806	+	65374000;65388028	65387902;65388806	ES	ENST00000328747.11	known	0	0	27	0	28;26	n	0	0	8	0	9;7	n	0.13	3	20	3	24;16	y	0.33	3	6	3	8;4	y	0.32	5	10.5	5	15;6	y	0.5	12	12	12	8;16	y	0.0114972	4.67516	up	ENSG00000146757.13
known_NIR_19666	chr7	66775393;66783841	66783675;66795511	+	66775393	66795511	cassetteExon	ENST00000437078.6	known	0.98	121	2	138;104	2	y	0.96	74	3	73;75	3	y	0.97	125	4	125;125	4	y	0.92	99	9	104;94	9	y	0.95	103	5	115;91	5	y	0.94	83.5	5	84;83	5	y	0.0419145	-3.16228	down	ENSG00000154710.15
known_NIR_19696	chr7	73736691;73737110	73736929;73737562	-	73736691	73737562	cassetteExon	ENST00000458339.5	known	0.6	62.5	42	98;27	42	y	0.7	67.5	29	124;11	29	y	0.6	90	61	151;29	61	y	0.79	90	24	161;19	24	y	0.92	115.5	10	192;39	10	y	0.89	81.5	10	155;8	10	y	0.0112575	4.52792	up	ENSG00000106077.18
known_NIR_19697	chr7	73736691;73737391	73736929;73737562	-	73736691	73737562	cassetteExon	ENST00000458339.5	known	0.66	80.5	42	98;63	42	y	0.76	92	29	124;60	29	y	0.68	127.5	61	151;104	61	y	0.85	136	24	161;111	24	y	0.94	158	10	192;124	10	y	0.93	126	10	155;97	10	y	0.00787041	4.94814	up	ENSG00000106077.18
known_NIR_19706	chr7	74243246;74246763	74246662;74249739	-	74243246;74249118	74249012;74249739	MXE	ENST00000352131.7	known	0.48	233	248.5	439;27	68;429	y	0.48	221	240.5	394;48	63;418	y	0.47	296	332	555;37	84;580	y	0.43	249.5	330	478;21	95;565	y	0.44	292.5	367	536;49	87;647	y	0.45	184.5	230	341;28	67;393	y	0.00996386	-5.5	down	ENSG00000049541.10
known_NIR_19708	chr7	74364315;74373036	74372932;74375887	+	74364315	74375887	cassetteExon	ENST00000361545.9	known	0.09	13	131	11;15	131	y	0.05	8	157	6;10	157	y	0.05	9.5	178	7;12	178	y	0.11	22	177	19;25	177	y	0.16	36.5	195	38;35	195	y	0.13	18	121	19;17	121	y	0.0240973	3.54965	up	ENSG00000106665.15
known_NIR_19728	chr7	75475188;75484256	75484198;75485864	-	75475188	75485864	cassetteExon	ENST00000615331.4	known	0.48	30	32	36;24	32	y	0.41	34.5	49	45;24	49	y	0.48	35	38	45;25	38	y	0.37	31.5	53	36;27	53	y	0.29	28	69	33;23	69	y	0.35	26	48	38;14	48	y	0.0231579	-3.58213	down	ENSG00000272391.5
known_NIR_19732	chr7	7567072	7568026	+	7567072;7567688	7567607;7568026	ES	ENST00000340080.8	known	0.54	37	32	37	21;43	y	0.61	43	27	43	20;34	y	0.57	43	32	43	27;37	y	0.45	22	26.5	22	19;34	y	0.48	33	36	33	26;46	y	0.48	20	21.5	20	13;30	y	0.0208505	-4.5707	down	ENSG00000164654.15
known_NIR_19733	chr7	75879260;75881486	75881365;75881829	+	75879260	75881829	cassetteExon	ENST00000006777.10	known	0.35	191.5	353	228;155	353	y	0.3	171.5	397	200;143	397	y	0.29	160.5	386	183;138	386	y	0.17	89.5	430	105;74	430	y	0.22	131	472	145;117	472	y	0.16	76.5	391	98;55	391	y	0.0077446	-4.953	down	ENSG00000005486.16
known_NIR_19769	chr7	77685328	77695896	-	77685328	77696172	A5SS	ENST00000430801.5	known	1	78	0	78	0	n	0.96	51	2	51	2	y	0.96	87	4	87	4	y	0.89	49	6	49	6	y	0.91	52	5	52	5	y	0.86	30	5	30	5	y	0.0119318	-4.3948	down	ENSG00000214293.8
known_NIR_19786	chr7	852667	852813	+	852667	852810	A3SS	ENST00000389574.7	known	0.25	46	139	46	139	y	0.23	35	118	35	118	y	0.21	52	192	52	192	y	0.27	48	130	48	130	y	0.28	56	141	56	141	y	0.31	53	116	53	116	y	0.0273453	3.4	up	ENSG00000164828.17
known_NIR_19811	chr7	93239934;93246129	93246102;93252653	+	93239934	93252653	cassetteExon	ENST00000251739.9	known	0.04	2.5	55	2;3	55	y	0.07	4	52	2;6	52	y	0.07	4.5	60	4;5	60	y	0.02	0.5	28	0;1	28	n	0	0	33	0;0	33	n	0.03	1	34	1;1	34	n	0.0320899	-3.25	down	ENSG00000004766.15
known_NIR_19895	chr7	99562494	99571688	+	99562494	99563863	3pMXE	ENST00000320583.9	known	0.08	14	164	14	164	y	0.08	17	196	17	196	y	0.05	16	291	16	291	y	0.02	5	239	5	239	y	0.02	4	247	4	247	y	0.05	10	192	10	192	y	0.0474207	-2.82843	down	ENSG00000197343.10
known_NIR_19914	chr8	100948900	100950406	-	100948900	100953269	A5SS	ENST00000353245.7	known	0.31	155	350	155	350	y	0.34	134	257	134	257	y	0.31	167	366	167	366	y	0.27	175	462	175	462	y	0.26	189	544	189	544	y	0.29	170	416	170	416	y	0.0255316	-3.5	down	ENSG00000164924.17
known_NIR_19917	chr8	100948900	100951186	-	100948900	100951456	A5SS	ENST00000395953.6	known	0.18	30	141	30	141	y	0.19	26	114	26	114	y	0.22	43	150	43	150	y	0.13	25	164	25	164	y	0.16	38	197	38	197	y	0.16	31	157	31	157	y	0.0422506	-2.98481	down	ENSG00000164924.17
known_NIR_19926	chr8	100948900	100951456	-	100948900	100953269	A5SS	ENST00000353245.7	known	0.29	141	350	141	350	y	0.31	114	257	114	257	y	0.29	150	366	150	366	y	0.26	164	462	164	462	y	0.27	197	544	197	544	y	0.27	157	416	157	416	y	0.0285958	-4.02492	down	ENSG00000164924.17
known_NIR_19930	chr8	100948900	100953269	-	100948900	100951929	5pMXE	ENST00000395958.5	known	0.12	350	2608	350	2608	y	0.11	257	2073	257	2073	y	0.11	366	2905	366	2905	y	0.16	462	2488	462	2488	y	0.15	544	2970	544	2970	y	0.15	416	2360	416	2360	y	0.00105756	8.48528	up	ENSG00000164924.17
known_NIR_19931	chr8	100948900	100953269	-	100948900	100952850	5pMXE	ENST00000457309.2	known	0.5	350	352	350	352	y	0.53	257	232	257	232	y	0.52	366	340	366	340	y	0.55	462	384	462	384	y	0.59	544	380	544	380	y	0.56	416	326	416	326	y	0.0324471	3.3541	up	ENSG00000164924.17
known_NIR_20038	chr8	124516030;124518881	124518818;124539025	-	124516030;124523002	124522937;124539025	MXE	ENST00000630259.1	known	0.66	249.5	128	489;10	28;228	y	0.63	158	92	312;4	20;164	y	0.66	261.5	137.5	517;6	27;248	y	0.71	179.5	73	350;9	23;123	y	0.69	206	94.5	404;8	21;168	y	0.7	154.5	65	302;7	10;120	y	0.0198868	4.33013	up	ENSG00000147687.16
known_NIR_20039	chr8	124518881	124522151	-	124518881	124539025	A5SS	ENST00000519548.5	known	0.98	454	10	454	10	y	0.99	282	4	282	4	y	0.99	506	6	506	6	y	0.97	271	9	271	9	y	0.98	327	8	327	8	y	0.97	246	7	246	7	y	0.0474207	-2.82843	down	ENSG00000147687.16
known_NIR_20058	chr8	129871496	129903312	-	129871496;129879471	129879389;129903312	ES	ENST00000519824.6	known	0.16	100	535.5	100	611;460	y	0.15	71	417.5	71	467;368	y	0.15	99	576	99	669;483	y	0.11	71	590.5	71	674;507	y	0.06	39	617	39	696;538	y	0.09	56	540	56	610;470	y	0.0385875	-4.47214	down	ENSG00000153310.18
known_NIR_20067	chr8	129903350	129939608	-	129903350	129904499	A5SS&ES	ENST00000401979.6	known	0.46	243	290	243	290	y	0.46	195	230	195	230	y	0.47	260	293	260	293	y	0.52	271	247	271	247	y	0.53	289	261	289	261	y	0.49	229	241	229	241	y	0.044741	4.00892	up	ENSG00000153310.18
known_NIR_20069	chr8	129903350;129904585	129904499;129939608	-	129903350	129939608	cassetteExon	ENST00000519824.6	known	0.52	260	243	290;230	243	y	0.49	184.5	195	230;139	195	y	0.49	251.5	260	293;210	260	y	0.43	204.5	271	247;162	271	y	0.43	215.5	289	261;170	289	y	0.47	205	229	241;169	229	y	0.0306704	-3.4	down	ENSG00000153310.18
known_NIR_20070	chr8	129903350;129904585	129904499;129970943	-	129903350	129970943	cassetteExon	ENST00000523509.5	known	0.63	195	115	290;100	115	y	0.65	169.5	90	230;109	90	y	0.58	213.5	155	293;134	155	y	0.48	178	190	247;109	190	y	0.56	192.5	149	261;124	149	y	0.48	161	172	241;81	172	y	0.0311622	-3.35012	down	ENSG00000153310.18
known_NIR_20074	chr8	130358143	130401885	-	130358143;130361771	130361670;130401885	ES	ENST00000357668.2	known	0.44	39	50.5	39	66;35	y	0.41	27	38.5	27	42;35	y	0.53	57	51.5	57	58;45	y	0.65	51	27.5	51	28;27	y	0.65	80	43	80	42;44	y	0.57	79	60	79	64;56	y	0.0252503	3.64214	up	ENSG00000153317.14
known_NIR_20087	chr8	133284329	133296737	-	133284329	133297134	A5SS	ENST00000323851.11	known	0	0	364	0	364	n	0	0	285	0	285	n	0.02	8	343	8	343	y	0.04	9	245	9	245	y	0.02	8	356	8	356	y	0.04	11	272	11	272	y	0.0474207	2.82843	up	ENSG00000104419.14
known_NIR_20101	chr8	140890769	141001125	-	140890769;140984155	140984078;141001125	ES	ENST00000521059.5	known	0.95	109	6	109	2;10	y	0.95	86	4.5	86	3;6	y	0.94	103	7	103	5;9	y	0.99	75	1	75	0;2	n	0.99	120	1	120	0;2	n	0.98	130	2.5	130	0;5	n	0.00105756	8.48528	up	ENSG00000169398.19
known_NIR_20102	chr8	140890769;140984155	140984078;141001125	-	140890769;140925749	140925661;141001125	MXE	ENST00000522684.5	known	0.05	6	106	2;10	119;93	y	0.04	4.5	106	3;6	94;118	y	0.07	7	100	5;9	110;90	y	0.01	1	90	0;2	89;91	n	0.01	1	125.5	0;2	119;132	n	0.02	2.5	119	0;5	121;117	n	0.0326719	-4.24264	down	ENSG00000169398.19
known_NIR_20152	chr8	143581154	143581286	-	143581154	143581229	A5SS	ENST00000317198.10	known	0.14	882	5558	882	5558	y	0.13	801	5335	801	5335	y	0.11	880	7330	880	7330	y	0.08	685	8291	685	8291	y	0.08	753	8596	753	8596	y	0.07	392	5536	392	5536	y	0.0193257	-5.3033	down	ENSG00000104529.17
known_NIR_20153	chr8	143581328	143586729	-	143581328;143586290	143586219;143586729	ES	ENST00000317198.10	known	0.13	831	5615.5	831	5676;5555	y	0.12	713	5278	713	5305;5251	y	0.11	883	7368.5	883	7482;7255	y	0.09	739	7928	739	8096;7760	y	0.07	651	8484.5	651	8537;8432	y	0.06	367	5463.5	367	5554;5373	y	0.0159022	-4.42719	down	ENSG00000104529.17
known_NIR_20169	chr8	143590738	143597348	-	143592893	143597348	A3SS&ES	ENST00000524624.5	known	0.36	4	7	4	7	y	0.36	8	14	8	14	y	0.48	10	11	10	11	y	0.75	6	2	6	2	n	0.53	17	15	17	15	y	0.65	15	8	15	8	y	0.0406089	3.23885	up	ENSG00000104529.17
known_NIR_20182	chr8	143791440	143791876	-	143791440;143791740	143791666;143791876	ES	ENST00000356994.6	known	0.94	310	19.5	310	28;11	y	0.93	300	21.5	300	27;16	y	0.9	460	51.5	460	54;49	y	0.84	402	75	402	97;53	y	0.88	393	56	393	57;55	y	0.82	308	69	308	76;62	y	0.0283052	-3.592	down	ENSG00000180900.16
known_NIR_20189	chr8	143938692	143943779	-	143938692	143939350	5pMXE	ENST00000345136.7	known	0.06	28	428	28	428	y	0.04	15	392	15	392	y	0.05	30	570	30	570	y	0.07	38	513	38	513	y	0.08	39	454	39	454	y	0.08	29	354	29	354	y	0.0248175	4	up	ENSG00000178209.14
known_NIR_20193	chr8	143938692	143950184	-	143938692	143943779	5pMXE	ENST00000354589.7	known	0.86	178	28	178	28	y	0.92	163	15	163	15	y	0.86	184	30	184	30	y	0.83	186	38	186	38	y	0.79	150	39	150	39	y	0.8	119	29	119	29	y	0.0456862	-3.14286	down	ENSG00000178209.14
known_NIR_20205	chr8	143938692	143975177	-	143938692	143943779	5pMXE	ENST00000354589.7	known	0.88	201	28	201	28	y	0.91	147	15	147	15	y	0.9	260	30	260	30	y	0.86	241	38	241	38	y	0.85	218	39	218	39	y	0.87	197	29	197	29	y	0.0321988	-3.47851	down	ENSG00000178209.14
known_NIR_20212	chr8	144082804	144083389	+	144082804;144083303	144083124;144083389	ES	ENST00000355091.8	known	0.12	86	622	86	714;530	y	0.11	82	689	82	829;549	y	0.11	138	1156.5	138	1328;985	y	0.05	82	1435	82	1650;1220	y	0.06	91	1527.5	91	1737;1318	y	0.02	25	1032	25	1135;929	y	0.0217931	-5.61249	down	ENSG00000197858.10
known_NIR_20219	chr8	144312244	144313511	+	144312244;144312711	144312628;144313511	ES	ENST00000400780.8	known	0.97	493	15.5	493	15;16	y	0.96	385	16	385	15;17	y	0.93	598	42	598	44;40	y	0.91	547	53	547	43;63	y	0.87	423	61	423	61;61	y	0.85	315	55	315	47;63	y	0.0283052	-3.592	down	ENSG00000185122.10
known_NIR_20224	chr8	144358783	144359184	+	144358900	144359184	A5SS	ENST00000527078.5	known	0.16	15	79	15	79	y	0.17	13	62	13	62	y	0.17	19	94	19	94	y	0.08	8	91	8	91	y	0.1	12	107	12	107	y	0.08	7	78	7	78	y	0.001888	-10.7331	down	ENSG00000185803.8
known_NIR_20232	chr8	144465096	144465353	-	144465096	144465571	A5SS	ENST00000424149.6	known	0.91	171	17	171	17	y	0.94	111	7	111	7	y	0.92	220	20	220	20	y	0.85	132	24	132	24	y	0.84	168	33	168	33	y	0.85	100	18	100	18	y	0.006797	-8.13173	down	ENSG00000187954.12
known_NIR_20265	chr8	17247369	17268258	+	17247369;17265981	17265907;17268258	ES	ENST00000324849.8	known	0.04	8	180.5	8	181;180	y	0.07	10	133	10	132;134	y	0.06	12	174.5	12	170;179	y	0.11	18	142.5	18	147;138	y	0.14	24	145.5	24	166;125	y	0.11	18	140	18	154;126	y	0.00931898	4.75	up	ENSG00000155975.9
known_NIR_20297	chr8	22059496	22066838	+	22059496	22066705	A3SS	ENST00000358242.5	known	0.25	14	42	14	42	y	0.3	18	42	18	42	y	0.31	23	52	23	52	y	0.15	7	40	7	40	y	0.24	16	51	16	51	y	0.17	9	45	9	45	y	0.0456905	-3.03046	down	ENSG00000158856.17
known_NIR_20300	chr8	22080625;22080870	22080805;22081113	+	22080625	22081113	cassetteExon	ENST00000381470.7	known	0.14	49.5	302	52;47	302	y	0.2	72.5	282	74;71	282	y	0.21	82	314	83;81	314	y	0.27	108	290	112;104	290	y	0.27	136.5	367	138;135	367	y	0.31	115.5	257	111;120	257	y	0.0249443	3.90567	up	ENSG00000158856.17
known_NIR_20303	chr8	22138552;22139061	22138926;22139416	-	22138552;22138793	22138639;22139416	MXE	ENST00000334530.9	known	0.3	124.5	296	11;238	426;166	y	0.31	116.5	260	7;226	367;153	y	0.35	175.5	332	0;351	506;158	n	0.41	214	313.5	9;419	557;70	y	0.4	240.5	359.5	7;474	653;66	y	0.42	196.5	276.5	7;386	503;50	y	0.0176221	5.51135	up	ENSG00000168476.11
known_NIR_20304	chr8	22138793;22139061	22138926;22139416	-	22138793	22139416	cassetteExon	ENST00000334530.9	known	0.62	276	166	314;238	166	y	0.59	217	153	208;226	153	y	0.7	371.5	158	392;351	158	y	0.87	459	70	499;419	70	y	0.9	571.5	66	669;474	66	y	0.9	434.5	50	483;386	50	y	0.0109812	7.38177	up	ENSG00000168476.11
known_NIR_20313	chr8	22589741	22593733	+	22589741;22591668	22591551;22593733	ES	ENST00000339162.11	known	0.19	170	703	170	795;611	y	0.19	152	638.5	152	694;583	y	0.22	233	817	233	926;708	y	0.24	257	818	257	934;702	y	0.25	271	822	271	953;691	y	0.23	142	462.5	142	525;400	y	0.0366415	3.4641	up	ENSG00000120913.23
known_NIR_20317	chr8	22602312	22603195	+	22602312;22602643	22602561;22603195	ES	ENST00000409586.7	known	0.67	74	36	74	15;57	y	0.67	59	28.5	59	19;38	y	0.58	83	59	83	42;76	y	0.43	68	90.5	68	66;115	y	0.38	53	86.5	53	56;117	y	0.51	55	53	55	34;72	y	0.015957	-4.14039	down	ENSG00000241852.9
known_NIR_20318	chr8	22602312;22602643	22602537;22603195	+	22602312	22603195	cassetteExon	ENST00000614574.4	known	0.35	40	74	23;57	74	y	0.35	32	59	26;38	59	y	0.42	59	83	42;76	83	y	0.56	87	68	59;115	68	y	0.64	95.5	53	74;117	53	y	0.51	58	55	44;72	55	y	0.0172312	4.42224	up	ENSG00000241852.9
known_NIR_20366	chr8	30070059	30082847	-	30070059;30074055	30073877;30082847	ES	ENST00000256255.10	known	0.1	71	670	71	460;880	y	0.09	54	536	54	379;693	y	0.11	87	735.5	87	529;942	y	0.14	85	534	85	333;735	y	0.16	124	654	124	502;806	y	0.16	122	652.5	122	428;877	y	0.00402506	6.04743	up	ENSG00000133872.13
known_NIR_20370	chr8	30544624	30547292	+	30544624	30558887	A3SS	ENST00000397323.8	known	0.84	261	48	261	48	y	0.88	220	31	220	31	y	0.84	303	57	303	57	y	0.7	259	113	259	113	y	0.69	239	109	239	109	y	0.69	204	90	204	90	y	0.00469001	-11.6417	down	ENSG00000157110.15
known_NIR_20372	chr8	30544624;30549585	30549500;30558887	+	30544624	30558887	cassetteExon	ENST00000397323.8	known	0.39	31	48	35;27	48	y	0.42	22	31	24;20	31	y	0.41	39.5	57	45;34	57	y	0.19	27	113	30;24	113	y	0.15	19.5	109	21;18	109	y	0.24	28	90	33;23	90	y	0.00875629	-7.76114	down	ENSG00000157110.15
known_NIR_20485	chr8	53979171;54010492	54010430;54022063	-	53979171;54000050	53984363;54022063	MXE	ENST00000396401.7	known	0.52	439.5	410.5	18;861	790;31	y	0.5	315	310	9;621	591;29	y	0.52	496.5	463	0;993	896;30	n	0.54	448	380	8;888	738;22	y	0.55	504.5	417	0;1009	788;46	n	0.53	432.5	377	6;859	725;29	y	0.0400537	3.02372	up	ENSG00000187735.12
known_NIR_20532	chr8	61643433	61644600	-	61643433;61644001	61643945;61644600	ES	ENST00000379454.8	known	0.17	511	2485.5	511	2609;2362	y	0.18	416	1882	416	1959;1805	y	0.14	419	2659	419	2794;2524	y	0.09	216	2169.5	216	2308;2031	y	0.08	276	3111.5	276	3312;2911	y	0.06	206	3338	206	3579;3097	y	0.00566551	-5.81378	down	ENSG00000198363.15
known_NIR_20533	chr8	61644632	61651050	-	61644632	61646750	5pMXE	ENST00000522919.5	known	0.15	473	2660	473	2660	y	0.15	367	2093	367	2093	y	0.16	537	2775	537	2775	y	0.17	446	2104	446	2104	y	0.19	669	2916	669	2916	y	0.18	698	3187	698	3187	y	0.0248175	4	up	ENSG00000198363.15
known_NIR_20534	chr8	61644632	61651050	-	61644632;61646878	61646750;61651050	ES	ENST00000379454.8	known	0.15	473	2698.5	473	2660;2737	y	0.15	367	2157	367	2093;2221	y	0.16	537	2915	537	2775;3055	y	0.17	446	2142.5	446	2104;2181	y	0.18	669	2998	669	2916;3080	y	0.18	698	3219.5	698	3187;3252	y	0.0077626	4.94975	up	ENSG00000198363.15
known_NIR_20554	chr8	63175416	63209683	+	63175416;63187745	63186147;63209683	ES	ENST00000623280.3	known	0.02	4	172.5	4	156;189	y	0.03	4	146.5	4	141;152	y	0.04	6	155.5	6	177;134	y	0	0	103	0	108;98	n	0	0	156.5	0	196;117	n	0.01	1	159.5	1	160;159	n	0.0248175	-4	down	ENSG00000185728.16
known_NIR_20555	chr8	63187745	63209683	+	63175416	63209683	A5SS	ENST00000517371.5	known	0.98	189	4	189	4	y	0.97	152	4	152	4	y	0.96	134	6	134	6	y	1	98	0	98	0	n	1	117	0	117	0	n	0.99	159	1	159	1	n	0.0248175	4	up	ENSG00000185728.16
known_NIR_20592	chr8	73688813;73709162	73709032;73738284	-	73688813	73738284	cassetteExon	ENST00000522695.5	known	0.1	6.5	56	6;7	56	y	0.17	12.5	61	10;15	61	y	0.13	14.5	95	17;12	95	y	0.23	21	70	13;29	70	y	0.21	27.5	103	22;33	103	y	0.24	23	74	18;28	74	y	0.0292198	4.22116	up	ENSG00000040341.17
known_NIR_20609	chr8	73959818	73969560	-	73959818	73970579	A5SS	ENST00000622804.1	known	0.49	53	55	53	55	y	0.5	19	19	19	19	y	0.57	62	46	62	46	y	0.4	31	47	31	47	y	0.42	56	76	56	76	y	0.41	37	53	37	53	y	0.0425894	-4.26028	down	ENSG00000154582.16
known_NIR_20720	chr9	100427570	100441906	+	100427393	100441906	A5SS	ENST00000395067.6	known	0.22	78	271	78	271	y	0.24	69	219	69	219	y	0.18	81	359	81	359	y	0.27	98	271	98	271	y	0.28	127	325	127	325	y	0.31	81	181	81	181	y	0.0321674	3.43582	up	ENSG00000066697.14
known_NIR_20722	chr9	100429662	100441906	+	100427570	100441906	A5SS	ENST00000622639.4	known	0.65	145	78	145	78	y	0.48	64	69	64	69	y	0.54	95	81	95	81	y	0.35	52	98	52	98	y	0.32	60	127	60	127	y	0.37	47	81	47	81	y	0.0427417	-4.04979	down	ENSG00000066697.14
known_NIR_20727	chr9	101399189	101399395	+	101399189	101399884	A3SS	ENST00000339664.6	known	0.73	8	3	8	3	y	0.79	11	3	11	3	y	0.88	14	2	14	2	y	0.67	6	3	6	3	n	0.53	8	7	8	7	y	0.58	7	5	7	5	y	0.0260926	-3.45512	down	ENSG00000136870.10
known_NIR_20753	chr9	110973558	111036122	-	110973558	111037841	A5SS	ENST00000374431.7	known	0.66	29	15	29	15	y	0.69	11	5	11	5	y	0.7	14	6	14	6	y	0.36	12	21	12	21	y	0.47	21	24	21	24	y	0.42	13	18	13	18	y	0.0074314	-7.84465	down	ENSG00000198121.13
known_NIR_20754	chr9	111451555	111483985	-	111451555	111484116	A5SS	ENST00000338205.9	known	0.02	1	61	1	61	n	0	0	63	0	63	n	0.04	2	50	2	50	y	0.09	5	51	5	51	y	0.1	6	55	6	55	y	0.08	6	70	6	70	y	0.0129527	5.42218	up	ENSG00000136813.14
known_NIR_20765	chr9	112276013	112297832	-	112276013	112297841	A5SS	ENST00000458258.5	known	0.6	99	67	99	67	y	0.59	94	64	94	64	y	0.6	118	79	118	79	y	0.7	93	40	93	40	y	0.66	138	70	138	70	y	0.65	151	80	151	80	y	0.0356375	4.69042	up	ENSG00000119314.15
known_NIR_20830	chr9	121300005	121301963	+	121281953	121301963	A5SS	ENST00000412819.5	known	0.75	24	8	24	8	y	0.71	10	4	10	4	y	0.71	10	4	10	4	y	0.86	25	4	25	4	y	1	16	0	16	0	n	0.9	18	2	18	2	y	0.0322925	4.49871	up	ENSG00000148180.16
known_NIR_20871	chr9	125484583	125543059	-	125484583;125506417	125506310;125543059	ES	ENST00000373498.5	known	0.46	171	203	171	189;217	y	0.48	142	152	142	151;153	y	0.47	192	215	192	229;201	y	0.51	213	202.5	213	210;195	y	0.51	260	248	260	253;243	y	0.49	206	211	206	198;224	y	0.0201689	3.77964	up	ENSG00000119487.16
known_NIR_20876	chr9	125669907	125706971	-	125669907;125672643	125672316;125706971	ES	ENST00000373511.6	known	0.09	34	362.5	34	231;494	y	0.11	38	319.5	38	167;472	y	0.09	40	427	40	232;622	y	0.08	42	490	42	269;711	y	0.06	33	523.5	33	270;777	y	0.05	21	440	21	243;637	y	0.043162	-3.01511	down	ENSG00000119487.16
known_NIR_20887	chr9	127397286	127397376	+	127397286	127399907	A3SS	ENST00000610552.4	known	0.46	67	79	67	79	y	0.5	57	56	57	56	y	0.5	83	84	83	84	y	0.62	125	76	125	76	y	0.63	120	69	120	69	y	0.58	86	63	86	63	y	0.00391477	6.08276	up	ENSG00000136856.17
known_NIR_20890	chr9	127404991	127407112	+	127404991;127405565	127405420;127407112	ES	ENST00000610552.4	known	0.34	32	63.5	32	71;56	y	0.28	20	51.5	20	55;48	y	0.22	25	88	25	96;80	y	0.17	19	95.5	19	102;89	y	0.12	18	131.5	18	132;131	y	0.11	10	78.5	10	84;73	y	0.0323971	-3.73203	down	ENSG00000136856.17
known_NIR_20892	chr9	127424803	127428832	+	127424910	127428832	A5SS	ENST00000617266.2	known	0.56	19	15	19	15	y	0.79	11	3	11	3	y	0.69	25	11	25	11	y	0.33	7	14	7	14	y	0.38	3	5	3	5	n	0.4	6	9	6	9	y	0.0336906	-4.44371	down	ENSG00000196152.10
known_NIR_20907	chr9	127874649	127885186	-	127874649	127877623	5pMXE	ENST00000373176.5	known	0.1	34	312	34	312	y	0.07	24	297	24	297	y	0.07	27	387	27	387	y	0.03	15	422	15	422	y	0.05	24	493	24	493	y	0.05	17	360	17	360	y	0.0455407	-3.05085	down	ENSG00000106992.17
known_NIR_20913	chr9	127896332	127899503	-	127896332	127905207	A5SS	ENST00000622357.4	known	0.84	85	16	85	16	y	0.9	122	13	122	13	y	0.86	136	22	136	22	y	0.93	161	13	161	13	y	0.96	126	5	126	5	y	0.98	86	2	86	2	y	0.0182009	3.93835	up	ENSG00000160408.14
known_NIR_20917	chr9	128098725	128101096	+	128068580	128101096	A5SS	ENST00000373068.6	known	0.6	81	55	81	55	y	0.61	28	18	28	18	y	0.49	38	40	38	40	y	0.32	21	45	21	45	y	0.3	17	39	17	39	y	0.4	21	32	21	32	y	0.0111442	-4.61614	down	ENSG00000148339.12
known_NIR_20951	chr9	128591625	128594175	+	128591625;128593042	128592983;128594175	ES	ENST00000372731.8	known	0.71	269	109	269	119;99	y	0.65	230	124.5	230	126;123	y	0.66	289	146.5	289	159;134	y	0.55	189	157.5	189	182;133	y	0.6	258	172.5	258	185;160	y	0.61	291	186	291	201;171	y	0.0298773	-3.302	down	ENSG00000197694.13
known_NIR_20969	chr9	129085616	129086709	+	129085616;129086267	129086139;129086709	ES	ENST00000372546.8	known	0.34	63	122.5	63	110;135	y	0.4	52	79.5	52	59;100	y	0.23	49	166	49	158;174	y	0.11	18	144.5	18	111;178	y	0.08	18	195	18	162;228	y	0.13	18	118	18	93;143	y	0.0400044	-4.17836	down	ENSG00000167130.17
known_NIR_20978	chr9	129123138	129127964	+	129123138	129131522	A3SS	ENST00000355007.7	known	0.89	171	22	171	22	y	0.92	166	15	166	15	y	0.9	275	31	275	31	y	0.86	231	39	231	39	y	0.87	259	38	259	38	y	0.88	162	22	162	22	y	0.0419145	-3.16228	down	ENSG00000119383.19
known_NIR_20983	chr9	129139649	129142445	+	129137692	129142445	A5SS	ENST00000358994.8	known	0.14	191	1176	191	1176	y	0.13	178	1212	178	1212	y	0.11	211	1667	211	1667	y	0.1	179	1613	179	1613	y	0.1	176	1568	176	1568	y	0.08	98	1065	98	1065	y	0.043162	-3.01511	down	ENSG00000119383.19
known_NIR_21062	chr9	131492260	131495740	+	131492260;131494486	131494405;131495740	ES	ENST00000405995.5	known	0.58	176	125	176	132;118	y	0.52	107	98	107	102;94	y	0.54	174	146.5	174	151;142	y	0.51	89	86	89	82;90	y	0.46	103	121.5	103	128;115	y	0.45	93	111.5	93	110;113	y	0.045877	-2.86416	down	ENSG00000130723.17
known_NIR_21079	chr9	132658358	132658671	-	132652492	132658671	A3SS	ENST00000372159.7	known	0.03	4	153	4	153	y	0.08	8	92	8	92	y	0.08	14	163	14	163	y	0.12	14	104	14	104	y	0.2	33	134	33	134	y	0.2	24	95	24	95	y	0.0331069	3.49799	up	ENSG00000125485.17
known_NIR_21084	chr9	133054809;133054964	133054944;133056012	+	133054809	133056012	cassetteExon	ENST00000372099.10	known	0.09	47	457	49;45	457	y	0.11	48.5	409	51;46	409	y	0.09	51.5	551	53;50	551	y	0.15	90	513	96;84	513	y	0.18	127	561	128;126	561	y	0.19	90.5	393	95;86	393	y	0.0101985	5.57832	up	ENSG00000148308.17
known_NIR_21085	chr9	133109685	133110296	-	133109721	133110296	A3SS	ENST00000372050.7	known	0.32	18	39	18	39	y	0.26	10	29	10	29	y	0.22	20	69	20	69	y	0.41	31	45	31	45	y	0.38	17	28	17	28	y	0.42	23	32	23	32	y	0.0285585	4.34599	up	ENSG00000160271.14
known_NIR_21092	chr9	133346700	133347942	-	133346700	133347922	A5SS	ENST00000343730.9	known	0.13	23	157	23	157	y	0.15	27	150	27	150	y	0.16	34	181	34	181	y	0.1	19	173	19	173	y	0.1	25	219	25	219	y	0.09	17	180	17	180	y	0.0193257	-5.3033	down	ENSG00000148297.15
known_NIR_21104	chr9	133473250;133473600	133473415;133473980	-	133473250	133473980	cassetteExon	ENST00000371897.8	known	0.37	133.5	229	143;124	229	y	0.41	131	185	160;102	185	y	0.5	176.5	176	191;162	176	y	0.63	233	138	242;224	138	y	0.6	261	173	299;223	173	y	0.61	192	123	195;189	123	y	0.0343569	4.73286	up	ENSG00000160326.13
known_NIR_21127	chr9	136445111	136446855	-	136445111;136445719	136445645;136446855	ES	ENST00000313050.11	known	0.23	53	173.5	53	133;214	y	0.16	23	124.5	23	81;168	y	0.16	31	159.5	31	142;177	y	0.06	9	136	9	113;159	y	0.11	21	164.5	21	150;179	y	0.09	14	133.5	14	105;162	y	0.032736	-3.51677	down	ENSG00000148396.18
known_NIR_21130	chr9	136674807;136676680	136676585;136676961	-	136674807	136676961	cassetteExon	ENST00000371694.7	known	0.74	348.5	121	342;355	121	y	0.79	347	92	339;355	92	y	0.79	512.5	134	514;511	134	y	0.83	551.5	109	575;528	109	y	0.83	606	126	579;633	126	y	0.85	458.5	79	451;466	79	y	0.0477412	3.52821	up	ENSG00000169692.12
known_NIR_21140	chr9	136850137	136850755	+	136850137;136850560	136850506;136850755	ES	ENST00000371661.5	known	0.99	3565	39.5	3565	22;57	y	0.99	3355	40	3355	23;57	y	0.98	4791	96.5	4791	69;124	y	0.97	3746	126	3746	94;158	y	0.97	4188	142.5	4188	116;169	y	0.96	2375	102	2375	89;115	y	0.0132356	-4.24264	down	ENSG00000054148.17
known_NIR_21149	chr9	137453180	137454391	-	137453180;137453820	137453731;137454391	ES	ENST00000339554.7	known	0.33	98	198.5	98	197;200	y	0.28	89	232.5	89	241;224	y	0.27	111	298	111	300;296	y	0.14	66	392.5	66	407;378	y	0.11	49	390.5	49	387;394	y	0.11	35	285.5	35	295;276	y	0.0034516	-8.22192	down	ENSG00000165802.19
known_NIR_21150	chr9	137453180	137454391	-	137453820	137454391	A3SS	ENST00000371482.5	known	0.33	98	200	98	200	y	0.28	89	224	89	224	y	0.27	111	296	111	296	y	0.15	66	378	66	378	y	0.11	49	394	49	394	y	0.11	35	276	35	276	y	0.00253328	-7.43911	down	ENSG00000165802.19
known_NIR_21212	chr9	32989895	33001333	-	32989895	33001567	A5SS	ENST00000379825.6	known	0.09	11	106	11	106	y	0.09	6	62	6	62	y	0.12	14	101	14	101	y	0.14	17	102	17	102	y	0.17	20	101	20	101	y	0.14	10	59	10	59	y	0.0241101	3.53553	up	ENSG00000137074.18
known_NIR_21240	chr9	34647258	34648115	+	34647258;34647961	34647832;34648115	ES	ENST00000450095.6	known	0.27	14	38.5	14	7;70	y	0.18	7	32.5	7	12;53	y	0.22	14	49	14	10;88	y	0.02	1	53	1	5;101	n	0.07	4	52	4	2;102	y	0.13	6	39	6	6;72	y	0.0232573	-3.64998	down	ENSG00000213930.11
known_NIR_21242	chr9	34647258;34647961	34647492;34648115	+	34647258	34648115	cassetteExon	ENST00000556278.1	known	0.82	65.5	14	61;70	14	y	0.88	49	7	45;53	7	y	0.87	95	14	102;88	14	y	0.99	108	1	115;101	1	n	0.97	116	4	130;102	4	y	0.95	106.5	6	141;72	6	y	0.0105674	5.18495	up	ENSG00000258728.1
known_NIR_21247	chr9	35095566	35096155	-	35095566;35095976	35095879;35096155	ES	ENST00000298004.9	known	0.39	7	11	7	17;5	y	0.69	10	4.5	10	9;0	n	0.54	7	6	7	12;0	n	0.23	3	10	3	17;3	y	0.15	2	11.5	2	19;4	y	0.29	6	14.5	6	24;5	y	0.0491851	-3.31149	down	ENSG00000165282.13
known_NIR_21266	chr9	35684550;35685139	35685064;35685269	-	35684550;35684807	35684732;35685269	MXE	ENST00000378300.9	known	0.36	2241	3987.5	1978;2504	4252;3723	y	0.38	1933	3146	1770;2096	3425;2867	y	0.4	2631.5	4020.5	2359;2904	4324;3717	y	0.41	2704.5	3882.5	2414;2995	4168;3597	y	0.44	3095.5	3935	2784;3407	4285;3585	y	0.44	1992.5	2562.5	1856;2129	2710;2415	y	0.0316184	3.27327	up	ENSG00000198467.13
known_NIR_21349	chr9	65692608;65693473	65693386;65698515	+	65692608	65698515	cassetteExon	ENST00000382405.7	known	0.38	77	126	100;54	126	y	0.32	44.5	95	55;34	95	y	0.29	61	150	68;54	150	y	0.23	37	126	41;33	126	y	0.26	49.5	138	48;51	138	y	0.16	32	167	33;31	167	y	0.0469355	-2.85322	down	ENSG00000147996.16
known_NIR_21368	chr9	71947112	71983017	+	71947112	71971505	A3SS&ES	ENST00000377031.7	known	0.03	3	115	3	115	y	0.03	2	74	2	74	y	0.05	7	147	7	147	y	0	0	82	0	82	n	0	0	99	0	99	n	0.02	1	44	1	44	n	0.0334717	-3.18198	down	ENSG00000155621.14
known_NIR_21373	chr9	72360787	72364696	-	72360787;72363606	72363470;72364696	ES	ENST00000376962.9	known	0.66	467	242	467	245;239	y	0.65	313	167.5	313	190;145	y	0.68	454	216.5	454	262;171	y	0.72	371	143.5	371	167;120	y	0.69	378	170.5	378	195;146	y	0.7	390	166.5	390	197;136	y	0.0326779	3.20713	up	ENSG00000107372.12
known_NIR_21426	chr9	92079566	92080016	-	92068098	92080016	A3SS	ENST00000262554.6	known	0.23	85	280	85	280	y	0.27	65	175	65	175	y	0.21	93	347	93	347	y	0.19	46	200	46	200	y	0.17	49	234	49	234	y	0.15	33	193	33	193	y	0.0419145	-3.16228	down	ENSG00000090054.13
known_NIR_21456	chr9	96503789	96522506	-	96503789;96509789	96509673;96522506	ES	ENST00000375241.5	known	0.3	5	11.5	5	8;15	y	0.27	3	8	3	10;6	y	0.38	7	11.5	7	11;12	y	0.74	13	4.5	13	6;3	y	0.67	14	7	14	9;5	y	0.48	5	5.5	5	2;9	y	0.040663	3.71568	up	ENSG00000081377.16
known_NIR_21468	chr9	99129100	99132497	+	99129100	99132509	A3SS	ENST00000374994.8	known	0.02	1	52	1	52	n	0	0	36	0	36	n	0.02	1	51	1	51	n	0.1	3	27	3	27	y	0.07	3	38	3	38	y	0.13	8	53	8	53	y	0.0257084	4.66974	up	ENSG00000106799.12
known_NIR_21505	chrX	103356606	103357615	+	103356606;103357161	103357083;103357615	ES	ENST00000372661.3	known	0.4	362	542	362	503;581	y	0.4	213	323	213	309;337	y	0.41	338	477	338	439;515	y	0.36	258	465.5	258	419;512	y	0.32	216	465	216	408;522	y	0.33	219	437	219	421;453	y	0.0242374	-5.34522	down	ENSG00000185222.7
known_NIR_21506	chrX	103376613	103377463	+	103376613	103377028	A3SS&ES	ENST00000361298.8	known	0.07	149	1921	149	1921	y	0.07	124	1581	124	1581	y	0.06	169	2474	169	2474	y	0.05	122	2583	122	2583	y	0.04	135	2903	135	2903	y	0.04	81	2001	81	2001	y	0.0077626	-4.94975	down	ENSG00000166681.13
known_NIR_21507	chrX	103376613	103377463	+	103376613;103377106	103377028;103377463	ES	ENST00000372645.3	known	0.1	149	1323.5	149	1921;726	y	0.11	124	1055	124	1581;529	y	0.09	169	1672.5	169	2474;871	y	0.06	122	1785	122	2583;987	y	0.07	135	1936	135	2903;969	y	0.06	81	1360	81	2001;719	y	0.00996386	-5.5	down	ENSG00000166681.13
known_NIR_21523	chrX	103677051	103685171	-	103677051;103678600	103678499;103685171	ES	ENST00000360458.5	known	0.22	515	1856	515	2759;953	y	0.2	343	1357	343	2020;694	y	0.2	471	1906.5	471	2740;1073	y	0.16	331	1725.5	331	2438;1013	y	0.17	388	1891	388	2652;1130	y	0.15	260	1501	260	2117;885	y	0.00647645	-5.2915	down	ENSG00000123562.16
known_NIR_21524	chrX	103677051	103685171	-	103677051;103678651	103678499;103685171	ES	ENST00000422154.6	known	0.2	515	2030.5	515	2759;1302	y	0.19	343	1459.5	343	2020;899	y	0.19	471	1989.5	471	2740;1239	y	0.15	331	1808	331	2438;1178	y	0.17	388	1935	388	2652;1218	y	0.14	260	1535.5	260	2117;954	y	0.0326719	-4.24264	down	ENSG00000123562.16
known_NIR_21533	chrX	10523187	10567002	-	10523187	10566888	A5SS	ENST00000317552.8	known	0.17	18	87	18	87	y	0.18	21	95	21	95	y	0.15	20	112	20	112	y	0.07	7	96	7	96	y	0.11	17	137	17	137	y	0.09	15	147	15	147	y	0.00743716	-5.27656	down	ENSG00000101871.14
known_NIR_21534	chrX	10567603	10576784	-	10567603	10620290	A5SS	ENST00000317552.8	known	0.03	4	133	4	133	y	0.05	6	110	6	110	y	0.05	8	142	8	142	y	0.08	9	109	9	109	y	0.07	11	148	11	148	y	0.07	15	201	15	201	y	0.0285958	4.02492	up	ENSG00000101871.14
known_NIR_21544	chrX	108085127	108087765	-	108085127	108087686	A5SS	ENST00000217958.7	known	0.17	121	573	121	573	y	0.16	76	402	76	402	y	0.18	123	579	123	579	y	0.13	89	592	89	592	y	0.15	106	611	106	611	y	0.15	78	447	78	447	y	0.0400537	-3.02372	down	ENSG00000101843.18
known_NIR_21551	chrX	109537270	109538045	+	109537021	109538045	A5SS	ENST00000218004.5	known	0.19	33	137	33	137	y	0.23	26	86	26	86	y	0.21	47	176	47	176	y	0.14	21	130	21	130	y	0.07	15	189	15	189	y	0.14	20	127	20	127	y	0.0387258	-3.58503	down	ENSG00000101888.11
known_NIR_21580	chrX	118978463;118982943	118982821;118989408	+	118978463	118989408	cassetteExon	ENST00000304778.11	known	0.66	19.5	10	16;23	10	y	0.68	17	8	13;21	8	y	0.65	22.5	12	21;24	12	y	0.41	14.5	21	19;10	21	y	0.41	16	23	14;18	23	y	0.47	12.5	14	18;7	14	y	0.00256308	-10.6749	down	ENSG00000175556.16
known_NIR_21618	chrX	1282779	1288519	+	1282779	1285778	A3SS&ES	ENST00000494969.6	known	0.09	10	102	10	102	y	0.04	2	51	2	51	y	0.06	7	103	7	103	y	0	0	72	0	72	n	0	0	73	0	73	n	0.01	1	70	1	70	n	0.0477585	-4.02492	down	ENSG00000198223.14
known_NIR_21619	chrX	1282779	1288519	+	1282779;1285920	1285778;1288519	ES	ENST00000381529.7	known	0.1	10	93	10	102;84	y	0.04	2	44	2	51;37	y	0.08	7	85	7	103;67	y	0	0	59.5	0	72;47	n	0	0	58	0	73;43	n	0.02	1	55.5	1	70;41	n	0.0493723	-3.53553	down	ENSG00000198223.14
known_NIR_21621	chrX	129576552	129587002	+	129576552;129584367	129584344;129587002	ES	ENST00000371113.8	known	0.79	59	16	59	16;16	y	0.89	51	6.5	51	7;6	y	0.66	55	28	55	25;31	y	0.48	16	17.5	16	18;17	y	0.52	45	41	45	43;39	y	0.62	50	30	50	31;29	y	0.0476107	-3.05623	down	ENSG00000122126.15
known_NIR_21637	chrX	130703254	130783547	-	130703254	130709243	5pMXE	ENST00000370927.5	known	0.88	36	5	36	5	y	0.81	29	7	29	7	y	0.88	46	6	46	6	y	0.78	18	5	18	5	y	0.75	42	14	42	14	y	0.72	28	11	28	11	y	0.0245861	-3.67065	down	ENSG00000165675.16
known_NIR_21666	chrX	13719982;13734185	13734044;13734525	-	13719982	13734525	cassetteExon	ENST00000359680.9	known	0.59	16	11	21;11	11	y	0.58	11	8	12;10	8	y	0.49	22	23	31;13	23	y	0.38	10.5	17	14;7	17	y	0.32	12	26	17;7	26	y	0.45	15.5	19	21;10	19	y	0.0270926	-3.45416	down	ENSG00000196459.13
known_NIR_21669	chrX	13749533	13753368	+	13749533;13751368	13751249;13753368	ES	ENST00000340096.10	known	0.48	16	17	16	14;20	y	0.56	10	8	10	8;8	y	0.48	20	22	20	20;24	y	0.33	6	12	6	11;13	y	0.17	5	25	5	30;20	y	0.32	9	19	9	21;17	y	0.0279933	-4.00819	down	ENSG00000046651.14
known_NIR_21729	chrX	153454508	153455542	-	153454508;153455053	153454877;153455542	ES	ENST00000330912.6	known	0.77	204	62	204	65;59	y	0.79	198	53.5	198	61;46	y	0.83	393	81.5	393	75;88	y	0.69	290	127.5	290	134;121	y	0.72	318	121	318	119;123	y	0.68	177	84	177	85;83	y	0.0126906	-4.68521	down	ENSG00000183479.12
known_NIR_21736	chrX	153796552	153797725	+	153796552;153797532	153797458;153797725	ES	ENST00000320857.7	known	0.11	590	4958	590	4979;4937	y	0.08	409	4574	409	4745;4403	y	0.08	545	6226	545	6435;6017	y	0.05	283	5187	283	5342;5032	y	0.03	195	5611.5	195	5848;5375	y	0.04	146	3567.5	146	3643;3492	y	0.0198868	-4.33013	down	ENSG00000180879.13
known_NIR_21744	chrX	153953090	153953607	-	153952958	153953607	A3SS	ENST00000310441.11	known	0.32	88	186	88	186	y	0.3	74	174	74	174	y	0.3	144	331	144	331	y	0.24	80	259	80	259	y	0.21	60	231	60	231	y	0.22	49	174	49	174	y	0.00219763	-7.53778	down	ENSG00000172534.13
known_NIR_21759	chrX	154419623;154419746	154419705;154420032	+	154419623	154420032	cassetteExon	ENST00000613002.4	known	0.3	48	110	42;54	110	y	0.4	76.5	117	71;82	117	y	0.37	92.5	155	83;102	155	y	0.48	104.5	112	100;109	112	y	0.52	124.5	113	121;128	113	y	0.52	85	79	83;87	79	y	0.0225834	4.6169	up	ENSG00000102125.15
known_NIR_21763	chrX	154507490	154508289	-	154507490;154507861	154507811;154508289	ES	ENST00000359889.9	known	0.27	82	226	82	239;213	y	0.31	80	182	80	209;155	y	0.26	104	289	104	280;298	y	0.19	88	375	88	400;350	y	0.24	108	344	108	348;340	y	0.17	55	264	55	283;245	y	0.0407384	-3.09839	down	ENSG00000071889.16
known_NIR_21805	chrX	17737680;17744219	17744071;17746015	+	17737680	17746015	cassetteExon	ENST00000398080.5	known	0.29	4.5	11	6;3	11	y	0.5	6	6	3;9	6	y	0.45	10	12	8;12	12	y	0.18	4.5	21	5;4	21	y	0.25	9.5	29	9;10	29	y	0.13	2.5	17	1;4	17	n	0.0493979	-3.13661	down	ENSG00000047634.14
known_NIR_21826	chrX	21967316	21971897	+	21967316	21977061	A3SS	ENST00000379404.5	known	0.97	1705	54	1705	54	y	0.98	1390	30	1390	30	y	0.98	1870	45	1870	45	y	0.96	1464	54	1464	54	y	0.96	1778	76	1778	76	y	0.97	1584	43	1584	43	y	0.0474207	-2.82843	down	ENSG00000102172.15
known_NIR_21843	chrX	2490772	2500311	-	2490772	2500817	A5SS	ENST00000381223.8	known	0.18	24	106	24	106	y	0.15	16	91	16	91	y	0.12	16	122	16	122	y	0.2	33	130	33	130	y	0.24	45	143	45	143	y	0.24	24	78	24	78	y	0.0274161	3.50747	up	ENSG00000214717.9
known_NIR_21856	chrX	2955537;2958435	2958274;2960378	-	2955537	2960378	cassetteExon	ENST00000540563.5	known	0.79	340	93	346;334	93	y	0.81	234	54	254;214	54	y	0.77	269	79	256;282	79	y	0.82	255.5	56	250;261	56	y	0.86	333	54	325;341	54	y	0.83	209.5	42	229;190	42	y	0.0489003	2.8	up	ENSG00000157399.14
known_NIR_21877	chrX	40071159	40072349	-	40071159;40071690	40071637;40072349	ES	ENST00000397354.7	known	0.68	54	25	54	19;31	y	0.54	28	23.5	28	30;17	y	0.55	40	33	40	36;30	y	0.48	23	24.5	23	22;27	y	0.36	31	55.5	31	59;52	y	0.33	22	44.5	22	42;47	y	0.0358548	-3.11086	down	ENSG00000183337.16
known_NIR_21907	chrX	47641475;47650026	47649921;47650423	-	47641475	47650423	cassetteExon	ENST00000247161.7	known	0.41	185	271	178;192	271	y	0.45	191.5	231	182;201	231	y	0.38	212	346	191;233	346	y	0.35	154.5	291	156;153	291	y	0.35	174	319	149;199	319	y	0.29	110.5	273	107;114	273	y	0.0429937	-2.92603	down	ENSG00000126767.17
known_NIR_21908	chrX	47836987	47846105	+	47836987;47842768	47842650;47846105	ES	ENST00000376954.5	known	0.53	15	13.5	15	8;19	y	0.56	10	8	10	3;13	y	0.49	10	10.5	10	3;18	y	0.63	26	15	26	10;20	y	0.72	18	7	18	2;12	y	0.67	12	6	12	1;11	n	0.0128742	4.44467	up	ENSG00000197779.13
known_NIR_21909	chrX	47836987	47846105	+	47842768	47846105	A5SS&ES	ENST00000334937.8	known	0.44	15	19	15	19	y	0.43	10	13	10	13	y	0.36	10	18	10	18	y	0.57	26	20	26	20	y	0.6	18	12	18	12	y	0.52	12	11	12	11	y	0.0112369	4.46791	up	ENSG00000197779.13
known_NIR_21921	chrX	48895101	48896759	-	48895101;48895501	48895352;48896759	ES	ENST00000465150.6	known	0.91	1663	169.5	1663	128;211	y	0.91	1656	172.5	1656	143;202	y	0.89	2337	300	2337	284;316	y	0.88	2037	282	2037	253;311	y	0.88	2107	286	2107	255;317	y	0.87	1180	182	1180	150;214	y	0.038561	-3.57771	down	ENSG00000126768.12
known_NIR_21930	chrX	48902042;48902517	48902233;48902732	+	48902042	48902732	cassetteExon	ENST00000376566.8	known	0.76	906	282	859;953	282	y	0.79	780	213	751;809	213	y	0.81	1100.5	258	1101;1100	258	y	0.89	1070.5	136	1100;1041	136	y	0.87	1148	178	1141;1155	178	y	0.89	697	89	672;722	89	y	0.0109571	6.04692	up	ENSG00000102103.15
known_NIR_21940	chrX	48944283	48958232	-	48944283	48956977	5pMXE	ENST00000396743.7	known	0.07	37	502	37	502	y	0.06	27	404	27	404	y	0.06	30	471	30	471	y	0.03	13	441	13	441	y	0.04	21	465	21	465	y	0.05	22	424	22	424	y	0.0356527	-3.5	down	ENSG00000068308.13
known_NIR_21953	chrX	49075978	49076430	-	49075945	49076430	A3SS	ENST00000376372.7	known	0.06	17	246	17	246	y	0.06	16	266	16	266	y	0.05	16	296	16	296	y	0.02	8	324	8	324	y	0.03	14	395	14	395	y	0.03	11	325	11	325	y	0.00312559	-6.36396	down	ENSG00000196998.15
known_NIR_21968	chrX	51893755	51894269	+	51803117	51894269	A5SS	ENST00000375772.7	known	0.88	289	40	289	40	y	0.86	266	44	266	44	y	0.84	372	71	372	71	y	0.82	368	82	368	82	y	0.82	430	95	430	95	y	0.8	341	84	341	84	y	0.0356527	-3.5	down	ENSG00000179222.17
known_NIR_22012	chrX	55146311	55159129	-	55146311	55159126	A5SS	ENST00000332132.8	known	0.88	359	51	359	51	y	0.86	334	56	334	56	y	0.87	478	69	478	69	y	0.79	414	107	414	107	y	0.82	391	84	391	84	y	0.83	287	59	287	59	y	0.0259518	-4.25	down	ENSG00000182518.13
known_NIR_22032	chrX	70289354;70289593	70289522;70289860	-	70289354	70289860	cassetteExon	ENST00000239666.8	known	0.12	82	594	108;56	594	y	0.14	69	427	97;41	427	y	0.16	139.5	740	178;101	740	y	0.17	145	731	186;104	731	y	0.21	176	671	222;130	671	y	0.19	100.5	441	125;76	441	y	0.0375901	3.06186	up	ENSG00000120509.10
known_NIR_22044	chrX	71283721	71290629	+	71283721;71284453	71284397;71290629	ES	ENST00000276079.12	known	0.11	279	2151	279	1529;2773	y	0.12	274	1943	274	1432;2454	y	0.13	436	3001.5	436	2130;3873	y	0.15	447	2506.5	447	1812;3201	y	0.16	535	2761.5	535	1957;3566	y	0.16	435	2249.5	435	1652;2847	y	0.00996386	5.5	up	ENSG00000147140.15
known_NIR_22062	chrX	72619305	72623109	-	72619305;72620901	72620725;72623109	ES	ENST00000373542.8	known	0.1	10	95	10	83;107	y	0.1	9	82.5	9	94;71	y	0.06	6	89	6	101;77	y	0.17	18	90	18	70;110	y	0.2	24	95	24	81;109	y	0.18	20	92.5	20	77;108	y	0.00590094	6.04692	up	ENSG00000067177.14
novel_NIR_49	chr1	101075716;101080998	101080887;101083461	+	101075716;101077508	101077363;101083461	MXE	ENST00000446527.5	novel	0.21	3	11	0;6	13;9	n	0.14	1.5	9.5	0;3	13;6	n	0.26	3	8.5	3;3	17;0	y	0.35	4.5	8.5	0;9	13;4	n	0.53	5	4.5	0;10	7;2	n	0.41	3.5	5	0;7	5;5	n	0.0295758	3.57895	up	ENSG00000233184.6
novel_NIR_75	chr1	10430568;10431401	10431153;10433842	+	10430568	10433842	cassetteExon	ENST00000602787.5	novel	0.19	34	143	0;68	143	n	0.19	23.5	100	2;45	100	y	0.21	47	178	0;94	178	n	0.16	30.5	156	0;61	156	n	0.17	41	206	0;82	206	n	0.13	24	157	0;48	157	n	0.0483866	-3.15296	down	ENSG00000251503.7
novel_NIR_76	chr1	10431401	10433842	+	10430568	10433842	A5SS	ENST00000602787.5	novel	0.32	68	143	68	143	n	0.31	45	100	45	100	n	0.35	94	178	94	178	y	0.28	61	156	61	156	n	0.28	82	206	82	206	n	0.23	48	157	48	157	n	0.0418366	-3.08221	down	ENSG00000251503.7
novel_NIR_81	chr1	10434690	10442265	+	10434690	10451377	A3SS	ENST00000470413.6	novel	0	0	8	0	8	n	0	0	6	0	6	n	0.17	3	15	3	15	y	0.54	7	6	7	6	y	0.43	3	4	3	4	y	0.4	10	15	10	15	y	0.00605477	5.64433	up	ENSG00000251503.7
novel_NIR_175	chr1	109486122	109487007	+	109486122;109486610	109486506;109487007	ES	ENST00000615509.2	novel	0.44	12	15	12	11;19	y	0.44	8	10	8	6;14	y	0.37	11	19	11	22;16	y	0.1	2	19	2	16;22	n	0.09	2	20.5	2	11;30	n	0	0	11.5	0	8;15	n	0.00126637	-8.95864	down	ENSG00000162650.15
novel_NIR_260	chr1	111627563	111691334	+	111619934	111691334	A5SS	ENST00000369709.3	novel	0.47	40	45	40	45	n	0.47	24	27	24	27	y	0.6	36	24	36	24	n	0.3	18	42	18	42	y	0.33	28	57	28	57	y	0.3	13	30	13	30	y	0.0368013	-4.57214	down	ENSG00000116473.14
novel_NIR_271	chr1	112526111;112540872	112540779;112541951	-	112526111	112541951	cassetteExon	ENST00000360743.8	novel	0.83	19	4	18;20	4	y	1	12.5	0	13;12	0	y	1	8	0	12;4	0	y	0.75	3	1	3;3	1	y	0.67	2	1	0;4	1	n	0.76	6.5	2	4;9	2	y	0.0430469	-3.41632	down	ENSG00000007341.18
novel_NIR_289	chr1	112705168	112705605	-	112705168	112706732	A5SS	ENST00000369632.6	novel	0.09	1	10	1	10	n	0.08	1	12	1	12	n	0	0	5	0	5	n	0.33	1	2	1	2	n	0.43	9	12	9	12	y	0.43	6	8	6	8	n	0.00164297	7.75492	up	ENSG00000155366.16
novel_NIR_348	chr1	114139880	114152766	-	114139880	114153610	A5SS	ENST00000369547.5	novel	0.5	2	2	2	2	y	0	0	1	0	1	n	0	0	6	0	6	n	1	1	0	1	0	n	0.67	2	1	2	1	y	1	5	0	5	0	y	0.0284807	3.6222	up	ENSG00000134207.14
novel_NIR_391	chr1	116519302	116521906	-	116519267	116521906	A3SS	ENST00000369489.9	novel	0.15	14	82	14	82	y	0.18	13	59	13	59	y	0.08	8	96	8	96	n	0	0	77	0	77	n	0.03	2	77	2	77	n	0	0	84	0	84	n	0.0393293	-4.05081	down	ENSG00000116815.15
novel_NIR_515	chr1	1302975	1304086	-	1302975	1303162	5pMXE	ENST00000353662.4	novel	0.21	8	30	8	30	y	0.11	6	47	6	47	n	0.15	9	51	9	51	y	0.02	2	80	2	80	n	0.01	1	82	1	82	n	0.02	1	45	1	45	n	0.0389425	-4.78634	down	ENSG00000131584.18
novel_NIR_516	chr1	1302975	1304086	-	1302975;1303281	1303162;1304086	ES	ENST00000354700.9	novel	0.24	8	25	8	30;20	y	0.13	6	39.5	6	47;32	n	0.14	9	55.5	9	51;60	n	0.03	2	68	2	80;56	n	0.01	1	66	1	82;50	n	0.02	1	44.5	1	45;44	n	0.0473624	-4.21464	down	ENSG00000131584.18
novel_NIR_517	chr1	1308720	1309086	+	1308720;1308972	1308915;1309086	ES	ENST00000379031.9	novel	0.45	67	82.5	67	58;107	y	0.35	56	103	56	73;133	y	0.33	89	179.5	89	150;209	y	0.27	63	168	63	111;225	y	0.18	44	202	44	144;260	y	0.25	40	119	40	100;138	y	0.0402131	-3.11137	down	ENSG00000169972.11
novel_NIR_561	chr1	143736298	143736890	+	143736123	143736890	A5SS	ENST00000443018.2	novel	0.2	1	4	1	4	n	0	0	6	0	6	n	0	0	2	0	2	n	0.4	2	3	2	3	y	0.4	4	6	4	6	y	0.26	5	14	5	14	y	0.0292321	3.5227	up	ENSG00000232721.2
novel_NIR_578	chr1	144450870	144456537	-	144450802	144456537	A3SS	ENST00000581897.6	novel	0.43	10	13	10	13	y	0.3	7	16	7	16	y	0.24	4	13	4	13	y	0.64	18	10	18	10	y	0.57	20	15	20	15	y	0.57	20	15	20	15	y	0.0268865	4.44545	up	ENSG00000266338.6
novel_NIR_598	chr1	145845832	145846433	+	145845832;145846196	145846013;145846433	ES	ENST00000334513.5	novel	0.58	19	13.5	19	19;8	y	0.6	14	9.5	14	12;7	y	0.67	29	14.5	29	17;12	y	0.46	27	31.5	27	44;19	y	0.46	21	24.5	21	31;18	y	0.36	6	10.5	6	8;13	y	0.0126288	-4.41079	down	ENSG00000186364.11
novel_NIR_738	chr1	149935359	149936154	-	149935359;149935705	149935584;149936154	ES	ENST00000439741.2	novel	0.24	4	13	4	11;15	y	0.21	6	23	6	17;29	y	0.29	8	20	8	25;15	y	0.06	2	30	2	25;35	n	0.04	2	43.5	2	49;38	n	0.14	6	37	6	31;43	n	0.0142262	-4.33555	down	ENSG00000014914.19
novel_NIR_780	chr1	150625808	150627574	-	150625808	150626479	A5SS&ES	ENST00000369016.8	novel	0.21	30	116	30	116	y	0.17	24	114	24	114	y	0.13	29	186	29	186	n	0	0	135	0	135	n	0.08	15	174	15	174	n	0.09	14	138	14	138	n	0.0386482	-3.09091	down	ENSG00000143420.17
novel_NIR_855	chr1	151324917	151327271	-	151316509	151327271	A3SS	ENST00000368874.8	novel	0.2	51	203	51	203	y	0.28	57	150	57	150	y	0.23	56	187	56	187	y	0.1	19	162	19	162	n	0.14	31	195	31	195	n	0.14	20	123	20	123	n	0.0235636	-4.09315	down	ENSG00000143393.16
novel_NIR_856	chr1	151324917	151327271	-	151324917;151326373	151326172;151327271	ES	ENST00000368872.5	novel	0.29	51	122	51	41;203	y	0.39	57	89.5	57	36;143	y	0.35	56	103.5	56	40;167	y	0.18	19	89	19	40;138	y	0.2	31	127	31	38;216	y	0.21	20	75.5	20	27;124	y	0.0286014	-4.82963	down	ENSG00000143393.16
novel_NIR_857	chr1	151324917	151327271	-	151326373	151327271	A3SS&ES	ENST00000368875.6	novel	0.2	51	203	51	203	y	0.28	57	143	57	143	y	0.25	56	167	56	167	y	0.12	19	138	19	138	n	0.13	31	216	31	216	n	0.14	20	124	20	124	n	0.0335746	-4.71495	down	ENSG00000143393.16
novel_NIR_859	chr1	151346333	151346579	-	151346333	151346482	A5SS	ENST00000290524.8	novel	0.16	16	86	16	86	y	0.09	5	53	5	53	n	0.09	10	100	10	100	n	0	0	89	0	89	n	0.02	2	113	2	113	n	0	0	87	0	87	n	0.0363205	-4.39554	down	ENSG00000143390.17
novel_NIR_909	chr1	153544809	153545480	-	153544809	153544958	5pMXE	ENST00000368715.5	novel	0.42	365	511	365	511	y	0.47	304	344	304	344	y	0.48	549	584	549	584	y	0.54	570	478	570	478	y	0.58	557	397	557	397	y	0.67	381	184	381	184	y	0.0491394	3.27965	up	ENSG00000196154.11
novel_NIR_910	chr1	153544809	153545480	-	153544809	153545470	A5SS	ENST00000354332.8	novel	0.2	365	1484	365	1484	y	0.19	304	1260	304	1260	y	0.21	549	2117	549	2117	y	0.17	570	2754	570	2754	y	0.18	557	2609	557	2609	y	0.17	381	1835	381	1835	y	0.0248175	-4	down	ENSG00000196154.11
novel_NIR_1025	chr1	15426018	15428593	+	15426018;15427284	15427150;15428593	ES	ENST00000375980.8	novel	0.16	266	1379.5	266	1277;1482	y	0.14	232	1458.5	232	1358;1559	n	0.14	296	1896	296	1753;2039	n	0.12	301	2237.5	301	2007;2468	n	0.12	365	2634	365	2534;2734	n	0.11	243	1968.5	243	1792;2145	n	0.0285958	-4.02492	down	ENSG00000142634.12
novel_NIR_1043	chr1	154968031	154968495	-	154968031;154968257	154968204;154968495	ES	ENST00000368445.9	novel	0.22	397	1428.5	397	1467;1390	y	0.19	324	1345	324	1361;1329	y	0.15	390	2150.5	390	2170;2131	y	0.1	235	2101	235	2091;2111	n	0.08	198	2195.5	198	2221;2170	n	0.08	141	1693	141	1750;1636	n	0.0289783	-4.68521	down	ENSG00000160691.18
novel_NIR_1072	chr1	155060343;155062117	155061904;155062245	+	155060343;155061489	155060763;155062245	MXE	ENST00000355956.6	novel	0.2	21.5	88	14;29	176;0	y	0.16	16.5	86.5	4;29	173;0	y	0.19	34	143.5	6;62	273;14	y	0.12	18.5	130.5	7;30	261;0	n	0.08	14	152.5	1;27	305;0	n	0.1	10.5	97	7;14	189;5	n	0.00752182	-5	down	ENSG00000143537.13
novel_NIR_1077	chr1	155060832;155062117	155062021;155062245	+	155060832;155061975	155061415;155062245	MXE	ENST00000356955.6	novel	0.58	15.5	11	2;29	2;20	y	0.63	14.5	8.5	0;29	3;14	n	0.58	31	22	0;62	3;41	n	0.45	15	18	0;30	4;32	n	0.4	13.5	20.5	0;27	8;33	n	0.31	7	15.5	0;14	7;24	n	0.0234212	-4.7488	down	ENSG00000143537.13
novel_NIR_1078	chr1	155060832;155062117	155062021;155062245	+	155060832;155061975	155061418;155062245	MXE	ENST00000449910.6	novel	0.58	15.5	11	2;29	2;20	y	0.53	14.5	13	0;29	12;14	n	0.57	31	23	0;62	5;41	n	0.46	15	17.5	0;30	3;32	n	0.36	13.5	23.5	0;27	14;33	n	0.33	7	14	0;14	4;24	n	0.0328768	-4.19002	down	ENSG00000143537.13
novel_NIR_1079	chr1	155060832;155062117	155062021;155062245	+	155060832;155061975	155061904;155062245	MXE	ENST00000359280.8	novel	0.41	15.5	22.5	2;29	25;20	y	0.4	14.5	21.5	0;29	29;14	n	0.43	31	41	0;62	41;41	n	0.34	15	29	0;30	26;32	n	0.31	13.5	30.5	0;27	28;33	n	0.25	7	21	0;14	18;24	n	0.039365	-4.06378	down	ENSG00000143537.13
novel_NIR_1084	chr1	155062117	155062245	+	155061975	155062245	A5SS	ENST00000356955.6	novel	0.59	29	20	29	20	n	0.67	29	14	29	14	y	0.6	62	41	62	41	y	0.48	30	32	30	32	y	0.45	27	33	27	33	y	0.37	14	24	14	24	y	0.012448	-4.51261	down	ENSG00000143537.13
novel_NIR_1138	chr1	155218049	155227382	-	155218049;155225087	155224877;155227382	ES	ENST00000368374.5	novel	0.22	1	3.5	1	4;3	n	0	0	8	0	13;3	n	0	0	3	0	3;3	n	0.33	1	2	1	0;4	n	0.5	2	2	2	3;1	y	0.5	3	3	3	6;0	y	0.0183131	3.99239	up	ENSG00000160766.14
novel_NIR_1150	chr1	155248473	155251095	-	155248473;155250821	155250276;155251095	ES	ENST00000350210.6	novel	0.28	41	107.5	41	130;85	y	0.29	43	107	43	120;94	y	0.29	57	136.5	57	159;114	y	0.09	15	143.5	15	159;128	n	0.03	7	224	7	270;178	n	0.08	11	134.5	11	149;120	n	0.00576511	-11.6673	down	ENSG00000160767.20
novel_NIR_1181	chr1	155325910	155326610	+	155325910	155326898	A3SS	ENST00000368354.7	novel	0.03	2	56	2	56	n	0	0	52	0	52	n	0.03	2	73	2	73	n	0.22	15	53	15	53	y	0.27	21	57	21	57	y	0.27	18	48	18	48	y	0.000808341	12.0049	up	ENSG00000160753.15
novel_NIR_1204	chr1	155966479	155969156	-	155966479;155966887	155966820;155969156	ES	ENST00000313695.11	novel	0.15	22	126.5	22	111;142	y	0.17	20	97.5	20	83;112	y	0.19	23	100	23	87;113	y	0.02	2	91.5	2	84;99	n	0.01	1	120	1	100;140	n	0.07	8	112	8	102;122	n	0.00592605	-6.25244	down	ENSG00000116584.17
novel_NIR_1229	chr1	156126651	156130617	+	156126223	156130617	A5SS	ENST00000448611.6	novel	0.4	25	37	25	37	y	0.36	13	23	13	23	y	0.46	13	15	13	15	y	0.2	9	37	9	37	y	0.2	4	16	4	16	y	0.25	8	24	8	24	y	0.00919847	-5.67171	down	ENSG00000160789.19
novel_NIR_1265	chr1	156293429	156294018	-	156293209	156294018	A3SS	ENST00000612353.4	novel	0.12	18	136	18	136	n	0.11	10	85	10	85	n	0.14	21	126	21	126	n	0.28	20	52	20	52	y	0.28	28	72	28	72	y	0.35	18	34	18	34	y	0.00913654	7.21605	up	ENSG00000198715.11
novel_NIR_1287	chr1	156534141	156535163	-	156534141;156534733	156534501;156535163	ES	ENST00000361170.6	novel	0.31	13	29	13	28;30	y	0.29	11	27.5	11	29;26	y	0.19	11	45.5	11	46;45	y	0	0	41.5	0	47;36	n	0.05	3	54.5	3	66;43	n	0	0	52.5	0	49;56	n	0.0112306	-6.06232	down	ENSG00000183856.10
novel_NIR_1288	chr1	156550351	156551974	-	156550351;156551868	156551705;156551974	ES	ENST00000361170.6	novel	0.11	4	33	4	33;33	n	0.12	4	30.5	4	33;28	n	0.17	12	60.5	12	59;62	y	0.07	4	52	4	53;51	n	0	0	49.5	0	48;51	n	0.02	1	60	1	59;61	n	0.0212219	-3.70521	down	ENSG00000183856.10
novel_NIR_1298	chr1	156734052	156735725	+	156733520	156735725	A5SS	ENST00000368218.8	novel	0.8	47	12	47	12	y	0.78	46	13	46	13	y	0.65	48	26	48	26	y	0.55	38	31	38	31	y	0.48	26	28	26	28	y	0.49	22	23	22	23	y	0.022427	-4.56405	down	ENSG00000143303.11
novel_NIR_1299	chr1	156734052	156735725	+	156734493	156735725	A5SS	ENST00000368216.8	novel	0.37	47	79	47	79	y	0.42	46	64	46	64	y	0.31	48	106	48	106	y	0.29	38	92	38	92	y	0.2	26	103	26	103	y	0.24	22	68	22	68	y	0.0418958	-3.0011	down	ENSG00000143303.11
novel_NIR_1303	chr1	156745373	156748289	-	156745373	156752229	A5SS	ENST00000368206.5	novel	0.33	44	90	44	90	y	0.33	37	74	37	74	y	0.31	40	89	40	89	y	0.21	25	96	25	96	y	0.25	35	104	35	104	y	0.17	13	65	13	65	y	0.0310687	-4.71495	down	ENSG00000143321.18
novel_NIR_1304	chr1	156745373	156755537	-	156745373	156752038	5pMXE	ENST00000368209.9	novel	0.04	4	92	4	92	n	0.1	9	79	9	79	n	0.09	9	94	9	94	n	0.16	15	81	15	81	y	0.15	12	68	12	68	y	0.17	11	55	11	55	y	0.0365338	4.28746	up	ENSG00000143321.18
novel_NIR_1311	chr1	156897477	156904748	+	156904027	156904748	A5SS&ES	ENST00000338302.7	novel	0.25	5	15	5	15	y	0.17	4	20	4	20	y	0.32	11	23	11	23	y	0.13	7	47	7	47	n	0.04	2	44	2	44	n	0	0	18	0	18	n	0.0311417	-3.27998	down	ENSG00000187800.13
novel_NIR_1362	chr1	159920537	159924457	-	159920537	159924494	A5SS	ENST00000320307.8	novel	0.74	37	13	37	13	y	0.66	35	18	35	18	y	0.64	35	20	35	20	y	0.82	49	11	49	11	y	0.75	43	14	43	14	y	0.88	38	5	38	5	y	0.0499981	2.82256	up	ENSG00000158710.14
novel_NIR_1387	chr1	160205522;160207068	160207028;160211543	+	160205522;160208665	160207133;160211543	MXE	ENST00000368076.1	novel	0.37	18.5	32	33;4	29;35	y	0.36	10	17.5	20;0	7;28	n	0.32	17	36.5	26;8	34;39	y	0.2	5	20	10;0	12;28	n	0.21	7.5	29	15;0	35;23	n	0.21	5	18.5	10;0	11;26	n	0.00870294	-9.16763	down	ENSG00000162734.12
novel_NIR_1612	chr1	168004793;168019667	168019545;168022988	+	168004793	168022988	cassetteExon	ENST00000367843.7	novel	0.38	10.5	17	14;7	17	y	0.44	4	5	4;4	5	y	0.26	3.5	10	4;3	10	y	0.08	1	11	0;2	11	n	0.12	2	14	2;2	14	n	0.09	2	20	0;4	20	n	0.0327546	-4.85293	down	ENSG00000143164.15
novel_NIR_1613	chr1	168004793;168019667	168019545;168022988	+	168004793;168015951	168015781;168022988	MXE	ENST00000432587.6	novel	0.7	10.5	4.5	14;7	0;9	y	0.5	4	4	4;4	3;5	y	0.7	3.5	1.5	4;3	1;2	y	0.15	1	5.5	0;2	5;6	n	0.19	2	8.5	2;2	12;5	y	0.4	2	3	0;4	4;2	n	0.0202106	-3.78149	down	ENSG00000143164.15
novel_NIR_1757	chr1	1753649	1754284	-	1753649;1754208	1754051;1754284	ES	ENST00000341426.9	novel	0.21	31	114.5	31	103;126	y	0.18	23	102.5	23	96;109	y	0.16	39	204	39	153;255	y	0.08	21	238.5	21	210;267	n	0.07	22	272	22	238;306	n	0.09	20	207	20	174;240	n	0.0106468	-6.60922	down	ENSG00000008130.15
novel_NIR_1824	chr1	181050286	181052322	+	181050286	181052235	A3SS	ENST00000614012.4	novel	0.02	2	100	2	100	n	0	0	55	0	55	n	0.05	4	71	4	71	n	0.18	10	46	10	46	y	0.15	14	82	14	82	y	0.13	5	34	5	34	n	0.00319432	6.32664	up	ENSG00000153029.14
novel_NIR_2007	chr1	201383389	201383707	-	201383389	201384792	A5SS	ENST00000391967.6	novel	0	0	6	0	6	n	0	0	2	0	2	n	0.5	1	1	1	1	n	1	2	0	2	0	y	0.64	9	5	9	5	y	0.71	5	2	5	2	y	0.0444176	3.08634	up	ENSG00000159166.13
novel_NIR_2014	chr1	201507419	201514344	+	201507419	201533448	A3SS	ENST00000454651.1	novel	0.65	11	6	11	6	y	0.83	15	3	15	3	y	0.75	6	2	6	2	y	0.57	16	12	16	12	y	0.45	5	6	5	6	y	0.61	14	9	14	9	y	0.0480722	-2.82216	down	ENSG00000224536.1
novel_NIR_2020	chr1	201789792	201790689	+	201789792;201790577	201790554;201790689	ES	ENST00000367302.5	novel	0.85	22	4	22	6;2	y	1	12	0	12	0;0	y	0.74	10	3.5	10	4;3	y	0.17	2	10	2	10;10	y	0.4	8	12	8	13;11	y	0.6	12	8	12	7;9	y	0.0412472	-3.2577	down	ENSG00000134369.15
novel_NIR_2037	chr1	2028292	2029551	+	2028292;2029266	2029111;2029551	ES	ENST00000378585.5	novel	0.67	1	0.5	1	1;0	n	1	2	0	2	0;0	y	0.5	1	1	1	2;0	n	0.33	2	4	2	4;4	y	0.25	1	3	1	1;5	n	0	0	3	0	4;2	n	0.0475397	-2.98991	down	ENSG00000187730.7
novel_NIR_2072	chr1	204249264;204256888	204256802;204257353	-	204249264;204250614	204250546;204257353	MXE	ENST00000272203.7	novel	0.2	12.5	49.5	2;23	61;38	y	0.17	10	48.5	5;15	57;40	y	0.18	11.5	53	1;22	57;49	n	0.12	6.5	48.5	0;13	52;45	n	0.13	7	48	0;14	51;45	n	0.09	4	40	0;8	52;28	n	0.0114824	-4.69574	down	ENSG00000143850.12
novel_NIR_2087	chr1	204516619	204525484	+	204516509	204525484	A5SS	ENST00000614459.4	novel	0.12	3	23	3	23	n	0.13	6	39	6	39	n	0.15	5	28	5	28	y	0	0	18	0	18	n	0.03	1	31	1	31	n	0.06	2	30	2	30	n	0.013314	-5.31646	down	ENSG00000198625.12
novel_NIR_2188	chr1	20727075	20732004	-	20727075	20727523	A5SS&ES	ENST00000375031.5	novel	0.16	7	36	7	36	y	0.2	9	37	9	37	y	0.12	12	88	12	88	n	0.04	4	95	4	95	n	0.08	7	80	7	80	n	0.05	3	60	3	60	n	0.0284188	-3.96914	down	ENSG00000189410.11
novel_NIR_2266	chr1	210900853	210919640	-	210804166	210919640	A3SS	ENST00000271751.8	novel	0.04	1	26	1	26	n	0	0	24	0	24	n	0.04	1	24	1	24	n	0.15	3	17	3	17	y	0.07	2	25	2	25	n	0.12	2	14	2	14	n	0.0445739	3.2249	up	ENSG00000143473.11
novel_NIR_2322	chr1	212863869;212864519	212864393;212872678	+	212863869	212872678	cassetteExon	ENST00000366971.8	novel	0.11	3.5	29	1;6	29	n	0.15	6	34	5;7	34	y	0.07	3	40	5;1	40	n	0.02	0.5	20	0;1	20	n	0.04	1	27	2;0	27	n	0.01	0.5	40	1;0	40	n	0.0499681	-3.50584	down	ENSG00000162769.12
novel_NIR_2392	chr1	21851697	21852088	-	21851697;21851926	21851791;21852088	ES	ENST00000374695.7	novel	0.15	23	126	23	141;111	y	0.13	14	93	14	82;104	n	0.08	13	142.5	13	159;126	n	0.02	2	123	2	113;133	n	0	0	148	0	140;156	n	0.01	1	85.5	1	78;93	n	0.0269249	-5.09201	down	ENSG00000142798.16
novel_NIR_2709	chr1	234231741	234316602	+	234231741;234309320	234309101;234316602	ES	ENST00000366618.7	novel	0.09	5	48.5	5	58;39	n	0.04	2	50	2	62;38	n	0.1	7	64.5	7	83;46	n	0.2	15	61	15	69;53	y	0.15	11	61	11	75;47	y	0.17	9	44.5	9	54;35	y	0.0166226	4.10122	up	ENSG00000183780.12
novel_NIR_2729	chr1	234973323	234980656	-	234980343	234980656	3pMXE	ENST00000549744.1	novel	0	0	6	0	6	n	0	0	2	0	2	n	0.5	1	1	1	1	n	-	-	-	-	-	-	0.8	4	1	4	1	y	1	1	0	1	0	n	0.0338024	3.77297	up	ENSG00000258082.1
novel_NIR_2754	chr1	235496308;235503901	235503857;235504141	-	235496308	235504141	cassetteExon	ENST00000313984.3	novel	0.18	4.5	20	3;6	20	y	0.25	4	12	0;8	12	n	0.22	4.5	16	0;9	16	n	0.13	1.5	10	0;3	10	n	0	0	12	0;0	12	n	0.06	1.5	23	0;3	23	n	0.0355277	-3.592	down	ENSG00000162885.12
novel_NIR_2803	chr1	23796265	23796697	-	23796265;23796586	23796509;23796697	ES	ENST00000617979.4	novel	0.27	152	409	152	432;386	y	0.22	114	406.5	114	453;360	y	0.18	134	610	134	639;581	y	0.09	65	690	65	710;670	n	0.1	74	676	74	711;641	n	0.09	49	516	49	529;503	n	0.0359899	-4.953	down	ENSG00000117308.14
novel_NIR_2804	chr1	23798730	23799366	-	23798730;23799012	23798887;23799366	ES	ENST00000617979.4	novel	0.53	308	272	308	282;262	y	0.51	294	278	294	322;234	y	0.51	442	425	442	445;405	y	0.36	305	531.5	305	557;506	y	0.36	303	548.5	303	546;551	y	0.31	168	367	168	387;347	y	0.00402798	-9.65616	down	ENSG00000117308.14
novel_NIR_2836	chr1	241636073	241639882	-	241604579	241639882	A3SS	ENST00000366554.2	novel	0.2	46	186	46	186	y	0.2	42	165	42	165	y	0.19	42	182	42	182	y	0.11	22	175	22	175	n	0.11	22	178	22	178	n	0.13	25	174	25	174	n	0.001888	-10.7331	down	ENSG00000054277.12
novel_NIR_2932	chr1	248855458	248855725	-	248855458;248855635	248855558;248855725	ES	ENST00000306601.8	novel	0.33	28	56.5	28	70;43	y	0.37	24	40.5	24	49;32	y	0.27	30	82.5	30	104;61	y	0.09	6	63	6	80;46	n	0.09	6	64.5	6	83;46	n	0.05	3	59	3	76;42	n	0.00570522	-7.71503	down	ENSG00000171163.15
novel_NIR_3047	chr1	27355469	27356026	-	27355469;27355745	27355669;27356026	ES	ENST00000374040.7	novel	0.32	11	23	11	23;23	y	0.15	3	17	3	18;16	y	0.2	9	36	9	48;24	y	0	0	43.5	0	43;44	n	0	0	49.5	0	47;52	n	0.05	2	37	2	36;38	n	0.0435296	-3.89023	down	ENSG00000142733.14
novel_NIR_3088	chr1	28457859	28459085	+	28438430	28459085	A5SS	ENST00000373836.4	novel	0.57	12	9	12	9	y	0.46	11	13	11	13	n	0.46	21	25	21	25	n	0.74	17	6	17	6	n	0.81	25	6	25	6	n	0.63	19	11	19	11	y	0.0275065	3.59687	up	ENSG00000204138.12
novel_NIR_3099	chr1	28579587	28579683	-	28579587	28579912	A5SS	ENST00000531126.5	novel	0.08	7	78	7	78	n	0.12	10	76	10	76	n	0.24	20	65	20	65	y	0.32	20	43	20	43	y	0.55	23	19	23	19	y	0.47	20	23	20	23	y	0.0264704	3.62326	up	ENSG00000197989.13
novel_NIR_3101	chr1	28580646	28581590	-	28580646	28581111	5pMXE	ENST00000475441.5	novel	0.17	30	142	30	142	y	0.12	14	106	14	106	n	0.13	16	107	16	107	n	0.22	16	58	16	58	y	0.24	17	55	17	55	y	0.21	11	42	11	42	y	0.0155153	4.72456	up	ENSG00000197989.13
novel_NIR_3103	chr1	28580646	28581590	-	28580646;28581229	28581111;28581590	ES	ENST00000531126.5	novel	0.14	30	191.5	30	142;241	n	0.1	14	124.5	14	106;143	n	0.1	16	144.5	16	107;182	n	0.18	16	74	16	58;90	y	0.18	17	78	17	55;101	y	0.14	11	66.5	11	42;91	n	0.0474207	2.82843	up	ENSG00000197989.13
novel_NIR_3131	chr1	29220921	29230731	-	29216812	29230731	A3SS	ENST00000373791.7	novel	0.5	10	10	10	10	n	0.4	6	9	6	9	n	0.32	10	21	10	21	y	0.15	5	29	5	29	n	0.22	8	28	8	28	n	0.17	5	24	5	24	n	0.0349315	-4.04218	down	ENSG00000116353.15
novel_NIR_3162	chr1	31666081	31666634	-	31666081	31667575	A5SS	ENST00000373672.7	novel	0.1	4	36	4	36	n	0.11	3	25	3	25	n	0	0	27	0	27	n	0.42	16	22	16	22	y	0.24	9	29	9	29	y	0.5	11	11	11	11	y	0.037344	3.74643	up	ENSG00000084636.17
novel_NIR_3183	chr1	31756815	31760683	-	31756815	31757201	A5SS&ES	ENST00000373655.6	novel	1	4	0	4	0	y	-	-	-	-	-	-	0.88	7	1	7	1	y	0.33	2	4	2	4	y	0	0	3	0	3	n	0.33	3	6	3	6	y	0.0119096	-5.74623	down	ENSG00000121753.12
novel_NIR_3289	chr1	33332404	33334185	-	33332404	33334090	A5SS	ENST00000431992.5	novel	0.14	97	590	97	590	n	0.11	74	593	74	593	n	0.09	72	691	72	691	n	0.15	101	560	101	560	y	0.22	186	675	186	675	y	0.22	120	426	120	426	y	0.0487819	3.0317	up	ENSG00000134686.16
novel_NIR_3398	chr1	3635074	3635944	-	3635074;3635294	3635160;3635944	ES	ENST00000378322.7	novel	0.23	22	72	22	81;63	y	0.23	23	75	23	87;63	y	0.22	23	81.5	23	107;56	y	0.1	12	106	12	111;101	n	0.16	23	123.5	23	143;104	y	0.11	8	62.5	8	72;53	n	0.0275966	-5.48008	down	ENSG00000116213.15
novel_NIR_3520	chr1	39848097	39883318	-	39844640	39883318	A3SS	ENST00000541099.5	novel	0.78	7	2	7	2	y	1	2	0	2	0	y	0.5	2	2	2	2	y	0	0	4	0	4	n	0	0	5	0	5	n	0.3	3	7	3	7	y	0.0245637	-3.75259	down	ENSG00000043514.15
novel_NIR_3522	chr1	39850261	39883318	-	39844640	39883318	A3SS	ENST00000541099.5	novel	0.78	7	2	7	2	y	1	5	0	5	0	y	0.8	8	2	8	2	y	0.5	4	4	4	4	y	0.29	2	5	2	5	y	0.12	1	7	1	7	n	0.0182797	-4.26804	down	ENSG00000043514.15
novel_NIR_3523	chr1	39850261	39883318	-	39850261;39852876	39852731;39883318	ES	ENST00000441669.6	novel	0.15	7	38.5	7	72;5	y	0.17	5	24	5	45;3	y	0.13	8	52.5	8	95;10	n	0.09	4	39.5	4	68;11	n	0.04	2	51.5	2	91;12	n	0.03	1	32	1	59;5	n	0.0170209	-4.42246	down	ENSG00000043514.15
novel_NIR_3528	chr1	40040783;40041493	40041429;40059334	+	40040783	40059334	cassetteExon	ENST00000372802.5	novel	0.37	50.5	85	26;75	85	y	0.45	56.5	69	26;87	69	y	0.34	47.5	94	27;68	94	y	0.19	26.5	114	14;39	114	y	0.22	28	101	17;39	101	y	0.24	23	74	13;33	74	y	0.0215845	-4.73523	down	ENSG00000131236.16
novel_NIR_3611	chr1	42456724	42457247	+	42456499	42457247	A5SS	ENST00000372562.1	novel	0.87	13	2	13	2	y	0.91	10	1	10	1	y	1	4	0	4	0	y	0	0	7	0	7	n	0.5	12	12	12	12	y	0	0	8	0	8	n	0.0390237	-4.44334	down	ENSG00000127125.8
novel_NIR_3661	chr1	43433190;43434214	43434034;43434386	+	43433190	43434386	cassetteExon	ENST00000562955.1	novel	0.17	6	29	6;6	29	y	0.14	2.5	16	2;3	16	n	0.24	2.5	8	3;2	8	y	0.08	1	11	2;0	11	n	0	0	8	0;0	8	n	0	0	13	0;0	13	n	0.0174614	-3.93034	down	ENSG00000198198.13
novel_NIR_3708	chr1	43979616	43981109	+	43979511	43981109	A5SS	ENST00000372324.5	novel	0.23	64	211	64	211	y	0.23	64	216	64	216	y	0.25	108	324	108	324	y	0.21	94	348	94	348	y	0.19	87	367	87	367	y	0.2	60	236	60	236	y	0.0147784	-4.15761	down	ENSG00000117411.16
novel_NIR_3709	chr1	43979616	43981109	+	43980046	43981109	5pMXE	ENST00000309519.8	novel	0.83	64	13	64	13	y	0.86	64	10	64	10	y	0.82	108	23	108	23	y	0.94	94	6	94	6	y	0.99	87	1	87	1	y	0.91	60	6	60	6	y	0.0249118	4.191	up	ENSG00000117411.16
novel_NIR_3754	chr1	44061227	44074838	+	44051494	44074838	A5SS	ENST00000437643.1	novel	0.17	1	5	1	5	n	0	0	2	0	2	n	0	0	4	0	4	n	0.75	3	1	3	1	y	0.75	6	2	6	2	y	0.4	2	3	2	3	y	0.022819	4.44614	up	ENSG00000230615.6
novel_NIR_3764	chr1	44213662	44213749	+	44213527	44213749	A5SS	ENST00000361745.10	novel	0.14	2	12	2	12	n	0	0	14	0	14	n	0.14	5	30	5	30	n	0.28	7	18	7	18	y	0.42	8	11	8	11	y	0.26	5	14	5	14	y	0.0301205	3.30237	up	ENSG00000178028.13
novel_NIR_3848	chr1	45568177	45568927	+	45568177;45568684	45568485;45568927	ES	ENST00000372070.7	novel	0.39	150	230.5	150	250;211	y	0.3	112	266.5	112	278;255	y	0.34	182	356	182	376;336	y	0.26	137	385	137	404;366	y	0.23	126	417	126	429;405	y	0.17	65	321	65	349;293	y	0.0293161	-3.3227	down	ENSG00000117448.13
novel_NIR_3850	chr1	45591270	45600385	+	45591270	45606482	A3SS	ENST00000537798.5	novel	0.7	7	3	7	3	y	0.54	7	6	7	6	y	0.69	11	5	11	5	y	0.31	5	11	5	11	y	0.36	9	16	9	16	y	0.52	13	12	13	12	y	0.0413412	-3.01601	down	ENSG00000132780.16
novel_NIR_3874	chr1	46188980	46189458	-	46188980	46189242	A5SS&ES	ENST00000371992.1	novel	0.91	41	4	41	4	y	0.73	38	14	38	14	y	0.65	45	24	45	24	y	0.53	29	26	29	26	y	0.39	29	45	29	45	y	0.49	23	24	23	24	y	0.0422087	-3.35497	down	ENSG00000085998.13
novel_NIR_3911	chr1	47251922	47262903	-	47251922;47260539	47260289;47262903	ES	ENST00000360380.7	novel	0.08	3	33.5	3	23;44	n	0.06	2	29	2	31;27	n	0	0	37.5	0	37;38	n	0.21	6	22.5	6	19;26	y	0.16	8	42	8	51;33	y	0.13	7	48.5	7	43;54	n	0.0231579	3.58213	up	ENSG00000123473.15
novel_NIR_3950	chr1	52356442	52357526	-	52356442;52357126	52357001;52357526	ES	ENST00000371586.6	novel	0.27	30	82.5	30	78;87	y	0.14	15	94	15	105;83	n	0.25	31	94	31	95;93	y	0.04	6	133.5	6	148;119	n	0.01	1	142.5	1	157;128	n	0.01	1	84.5	1	81;88	n	0.0322902	-4.80384	down	ENSG00000154222.14
novel_NIR_4186	chr1	6630353	6634020	+	6630353;6632495	6632370;6634020	ES	ENST00000377627.7	novel	0.4	3	4.5	3	0;9	y	0.4	2	3	2	1;5	y	0.27	2	5.5	2	0;11	y	0	0	2	0	0;4	n	0.22	2	7	2	0;14	y	0	0	4	0	6;2	n	0.0399374	-3.32631	down	ENSG00000041988.15
novel_NIR_4344	chr1	8422807	8424015	-	8422807	8465925	A5SS	ENST00000337907.7	novel	0.15	4	23	4	23	y	0.2	6	24	6	24	y	0.13	4	27	4	27	n	0.06	2	33	2	33	n	0.02	1	40	1	40	n	0.06	1	17	1	17	n	0.0147204	-4.58456	down	ENSG00000142599.17
novel_NIR_4431	chr1	89821727	89843638	+	89822185	89843638	5pMXE	ENST00000394593.7	novel	0.39	9	14	9	14	y	0.46	11	13	11	13	y	0.69	18	8	18	8	y	1	3	0	3	0	y	1	10	0	10	0	y	0.86	18	3	18	3	y	0.023038	4.31686	up	ENSG00000171492.14
novel_NIR_4564	chr1	943058	943698	+	943058;943377	943253;943698	ES	ENST00000342066.7	novel	0.12	1	7	1	10;4	n	0.14	2	12	2	6;18	n	0.15	4	22	4	22;22	y	0.05	1	21	1	25;17	n	0.03	1	38	1	35;41	n	0.02	1	39.5	1	36;43	n	0.00115855	-8.2851	down	ENSG00000187634.10
novel_NIR_4711	chr10	100983817	100986687	-	100986572	100986687	3pMXE	ENST00000370236.5	novel	0.41	36	51	36	51	y	0.3	23	53	23	53	y	0.32	37	79	37	79	y	0.18	25	112	25	112	y	0.1	12	103	12	103	n	0.21	15	57	15	57	y	0.0188357	-3.81838	down	ENSG00000055950.16
novel_NIR_4718	chr10	100998410	101002497	+	100997234	101002497	A5SS	ENST00000370223.7	novel	0.08	10	111	10	111	n	0.14	14	86	14	86	n	0.15	20	112	20	112	y	0	0	133	0	133	n	0.07	9	121	9	121	n	0.03	3	87	3	87	n	0.0394984	-3.01869	down	ENSG00000107816.17
novel_NIR_4732	chr10	101582891	101587246	-	101582891;101583681	101583508;101587246	ES	ENST00000339310.7	novel	0.27	13	35.5	13	66;5	y	0.31	16	35.5	16	66;5	y	0.27	19	50.5	19	97;4	y	0.2	12	49	12	91;7	y	0.14	8	48	8	81;15	n	0.2	13	52.5	13	103;2	y	0.0169972	-4.29893	down	ENSG00000166169.16
novel_NIR_4803	chr10	103111805	103139406	-	103111805	103174858	A5SS	ENST00000470299.1	novel	0.56	23	18	23	18	y	0.58	14	10	14	10	y	0.65	24	13	24	13	y	0.43	9	12	9	12	y	0.3	8	19	8	19	y	0.45	10	12	10	12	y	0.0296767	-3.74015	down	ENSG00000076685.18
novel_NIR_4839	chr10	104274949	104277894	+	104275334	104277894	5pMXE	ENST00000369707.2	novel	0.11	1	8	1	8	n	0	0	4	0	4	n	0.04	1	23	1	23	n	0.18	4	18	4	18	y	0.25	5	15	5	15	y	0.23	3	10	3	10	y	0.0159936	4.43898	up	ENSG00000065621.14
novel_NIR_4981	chr10	119160969	119162340	-	119160969;119161081	119161055;119162340	ES	ENST00000355697.6	novel	0.28	124	313	124	315;311	y	0.35	160	296.5	160	295;298	y	0.26	180	501.5	180	491;512	y	0.17	103	496.5	103	511;482	y	0.2	139	560	139	581;539	y	0.21	96	354	96	344;364	y	0.0463264	-3.46591	down	ENSG00000183605.16
novel_NIR_5075	chr10	122890853	122897793	+	122888723	122897793	A5SS	ENST00000368895.2	novel	0.5	4	4	4	4	n	0.56	5	4	5	4	y	1	3	0	3	0	n	0.11	1	8	1	8	n	0	0	4	0	4	n	0	0	6	0	6	n	0.0477397	-4.01657	down	ENSG00000255624.2
novel_NIR_5081	chr10	122998658	123007026	-	122998671	123007026	A3SS	ENST00000368886.9	novel	0.25	13	38	13	38	y	0.24	12	39	12	39	y	0.2	10	41	10	41	y	0.05	2	36	2	36	n	0.1	4	36	4	36	n	0.14	5	31	5	31	n	0.0184142	-4.41726	down	ENSG00000095574.11
novel_NIR_5136	chr10	125111093	125122657	-	125111093	125160827	A5SS	ENST00000411419.6	novel	0.49	21	22	21	22	y	0.44	19	24	19	24	y	0.39	32	51	32	51	y	0.29	14	35	14	35	n	0.33	22	45	22	45	n	0.23	12	40	12	40	n	0.0187026	-3.82481	down	ENSG00000175029.16
novel_NIR_5141	chr10	125111093;125122868	125122657;125160827	-	125111093	125160827	cassetteExon	ENST00000411419.6	novel	0.32	10.5	22	21;0	22	n	0.28	9.5	24	19;0	24	n	0.24	16	51	32;0	51	n	0.19	8	35	14;2	35	y	0.2	11.5	45	22;1	45	n	0.17	8	40	12;4	40	y	0.042324	-3.77552	down	ENSG00000175029.16
novel_NIR_5201	chr10	12825647	12828769	+	12825690	12828769	A5SS	ENST00000619168.4	novel	0.27	6	16	6	16	y	0.25	2	6	2	6	y	0.28	9	23	9	23	y	0.07	2	25	2	25	n	0.05	2	38	2	38	n	0.14	2	12	2	12	n	0.0150993	-6.27737	down	ENSG00000183049.12
novel_NIR_5316	chr10	13647035	13654416	-	13647035;13651974	13651903;13654416	ES	ENST00000358621.8	novel	1	15	0	15	0;0	y	1	2	0	2	0;0	y	0.9	13	1.5	13	3;0	y	0.75	6	2	6	3;1	y	0.86	19	3	19	2;4	y	0.8	10	2.5	10	2;3	y	0.0239827	-3.54552	down	ENSG00000151474.19
novel_NIR_5322	chr10	13675044;13693517	13693482;13693898	-	13675044	13693898	cassetteExon	ENST00000358621.8	novel	0.54	7	6	5;9	6	y	0.66	13.5	7	12;15	7	y	0.64	23	13	21;25	13	y	0.3	3.5	8	2;5	8	y	0.41	3.5	5	4;3	5	y	0.42	8	11	5;11	11	y	0.0114637	-4.42886	down	ENSG00000151474.19
novel_NIR_5372	chr10	14530515	14556362	-	14530515	14572229	A5SS	ENST00000479731.5	novel	0.14	1	6	1	6	n	0.14	1	6	1	6	n	0.07	1	14	1	14	n	0.44	4	5	4	5	y	0.5	3	3	3	3	y	0.31	4	9	4	9	y	0.020786	4.93939	up	ENSG00000065809.13
novel_NIR_5404	chr10	14553387	14595624	-	14553387	14554104	5pMXE	ENST00000496330.5	novel	0.26	6	17	6	17	y	0.17	2	10	2	10	y	0.38	6	10	6	10	y	0.75	3	1	3	1	y	0.69	11	5	11	5	y	0.75	6	2	6	2	y	0.0108548	7.18399	up	ENSG00000065809.13
novel_NIR_5508	chr10	22325722	22326431	+	22321696	22326431	A5SS	ENST00000376663.7	novel	0.07	16	223	16	223	n	0.02	4	195	4	195	n	0.08	23	273	23	273	n	0.16	23	125	23	125	y	0.11	21	177	21	177	n	0.15	23	127	23	127	y	0.0271929	3.46688	up	ENSG00000168283.13
novel_NIR_5549	chr10	28526008	28532442	-	28526008	28531735	5pMXE	ENST00000528337.1	novel	0.9	86	10	86	10	y	0.91	40	4	40	4	y	0.89	55	7	55	7	y	0.93	52	4	52	4	y	0.94	106	7	106	7	y	0.94	95	6	95	6	y	0.00996386	5.5	up	ENSG00000254635.5
novel_NIR_5798	chr10	38016060	38016871	+	38016045	38016871	A5SS	ENST00000307441.13	novel	0.67	6	3	6	3	y	1	2	0	2	0	y	1	2	0	2	0	y	0.4	2	3	2	3	y	0.22	2	7	2	7	y	0.43	3	4	3	4	y	0.0206124	-4.21669	down	ENSG00000189180.15
novel_NIR_5808	chr10	38054479	38064088	+	38054511	38064088	A5SS	ENST00000469037.2	novel	0.89	17	2	17	2	y	1	3	0	3	0	y	0.88	7	1	7	1	y	0.45	9	11	9	11	y	0.45	5	6	5	6	y	0.57	8	6	8	6	y	0.00145923	-7.81094	down	ENSG00000189180.15
novel_NIR_5974	chr10	46911501	46999912	+	46911501;46946675	46946563;46999912	ES	ENST00000374342.6	novel	0.12	2	15	2	8;22	n	0.24	2	6.5	2	3;10	y	0.29	2	5	2	1;9	y	0.07	1	14	1	5;23	n	0	0	6.5	0	0;13	n	0	0	8	0	2;14	n	0.0441749	-3.47861	down	ENSG00000204179.10
novel_NIR_6002	chr10	47475004	47476232	-	47475004	47477081	A5SS	ENST00000583874.5	novel	0.6	3	2	3	2	n	0.57	12	9	12	9	y	0.56	9	7	9	7	n	0	0	7	0	7	n	0.23	6	20	6	20	n	0.14	1	6	1	6	n	0.0184971	-6.66795	down	ENSG00000265190.6
novel_NIR_6059	chr10	47974225	47985856	-	47908186	47985856	A3SS	ENST00000479781.5	novel	0.33	3	6	3	6	y	0.46	6	7	6	7	y	0.21	3	11	3	11	y	0.1	2	18	2	18	n	0	0	28	0	28	n	0	0	11	0	11	n	0.0363527	-3.773	down	ENSG00000276850.4
novel_NIR_6122	chr10	4972029	5000550	-	5000460	5000550	3pMXE	ENST00000455190.2	novel	0.12	6	42	6	42	n	0.19	5	22	5	22	y	0.12	4	28	4	28	n	0.66	21	11	21	11	y	0.44	12	15	12	15	y	0.43	9	12	9	12	y	0.0303918	4.66504	up	ENSG00000151632.16
novel_NIR_6212	chr10	5595579	5595973	-	5595579	5596011	A5SS	ENST00000478294.1	novel	0.12	9	63	9	63	n	0.04	1	22	1	22	n	0.12	10	76	10	76	n	0.24	24	75	24	75	y	0.24	22	68	22	68	y	0.31	19	43	19	43	y	0.00904706	4.79768	up	ENSG00000242147.1
novel_NIR_6344	chr10	68721406	68722455	+	68721282	68722455	A5SS	ENST00000630771.2	novel	0.17	18	91	18	91	y	0.14	12	75	12	75	n	0.2	17	67	17	67	y	0.09	3	29	3	29	n	0.06	4	58	4	58	n	0.1	8	76	8	76	n	0.0185965	-4.11096	down	ENSG00000060339.13
novel_NIR_6383	chr10	70161931	70170476	-	70161931	70162690	A5SS&ES	ENST00000373242.6	novel	0.19	16	67	16	67	y	0.18	7	31	7	31	y	0.25	13	39	13	39	y	0.29	15	36	15	36	y	0.34	16	31	16	31	y	0.36	12	21	12	21	y	0.0150973	4.08597	up	ENSG00000079332.14
novel_NIR_6390	chr10	70301508	70340553	-	70301508;70324030	70323863;70340553	ES	ENST00000395010.5	novel	0.12	20	146.5	20	184;109	n	0.1	16	148.5	16	176;121	n	0.13	27	180.5	27	221;140	n	0.17	43	216	43	249;183	y	0.19	54	231.5	54	277;186	y	0.15	27	150	27	208;92	y	0.0240181	3.67065	up	ENSG00000172731.13
novel_NIR_6410	chr10	71965475	72005736	+	71964694	72005736	A5SS	ENST00000373115.4	novel	0.27	40	106	40	106	y	0.22	25	91	25	91	y	0.22	31	112	31	112	y	0.11	9	74	9	74	n	0.12	12	89	12	89	n	0.13	9	59	9	59	n	0.0124894	-6.61438	down	ENSG00000122863.5
novel_NIR_6497	chr10	73791176	73791859	+	73791176;73791499	73791324;73791859	ES	ENST00000604729.5	novel	0.25	21	62.5	21	60;65	y	0.16	9	47.5	9	52;43	y	0.2	17	66	17	48;84	y	0.03	2	68	2	58;78	n	0.07	5	68	5	55;81	n	0.03	2	68.5	2	55;82	n	0.0122041	-5.47011	down	ENSG00000214655.10
novel_NIR_6564	chr10	76974573	77011967	-	76970067	77011967	A3SS	ENST00000372440.5	novel	0.25	13	38	13	38	y	0.21	10	37	10	37	y	0.2	18	73	18	73	y	0.09	4	39	4	39	n	0.14	9	57	9	57	n	0.07	7	100	7	100	n	0.0118714	-4.64758	down	ENSG00000156113.20
novel_NIR_6578	chr10	77634676	77637265	-	77637006	77637265	3pMXE	ENST00000618048.1	novel	0.5	14	14	14	14	y	0.57	24	18	24	18	y	0.45	19	23	19	23	y	0.2	12	47	12	47	y	0.05	3	52	3	52	n	0.18	6	28	6	28	y	0.00446763	-6.21085	down	ENSG00000156113.20
novel_NIR_6668	chr10	80454371	80468547	+	80454371	80489217	A3SS	ENST00000481124.5	novel	0.39	81	127	81	127	y	0.41	79	116	79	116	y	0.39	137	210	137	210	n	0.32	101	213	101	213	n	0.31	101	230	101	230	y	0.32	85	179	85	179	y	0.001888	-10.7331	down	ENSG00000108219.14
novel_NIR_6672	chr10	80454371;80468687	80468547;80512144	+	80454371;80489314	80489217;80512144	MXE	ENST00000481124.5	novel	0.38	40.5	65.5	81;0	127;4	n	0.4	39.5	60	79;0	116;4	n	0.38	69	113.5	137;1	210;17	n	0.33	53	106.5	101;5	213;0	y	0.3	50.5	117.5	101;0	230;5	n	0.31	42.5	93	85;0	179;7	n	0.00344163	-6.63325	down	ENSG00000108219.14
novel_NIR_6673	chr10	80454371;80468687	80468547;80512144	+	80454371;80507374	80489217;80512144	MXE	ENST00000341863.10	novel	0.38	40.5	65	81;0	127;3	n	0.39	39.5	61	79;0	116;6	n	0.39	69	107	137;1	210;4	n	0.32	53	111	101;5	213;9	y	0.3	50.5	118.5	101;0	230;7	n	0.32	42.5	91.5	85;0	179;4	n	0.00242513	-9.8387	down	ENSG00000108219.14
novel_NIR_6698	chr10	86497301	86499718	-	86497319	86499718	A3SS	ENST00000298767.9	novel	0.34	24	46	24	46	y	0.3	14	32	14	32	y	0.31	26	58	26	58	y	0.07	2	25	2	25	n	0.19	9	38	9	38	y	0.11	7	55	7	55	n	0.0223771	-5.18768	down	ENSG00000062650.17
novel_NIR_6728	chr10	87513221	87552082	+	87508533	87552082	A5SS	ENST00000371994.8	novel	1	1	0	1	0	n	1	2	0	2	0	y	0.57	4	3	4	3	y	0	0	2	0	2	n	0	0	2	0	2	n	0.25	1	3	1	3	n	0.0159454	-4.66432	down	ENSG00000107789.15
novel_NIR_6801	chr10	93894211	93900752	+	93894211;93898751	93898571;93900752	ES	ENST00000427197.1	novel	0.11	3	24	3	31;17	n	0.04	1	22.5	1	21;24	n	0.06	3	49.5	3	44;55	n	0.25	8	24.5	8	18;31	y	0.16	5	25.5	5	26;25	y	0.21	8	30.5	8	30;31	y	0.0163476	4.1	up	ENSG00000176273.14
novel_NIR_6828	chr10	95684624	95686495	-	95684624;95685636	95685556;95686495	ES	ENST00000614499.4	novel	0.07	14	188.5	14	191;186	n	0.11	24	186	24	194;178	n	0.08	18	211.5	18	204;219	n	0.18	45	203	45	213;193	y	0.21	63	239	63	234;244	y	0.13	31	206.5	31	222;191	n	0.045855	3.302	up	ENSG00000119977.20
novel_NIR_6850	chr10	95904938	95907663	-	95904938	95907778	A5SS	ENST00000452942.6	novel	0.92	45	4	45	4	y	0.82	36	8	36	8	y	0.91	51	5	51	5	y	0.7	31	13	31	13	y	0.68	27	13	27	13	y	0.64	23	13	23	13	y	0.00922229	-5.7752	down	ENSG00000226688.6
novel_NIR_6887	chr10	96832399	96907265	+	96832399;96833479	96833406;96907265	ES	ENST00000540664.5	novel	0.21	4	15	4	17;13	y	0.15	3	17.5	3	11;24	y	0.21	3	11.5	3	8;15	y	0.67	5	2.5	5	2;3	y	0.42	4	5.5	4	4;7	y	0.54	7	6	7	2;10	y	0.0317565	4.71694	up	ENSG00000196233.11
novel_NIR_6912	chr10	97445606	97445732	-	97441259	97445732	A3SS	ENST00000370885.8	novel	0.37	15	26	15	26	y	0.54	22	19	22	19	y	0.4	21	32	21	32	y	0.07	3	38	3	38	n	0.19	8	34	8	34	y	0.1	2	18	2	18	n	0.0103331	-4.97935	down	ENSG00000171311.12
novel_NIR_6959	chr10	98429642	98430571	-	98429642;98429889	98429791;98430571	ES	ENST00000361490.8	novel	0.75	138	46.5	138	41;52	y	0.65	85	46.5	85	57;36	y	0.69	136	61.5	136	62;61	y	0.49	86	89	86	88;90	y	0.55	106	86	106	89;83	y	0.47	76	86	76	87;85	y	0.00751998	-5.12652	down	ENSG00000107521.18
novel_NIR_6961	chr10	98434091	98435635	-	98434091;98435414	98435272;98435635	ES	ENST00000361490.8	novel	0.17	30	146.5	30	148;145	y	0.13	19	123.5	19	117;130	n	0.13	23	152	23	154;150	n	0.08	13	155	13	163;147	n	0.06	13	191	13	192;190	n	0.11	15	118.5	15	115;122	n	0.0386744	-3.04256	down	ENSG00000107521.18
novel_NIR_7221	chr11	118786518	118791620	-	118786518	118790855	5pMXE	ENST00000620157.4	novel	0.3	3	7	3	7	y	0	0	8	0	8	n	0	0	9	0	9	n	0.67	2	1	2	1	y	0.67	8	4	8	4	y	0.4	2	3	2	3	y	0.0238549	3.56781	up	ENSG00000110367.11
novel_NIR_7331	chr11	121024291	121036505	+	121024291	121045674	A3SS	ENST00000422003.6	novel	0.5	11	11	11	11	n	0.34	10	19	10	19	n	0.42	10	14	10	14	n	0	0	10	0	10	n	0.16	3	16	3	16	y	0.21	3	11	3	11	y	0.0227583	-3.78466	down	ENSG00000154114.12
novel_NIR_7332	chr11	121024291;121036612	121036505;121045674	+	121024291	121045674	cassetteExon	ENST00000422003.6	novel	0.51	11.5	11	11;12	11	y	0.34	10	19	10;10	19	y	0.39	9	14	10;8	14	y	0.2	2.5	10	0;5	10	n	0.09	1.5	16	3;0	16	n	0.12	1.5	11	3;0	11	n	0.0142949	-4.59694	down	ENSG00000154114.12
novel_NIR_7425	chr11	124877658	124878584	+	124877658;124878131	124877937;124878584	ES	ENST00000543966.5	novel	0.85	31	5.5	31	7;4	y	0.78	16	4.5	16	9;0	y	0.78	23	6.5	23	13;0	y	0.65	15	8	15	16;0	y	0.63	12	7	12	14;0	y	0.56	7	5.5	7	11;0	y	0.00653774	-5.29232	down	ENSG00000154134.14
novel_NIR_7450	chr11	125110549	125111539	-	125110549	125110644	A5SS&ES	ENST00000526175.5	novel	0.5	6	6	6	6	y	0.5	3	3	3	3	y	0.3	7	16	7	16	y	0.27	6	16	6	16	y	0.1	1	9	1	9	n	0.17	3	15	3	15	y	0.0421682	-3.0547	down	ENSG00000150433.9
novel_NIR_7451	chr11	125110549	125111539	-	125110549;125110746	125110644;125111539	ES	ENST00000529583.5	novel	0.48	6	6.5	6	6;7	y	0.46	3	3.5	3	3;4	y	0.36	7	12.5	7	16;9	y	0.29	6	15	6	16;14	y	0.09	1	10.5	1	9;12	n	0.19	3	13	3	15;11	y	0.0310465	-3.54519	down	ENSG00000150433.9
novel_NIR_7491	chr11	126283153;126288573	126288443;126289665	+	126283153	126289665	cassetteExon	ENST00000392678.7	novel	0.41	3.5	5	3;4	5	y	0.44	4	5	5;3	5	y	0.33	4	8	4;4	8	y	0.11	0.5	4	1;0	4	n	0.12	1.5	11	2;1	11	n	0	0	3	0;0	3	n	0.00359164	-6.26411	down	ENSG00000150455.13
novel_NIR_7629	chr11	14885917	14891364	-	14885917	14891981	A5SS	ENST00000334636.9	novel	0.33	3	6	3	6	y	0	0	3	0	3	n	0.23	3	10	3	10	y	0.82	14	3	14	3	y	0.6	6	4	6	4	y	0.42	5	7	5	7	y	0.0494645	2.81813	up	ENSG00000186104.10
novel_NIR_7725	chr11	201225	205611	-	205432	205611	3pMXE	ENST00000332865.10	novel	0.95	139	7	139	7	y	0.96	102	4	102	4	y	0.96	136	6	136	6	y	0.73	22	8	22	8	y	0.61	14	9	14	9	y	0.53	8	7	8	7	y	0.0287387	-5.72598	down	ENSG00000177951.17
novel_NIR_7726	chr11	201225	205611	-	205469	205611	3pMXE	ENST00000382762.7	novel	0.34	139	271	139	271	y	0.31	102	228	102	228	y	0.29	136	333	136	333	y	0.08	22	257	22	257	n	0.04	14	323	14	323	n	0.03	8	267	8	267	n	0.00023976	-12.491	down	ENSG00000177951.17
novel_NIR_7730	chr11	201737	205611	-	205432	205611	3pMXE	ENST00000332865.10	novel	0.5	7	7	7	7	y	0.5	4	4	4	4	y	0.54	7	6	7	6	y	0	0	8	0	8	n	0	0	9	0	9	n	0.12	1	7	1	7	n	0.0036957	-11.2261	down	ENSG00000177951.17
novel_NIR_7732	chr11	201741	205611	-	205432	205611	3pMXE	ENST00000332865.10	novel	0.93	97	7	97	7	y	0.96	86	4	86	4	y	0.95	126	6	126	6	y	0.9	76	8	76	8	y	0.92	97	9	97	9	y	0.88	50	7	50	7	y	0.0357875	-3.21182	down	ENSG00000177951.17
novel_NIR_7819	chr11	2979237	2991794	-	2979237	2989129	A5SS&ES	ENST00000526115.5	novel	0.24	49	159	49	159	y	0.34	50	98	50	98	y	0.3	74	173	74	173	y	0.37	85	146	85	146	y	0.41	88	125	88	125	y	0.43	91	122	91	122	y	0.0419614	3.23592	up	ENSG00000205531.12
novel_NIR_7820	chr11	2979237	2991794	-	2979237	2992254	A5SS	ENST00000620138.4	novel	0.15	49	286	49	286	y	0.17	50	249	50	249	y	0.16	74	390	74	390	y	0.19	85	362	85	362	y	0.19	88	379	88	379	y	0.21	91	340	91	340	y	0.0147784	4.15761	up	ENSG00000205531.12
novel_NIR_7824	chr11	30323202	30332866	+	30323202;30331374	30330886;30332866	ES	ENST00000282032.3	novel	0.23	44	149.5	44	175;124	y	0.17	21	103	21	112;94	y	0.21	52	190	52	198;182	y	0.37	75	126.5	75	134;119	y	0.35	80	147.5	80	166;129	y	0.32	53	111.5	53	112;111	y	0.00371741	6.27219	up	ENSG00000152219.4
novel_NIR_7894	chr11	31473786;31488241	31488128;31509519	-	31473786	31509519	cassetteExon	ENST00000278200.5	novel	0.1	1	9	2;0	9	n	0	0	10	0;0	10	n	0.09	1.5	15	0;3	15	n	0.18	7	31	0;14	31	n	0.24	3.5	11	4;3	11	y	0.33	3.5	7	1;6	7	n	0.0297661	3.45969	up	ENSG00000148950.9
novel_NIR_8057	chr11	3808651	3822909	+	3808651	3811250	A3SS&ES	ENST00000278243.8	novel	0.09	4	43	4	43	n	0.07	2	26	2	26	n	0.05	4	74	4	74	n	0.18	13	60	13	60	y	0.19	10	43	10	43	y	0.13	7	47	7	47	n	0.0170209	4.42246	up	ENSG00000148985.19
novel_NIR_8059	chr11	3808651	3822909	+	3808651	3823883	A3SS	ENST00000496834.6	novel	0.17	4	20	4	20	y	0.08	2	23	2	23	n	0.11	4	32	4	32	n	0.28	13	34	13	34	y	0.2	10	39	10	39	y	0.32	7	15	7	15	n	0.0327203	3.32609	up	ENSG00000148985.19
novel_NIR_8060	chr11	3808651	3822909	+	3811424	3822909	A5SS&ES	ENST00000396991.6	novel	0.17	4	20	4	20	y	0.25	2	6	2	6	y	0.21	4	15	4	15	y	0.38	13	21	13	21	y	0.4	10	15	10	15	y	0.5	7	7	7	7	y	0.0121161	4.9562	up	ENSG00000148985.19
novel_NIR_8084	chr11	406538	407062	-	406538;406993	406843;407062	ES	ENST00000431843.6	novel	0.64	282	159	282	245;73	y	0.61	274	174	274	265;83	y	0.58	342	250.5	342	397;104	y	0.48	373	406	373	590;222	y	0.5	431	423.5	431	639;208	y	0.42	246	338.5	246	521;156	y	0.0106624	-4.83788	down	ENSG00000185187.12
novel_NIR_8108	chr11	44939190	44950677	-	44941077	44950677	A3SS&ES	ENST00000395648.7	novel	0.5	2	2	2	2	y	0.33	1	2	1	2	n	0.33	2	4	2	4	y	0.25	5	15	5	15	y	0.12	1	7	1	7	n	0	0	11	0	11	n	0.0485571	-2.86941	down	ENSG00000175274.18
novel_NIR_8159	chr11	46379236	46379495	+	46379236	46379454	A3SS	ENST00000527911.5	novel	0	0	3	0	3	n	0.31	4	9	4	9	y	0	0	3	0	3	n	0.4	4	6	4	6	y	0.58	7	5	7	5	y	0.44	4	5	4	5	y	0.0498259	3.16626	up	ENSG00000149091.15
novel_NIR_8196	chr11	47234672	47235270	+	47234672;47234934	47234757;47235270	ES	ENST00000256996.8	novel	0.16	63	339.5	63	314;365	y	0.13	42	279.5	42	278;281	n	0.11	52	428	52	443;413	n	0.06	29	427.5	29	421;434	n	0.04	17	446.5	17	427;466	n	0.06	19	292	19	266;318	n	0.0179755	-5.00435	down	ENSG00000134574.11
novel_NIR_8269	chr11	47724778;47725836	47725737;47731374	-	47724778	47731374	cassetteExon	ENST00000263773.9	novel	0.19	10.5	45	11;10	45	y	0.24	11	35	13;9	35	y	0.28	14	36	16;12	36	y	0.1	4.5	39	6;3	39	n	0.13	6.5	43	3;10	43	n	0.17	10.5	50	14;7	50	y	0.0380509	-3.13147	down	ENSG00000109920.12
novel_NIR_8385	chr11	58570713	58578300	-	58570713	58575760	5pMXE	ENST00000395074.6	novel	0.04	1	24	1	24	n	0.03	1	29	1	29	n	0	0	42	0	42	n	0.23	5	17	5	17	y	0.12	2	15	2	15	n	0.18	3	14	3	14	y	0.0283397	4.51067	up	ENSG00000110031.12
novel_NIR_8413	chr11	59797396	59800778	+	59797396	59799675	3pMXE	ENST00000530221.1	novel	1	9	0	9	0	y	1	6	0	6	0	y	0.5	5	5	5	5	y	0	0	2	0	2	n	0.14	1	6	1	6	n	0	0	1	0	1	n	0.0341808	-4.54519	down	ENSG00000166900.14
novel_NIR_8424	chr11	61351147	61352956	-	61351147	61356530	A5SS	ENST00000539890.1	novel	0.5	3	3	3	3	y	0.86	6	1	6	1	y	0.67	2	1	2	1	y	0	0	3	0	3	n	0.08	1	12	1	12	n	-	-	-	-	-	-	0.0167198	-5.71488	down	ENSG00000162144.9
novel_NIR_8429	chr11	614037	614476	-	614037;614399	614174;614476	ES	ENST00000525445.5	novel	0.19	125	540.5	125	482;599	y	0.19	134	561	134	533;589	y	0.16	155	822.5	155	724;921	y	0.1	27	255.5	27	257;254	n	0.1	22	204.5	22	207;202	n	0.11	15	122	15	135;109	n	0.0103944	-7.27324	down	ENSG00000185507.19
novel_NIR_8430	chr11	614037	614476	-	614399	614476	A3SS&ES	ENST00000348655.10	novel	0.17	125	599	125	599	y	0.19	134	589	134	589	y	0.14	155	921	155	921	n	0.1	27	254	27	254	n	0.1	22	202	22	202	n	0.12	15	109	15	109	n	0.0370313	-3.75326	down	ENSG00000185507.19
novel_NIR_8464	chr11	61720250	61722859	+	61720250;61720890	61720679;61722859	ES	ENST00000257215.9	novel	0.38	8	13	8	13;13	y	0.4	13	19.5	13	22;17	y	0.41	16	23	16	32;14	y	0.27	10	27	10	33;21	y	0.29	10	24.5	10	25;24	y	0.27	7	19	7	33;5	y	0.000594285	-10.8544	down	ENSG00000134780.9
novel_NIR_8569	chr11	62607099	62608201	-	62607099;62607821	62607666;62608201	ES	ENST00000394773.6	novel	0.3	24	57	24	77;37	y	0.21	18	67	18	72;62	y	0.27	33	90.5	33	98;83	y	0.09	15	152.5	15	151;154	n	0.07	13	166	13	175;157	n	0.09	11	112	11	113;111	n	0.0169341	-6.47498	down	ENSG00000149499.11
novel_NIR_8608	chr11	62852993	62853075	-	62852681	62853075	A3SS	ENST00000538266.5	novel	0.13	5	34	5	34	n	0.1	2	18	2	18	n	0	0	23	0	23	n	0.27	4	11	4	11	y	0.26	9	26	9	26	y	0.36	5	9	5	9	y	0.0133291	4.35191	up	ENSG00000255717.6
novel_NIR_8691	chr11	64231964;64232614	64232394;64233894	+	64231964	64233894	cassetteExon	ENST00000628077.2	novel	0.08	1	11	1;1	11	n	0.08	2	23	2;2	23	n	0.16	3.5	18	3;4	18	y	0.33	5.5	11	9;2	11	y	0.39	11.5	18	10;13	18	y	0.33	4	8	5;3	8	y	0.00249537	7.3	up	ENSG00000110011.13
novel_NIR_8698	chr11	64246248	64247953	+	64246089	64247953	A5SS	ENST00000544553.1	novel	0.61	371	237	371	237	y	0.56	276	218	276	218	y	0.53	383	337	383	337	y	0.47	273	303	273	303	y	0.48	264	291	264	291	y	0.42	156	213	156	213	y	0.0229293	-3.68951	down	ENSG00000256940.1
novel_NIR_8867	chr11	65647658	65649512	+	65647658	65649262	A3SS&ES	ENST00000394227.7	novel	0.21	26	95	26	95	y	0.22	28	101	28	101	y	0.19	37	153	37	153	y	0.07	15	202	15	202	n	0.12	27	207	27	207	n	0.05	8	152	8	152	n	0.0148646	-5.60279	down	ENSG00000213445.8
novel_NIR_8942	chr11	66335682	66336317	-	66335682;66335876	66335762;66336317	ES	ENST00000627248.1	novel	0.14	18	107	18	184;30	n	0.18	17	79.5	17	138;21	y	0.1	14	123.5	14	222;25	n	0.03	3	110.5	3	198;23	n	0.06	9	130	9	248;12	n	0.01	1	87.5	1	161;14	n	0.024043	-3.90942	down	ENSG00000174791.10
novel_NIR_9107	chr11	67467590	67468017	-	67467590	67468028	A5SS	ENST00000308022.6	novel	0.09	13	129	13	129	n	0.06	10	148	10	148	n	0.08	11	128	11	128	n	0.14	21	126	21	126	n	0.12	25	184	25	184	n	0.16	22	113	22	113	y	0.0139818	4.3589	up	ENSG00000172663.8
novel_NIR_9146	chr11	68039119;68039962	68039792;68041268	+	68039119	68041268	cassetteExon	ENST00000265686.7	novel	0.09	25	257	29;21	257	n	0.1	28	256	32;24	256	n	0.06	18.5	284	13;24	284	n	0.16	55	296	64;46	296	y	0.15	46	270	49;43	270	y	0.14	39.5	235	43;36	235	n	0.0170057	5	up	ENSG00000110719.9
novel_NIR_9147	chr11	68042863	68043571	+	68043497	68043571	5pMXE	ENST00000532635.5	novel	0.49	125	131	125	131	y	0.45	100	124	100	124	y	0.28	78	201	78	201	y	0.11	33	266	33	266	n	0.13	41	280	41	280	n	0.05	11	195	11	195	n	0.0286266	-4.51116	down	ENSG00000110719.9
novel_NIR_9152	chr11	68165988	68166982	-	68165948	68166982	A3SS	ENST00000402789.5	novel	0.25	1	3	1	3	n	0.38	6	10	6	10	y	0.18	2	9	2	9	y	0.14	1	6	1	6	n	0	0	5	0	5	n	0	0	11	0	11	n	0.0432726	-2.98146	down	ENSG00000110066.14
novel_NIR_9155	chr11	68185928	68213477	-	68185928;68190152	68189917;68213477	ES	ENST00000405515.5	novel	0	0	69	0	83;55	n	0.02	1	40	1	44;36	n	0.09	9	86	9	91;81	n	0.14	9	56	9	75;37	n	0.17	12	58.5	12	82;35	y	0.12	9	65.5	9	95;36	n	0.0398876	3.45065	up	ENSG00000110066.14
novel_NIR_9166	chr11	68505271	68519501	+	68460827	68519501	A5SS	ENST00000393800.6	novel	0.65	88	47	88	47	y	0.57	52	40	52	40	y	0.62	59	36	59	36	y	0.51	42	41	42	41	y	0.5	53	52	53	52	y	0.41	46	65	46	65	y	0.0274546	-3.54965	down	ENSG00000110075.14
novel_NIR_9171	chr11	68522689	68537659	+	68460827	68537659	A5SS	ENST00000265637.8	novel	0.64	7	4	7	4	y	1	5	0	5	0	y	0.58	7	5	7	5	y	-	-	-	-	-	-	0.3	3	7	3	7	y	0.17	1	5	1	5	n	0.046282	-3.45009	down	ENSG00000110075.14
novel_NIR_9240	chr11	706801;708643	708575;709330	+	706801	709330	cassetteExon	ENST00000533256.5	novel	0.04	2.5	61	1;4	61	n	0.08	5	56	0;10	56	n	0.06	5.5	83	3;8	83	n	0.16	20.5	108	10;31	108	y	0.12	11.5	83	0;23	83	n	0.13	7.5	52	0;15	52	n	0.0100689	4.6	up	ENSG00000177106.14
novel_NIR_9344	chr11	72727172	72752328	-	72727172	72732515	A5SS&ES	ENST00000359373.9	novel	0.23	11	36	11	36	y	0.3	13	31	13	31	y	0.24	22	71	22	71	y	0.31	30	68	30	68	y	0.34	46	89	46	89	y	0.36	27	49	27	49	y	0.0457553	3.048	up	ENSG00000186635.14
novel_NIR_9345	chr11	72727172	72752328	-	72727172;72732597	72732515;72752328	ES	ENST00000393609.7	novel	0.26	11	32	11	36;28	y	0.32	13	27.5	13	31;24	y	0.25	22	65	22	71;59	y	0.36	30	53.5	30	68;39	y	0.38	46	73.5	46	89;58	y	0.42	27	37.5	27	49;26	y	0.0188027	3.91638	up	ENSG00000186635.14
novel_NIR_9537	chr11	76784285	76795609	+	76782433	76795609	A5SS	ENST00000612930.1	novel	0.51	18	17	18	17	y	0.22	4	14	4	14	y	0.41	15	22	15	22	y	0.67	12	6	12	6	y	1	12	0	12	0	y	0.69	27	12	27	12	y	0.0434122	2.97827	up	ENSG00000182704.7
novel_NIR_9562	chr11	77211337	77212952	+	77211337;77211931	77211821;77212952	ES	ENST00000458637.6	novel	0.44	6	7.5	6	11;4	y	0.47	4	4.5	4	9;0	y	0.38	5	8	5	16;0	y	0.22	2	7	2	14;0	y	0.14	2	12	2	22;2	n	0.15	2	11	2	22;0	y	0.00207579	-7.12039	down	ENSG00000137474.19
novel_NIR_9579	chr11	777695;780381	780243;783530	+	777695	783530	cassetteExon	ENST00000530083.1	novel	0.19	6	25	3;9	25	y	0.26	9	25	6;12	25	y	0.22	8	28	4;12	28	y	0.33	14	29	0;28	29	n	0.35	13	24	3;23	24	y	0.29	7.5	18	7;8	18	y	0.0211583	3.72104	up	ENSG00000255284.1
novel_NIR_9601	chr11	78174583;78186751	78186681;78188573	-	78174583	78188573	cassetteExon	ENST00000340067.3	novel	0.3	8.5	20	15;2	20	y	0.18	4	18	8;0	18	n	0.21	6	23	12;0	23	n	0	0	26	0;0	26	n	0.12	3	23	6;0	23	n	0.04	0.5	11	1;0	11	n	0.0248628	-3.50234	down	ENSG00000188997.7
novel_NIR_9649	chr11	8230504	8234555	-	8230504	8268427	A5SS	ENST00000428101.6	novel	0.2	2	8	2	8	y	0.41	12	17	12	17	y	0.22	4	14	4	14	y	0.56	14	11	14	11	y	0.75	21	7	21	7	y	0.85	22	4	22	4	y	0.0166107	4.09667	up	ENSG00000166407.13
novel_NIR_9667	chr11	83072146	83072623	+	83072181	83072623	A5SS	ENST00000526795.1	novel	0.68	123	59	123	59	y	0.65	63	34	63	34	y	0.58	134	96	134	96	y	0.71	118	49	118	49	y	0.79	136	37	136	37	y	0.79	61	16	61	16	y	0.0341277	3.17772	up	ENSG00000246067.7
novel_NIR_9678	chr11	83194595	83198479	+	83194034	83198479	A5SS	ENST00000528722.5	novel	0.06	1	16	1	16	n	-	-	-	-	-	-	0	0	4	0	4	n	0.5	2	2	2	2	y	0.33	2	4	2	4	y	0.5	3	3	3	3	y	0.00898897	6.44645	up	ENSG00000137494.13
novel_NIR_9731	chr11	85628688;85629203	85629132;85631145	+	85628688	85631145	cassetteExon	ENST00000393375.5	novel	0.26	96.5	280	164;29	280	y	0.3	63	145	117;9	145	y	0.32	104	219	172;36	219	y	0.19	54	236	86;22	236	y	0.18	52.5	247	100;5	247	y	0.17	39	184	64;14	184	y	0.0159101	-6.10658	down	ENSG00000171204.12
novel_NIR_9732	chr11	85628688;85629203	85629132;85631687	+	85628688	85631687	cassetteExon	ENST00000358867.10	novel	0.36	91.5	166	164;19	166	y	0.35	62.5	115	117;8	115	y	0.3	96	221	172;20	221	y	0.2	47.5	193	86;9	193	y	0.24	56	181	100;12	181	y	0.21	35	135	64;6	135	y	0.00862097	-5.4272	down	ENSG00000171204.12
novel_NIR_9733	chr11	85628688;85629203	85629132;85631687	+	85628688;85631316	85631145;85631687	MXE	ENST00000393375.5	novel	0.2	91.5	359.5	164;19	280;439	y	0.25	62.5	183.5	117;8	145;222	y	0.26	96	277	172;20	219;335	y	0.14	47.5	282	86;9	236;328	n	0.16	56	285	100;12	247;323	y	0.14	35	207	64;6	184;230	n	0.0287658	-4.56383	down	ENSG00000171204.12
novel_NIR_9734	chr11	85628688;85629203	85629132;85634086	+	85628688;85631808	85631145;85634086	MXE	ENST00000393375.5	novel	0.17	82	410.5	164;0	280;541	n	0.19	58.5	247	117;0	145;349	n	0.18	87.5	405.5	172;3	219;592	y	0.1	43	386.5	86;0	236;537	n	0.12	50	369.5	100;0	247;492	n	0.11	32	249.5	64;0	184;315	n	0.00101666	-8.57321	down	ENSG00000171204.12
novel_NIR_9735	chr11	85628688;85629203	85629132;85634086	+	85628688;85631808	85631687;85634086	MXE	ENST00000358867.10	novel	0.19	82	353.5	164;0	166;541	n	0.2	58.5	232	117;0	115;349	n	0.18	87.5	406.5	172;3	221;592	y	0.11	43	365	86;0	193;537	n	0.13	50	336.5	100;0	181;492	n	0.12	32	225	64;0	135;315	n	0.00101666	-8.57321	down	ENSG00000171204.12
novel_NIR_9736	chr11	85628688;85629262	85629132;85631145	+	85628688	85631145	cassetteExon	ENST00000393375.5	novel	0.29	113.5	280	164;63	280	y	0.36	80.5	145	117;44	145	y	0.35	116	219	172;60	219	y	0.21	61	236	86;36	236	y	0.23	73	247	100;46	247	y	0.19	44	184	64;24	184	y	0.0150548	-4.98908	down	ENSG00000171204.12
novel_NIR_9737	chr11	85628688;85629262	85629132;85631687	+	85628688	85631687	cassetteExon	ENST00000358867.10	novel	0.43	124.5	166	164;85	166	y	0.42	82	115	117;47	115	y	0.37	132.5	221	172;93	221	y	0.26	69.5	193	86;53	193	y	0.32	85.5	181	100;71	181	y	0.27	49	135	64;34	135	y	0.00931528	-4.699	down	ENSG00000171204.12
novel_NIR_9738	chr11	85628688;85629262	85629132;85631687	+	85628688;85631316	85631145;85631687	MXE	ENST00000393375.5	novel	0.26	124.5	359.5	164;85	280;439	y	0.31	82	183.5	117;47	145;222	y	0.32	132.5	277	172;93	219;335	y	0.2	69.5	282	86;53	236;328	y	0.23	85.5	285	100;71	247;323	y	0.19	49	207	64;34	184;230	y	0.0207019	-4.0704	down	ENSG00000171204.12
novel_NIR_9739	chr11	85628688;85629279	85629132;85631145	+	85628688	85631145	cassetteExon	ENST00000393375.5	novel	0.23	83	280	164;2	280	y	0.29	59.5	145	117;2	145	y	0.28	86	219	172;0	219	n	0.15	43	236	86;0	236	n	0.17	51	247	100;2	247	y	0.15	32	184	64;0	184	n	0.0180201	-5.57802	down	ENSG00000171204.12
novel_NIR_9740	chr11	85628688;85629279	85629132;85631687	+	85628688	85631687	cassetteExon	ENST00000358867.10	novel	0.33	82	166	164;0	166	n	0.34	60.5	115	117;4	115	y	0.28	86.5	221	172;1	221	n	0.19	44	193	86;2	193	y	0.22	50	181	100;0	181	n	0.19	32	135	64;0	135	n	0.0109283	-5.53399	down	ENSG00000171204.12
novel_NIR_9741	chr11	85628688;85629279	85629132;85631687	+	85628688;85631316	85631145;85631687	MXE	ENST00000393375.5	novel	0.19	82	359.5	164;0	280;439	n	0.25	60.5	183.5	117;4	145;222	y	0.24	86.5	277	172;1	219;335	n	0.13	44	282	86;2	236;328	n	0.15	50	285	100;0	247;323	n	0.13	32	207	64;0	184;230	n	0.0287658	-4.56383	down	ENSG00000171204.12
novel_NIR_9747	chr11	85660597;85661749	85661637;85662389	-	85660597	85662389	cassetteExon	ENST00000534224.1	novel	0.3	9	21	8;10	21	y	0.35	5.5	10	9;2	10	y	0.26	2.5	7	5;0	7	n	0.52	13	12	9;17	12	y	0.53	12.5	11	12;13	11	y	0.52	12	11	14;10	11	y	0.0126434	8.38201	up	ENSG00000137504.13
novel_NIR_9820	chr11	882515	883148	-	870499	883148	A3SS	ENST00000454838.6	novel	0.2	82	326	82	326	y	0.18	71	322	71	322	y	0.16	78	402	78	402	y	0.15	60	340	60	340	y	0.14	77	460	77	460	n	0.11	34	285	34	285	n	0.0489003	-2.8	down	ENSG00000177830.17
novel_NIR_9863	chr11	94473461	94476289	-	94471759	94476289	A3SS	ENST00000323929.7	novel	0.19	5	21	5	21	y	0.2	5	20	5	20	y	0.19	9	38	9	38	y	0.1	4	37	4	37	n	0.03	2	70	2	70	n	0.06	4	60	4	60	n	0.0211227	-6.32664	down	ENSG00000020922.12
novel_NIR_9884	chr11	94972193	94973305	-	94972193	94973498	A5SS	ENST00000279839.7	novel	0.14	48	294	48	294	n	0.18	44	201	44	201	y	0.16	46	247	46	247	y	0.09	32	318	32	318	n	0.11	28	231	28	231	n	0.1	19	163	19	163	n	0.0196198	-4.64758	down	ENSG00000150316.11
novel_NIR_9895	chr11	95790743	95795516	+	95790743	95799232	A3SS	ENST00000325486.9	novel	0.12	14	101	14	101	n	0.11	10	77	10	77	n	0.08	6	67	6	67	n	0.28	26	67	26	67	n	0.22	25	87	25	87	y	0.17	15	73	15	73	y	0.0495411	3.53009	up	ENSG00000166037.10
novel_NIR_9954	chr12	101402946	101403142	-	101402946	101407642	A5SS	ENST00000539055.5	novel	1	7	0	7	0	y	1	8	0	8	0	y	0.89	8	1	8	1	y	0	0	1	0	1	n	0.29	4	10	4	10	y	0.18	2	9	2	9	y	0.0045002	-8.75525	down	ENSG00000120805.13
novel_NIR_9968	chr12	102124041;102153976	102153869;102195951	+	102124041;102165883	102164438;102195951	MXE	ENST00000543784.5	novel	0.34	12	23	22;2	14;32	y	0.33	6	12	12;0	0;24	n	0.41	21.5	30.5	39;4	13;48	y	0.25	13.5	39.5	27;0	22;57	n	0.23	11.5	37.5	23;0	13;62	n	0.3	12.5	28.5	25;0	6;51	n	0.0393446	-3.06186	down	ENSG00000185480.11
novel_NIR_10008	chr12	104262575;104273742	104273643;104280284	-	104262575	104280284	cassetteExon	ENST00000549807.1	novel	0.12	2	15	0;4	15	n	0.15	3.5	20	2;5	20	y	0.08	5	55	3;7	55	n	0.01	0.5	39	0;1	39	n	0.06	1.5	22	0;3	22	n	0.04	1	23	0;2	23	n	0.0375748	-3.20713	down	ENSG00000257732.1
novel_NIR_10054	chr12	10610680	10612640	-	10610680	10613541	A5SS	ENST00000539554.5	novel	0.67	29	14	29	14	y	0.62	16	10	16	10	n	0.68	25	12	25	12	y	0.12	3	23	3	23	n	0.32	6	13	6	13	y	0	0	10	0	10	n	0.0280087	-5.35936	down	ENSG00000111196.9
novel_NIR_10162	chr12	10883096	10973655	-	10884275	10973655	A3SS&ES	ENST00000539853.5	novel	0	0	5	0	5	n	0.17	1	5	1	5	n	0	0	5	0	5	n	-	-	-	-	-	-	0.42	5	7	5	7	y	0.33	3	6	3	6	y	0.0223569	4.39924	up	ENSG00000231887.6
novel_NIR_10284	chr12	111363463	111366132	-	111363463	111365564	A5SS&ES	ENST00000361483.4	novel	0	0	6	0	6	n	0.33	2	4	2	4	y	0.38	3	5	3	5	y	1	1	0	1	0	n	0.5	2	2	2	2	y	1	1	0	1	0	n	0.0492011	2.91182	up	ENSG00000198324.13
novel_NIR_10295	chr12	111470742;111479102	111479070;111485265	-	111470742	111485265	cassetteExon	ENST00000389153.8	novel	0.18	7.5	34	13;2	34	y	0.06	2	31	3;1	31	n	0.16	6.5	35	9;4	35	y	0.37	11.5	20	16;7	20	y	0.22	15	53	20;10	53	y	0.37	14	24	16;12	24	y	0.0443638	2.99761	up	ENSG00000204842.14
novel_NIR_10306	chr12	111748475;111749103	111749011;111749173	+	111748475	111749173	cassetteExon	ENST00000455480.6	novel	0.49	9.5	10	16;3	10	y	0.28	5	13	6;4	13	y	0.61	19	12	30;8	12	y	0.19	5.5	24	11;0	24	n	0.02	0.5	30	1;0	30	n	0.08	3	35	6;0	35	n	0.0442349	-3.34791	down	ENSG00000111271.14
novel_NIR_10360	chr12	113195889	113220997	-	113195889;113208259	113207438;113220997	ES	ENST00000299732.6	novel	0.12	1	7	1	1;13	n	0.1	1	9	1	0;18	n	0.21	2	7.5	2	2;13	y	0.27	2	5.5	2	2;9	y	0.3	5	11.5	5	1;22	y	0.36	4	7	4	2;12	y	0.0198272	3.88075	up	ENSG00000166578.9
novel_NIR_10460	chr12	120215273;120216581	120216273;120221623	-	120215273;120215661	120215560;120221623	MXE	ENST00000228307.11	novel	0.2	18	73	6;30	66;80	y	0.2	19.5	78	1;38	67;89	n	0.13	22	145	13;31	124;166	n	0.1	18	153.5	9;27	104;203	n	0.06	9.5	162.5	0;19	128;197	n	0.09	13.5	136	4;23	96;176	n	0.0381023	-3.556	down	ENSG00000089159.15
novel_NIR_10465	chr12	120216581	120221623	-	120215417	120221623	A3SS	ENST00000267257.11	novel	0.39	30	47	30	47	y	0.41	38	55	38	55	y	0.3	31	72	31	72	y	0.24	27	85	27	85	y	0.2	19	76	19	76	y	0.2	23	92	23	92	n	0.0320181	-4.21681	down	ENSG00000089159.15
novel_NIR_10580	chr12	122482695	122489386	-	122482695;122483344	122483279;122489386	ES	ENST00000536306.5	novel	0.06	3	45	3	90;0	n	0	0	31	0	62;0	n	0	0	46	0	92;0	n	0.16	5	26	5	52;0	y	0.1	4	35.5	4	71;0	n	0.09	4	41.5	4	83;0	n	0.0313563	3.26275	up	ENSG00000033030.13
novel_NIR_10589	chr12	122860210	122860679	+	122860210;122860523	122860423;122860679	ES	ENST00000253083.8	novel	0.23	16	55	16	57;53	y	0.3	14	33	14	31;35	y	0.19	9	37.5	9	27;48	y	0.06	3	43.5	3	38;49	n	0.02	1	64	1	81;47	n	0	0	53	0	44;62	n	0.00919102	-5.81818	down	ENSG00000130787.13
novel_NIR_10670	chr12	123944364	123944669	-	123944364	123972529	A5SS	ENST00000238156.7	novel	0.36	25	45	25	45	n	0.31	22	48	22	48	y	0.27	21	58	21	58	y	0.12	7	50	7	50	n	0.07	6	75	6	75	n	0.18	15	68	15	68	y	0.0107903	-4.62331	down	ENSG00000119242.8
novel_NIR_10671	chr12	123944364;123944740	123944669;123972529	-	123944364	123972529	cassetteExon	ENST00000238156.7	novel	0.25	15	45	25;5	45	y	0.19	11	48	22;0	48	n	0.15	10.5	58	21;0	58	n	0.07	3.5	50	7;0	50	n	0.04	3	75	6;0	75	n	0.1	7.5	68	15;0	68	n	0.0287696	-3.74425	down	ENSG00000119242.8
novel_NIR_10672	chr12	123944364;123945800	123945446;123972529	-	123944364	123972529	cassetteExon	ENST00000238156.7	novel	0.17	9.5	45	0;19	45	n	0.21	13	48	2;24	48	y	0.2	14.5	58	0;29	58	n	0.16	9.5	50	0;19	50	n	0.12	10	75	0;20	75	n	0.11	8.5	68	0;17	68	n	0.0336672	-3.25847	down	ENSG00000119242.8
novel_NIR_10859	chr12	132861634	132870724	-	132861634;132869834	132869619;132870724	ES	ENST00000432561.6	novel	0.28	19	48	19	81;15	y	0.2	9	35	9	66;4	y	0.27	15	40.5	15	68;13	y	0.37	23	40	23	63;17	y	0.39	24	38	24	66;10	y	0.3	18	43	18	85;1	y	0.0499847	2.78388	up	ENSG00000072609.17
novel_NIR_10958	chr12	16347530	16354231	+	16353467	16354231	5pMXE	ENST00000396207.1	novel	0.03	2	57	2	57	n	0.1	3	27	3	27	n	0.1	3	26	3	26	n	0.13	2	13	2	13	n	0.2	3	12	3	12	y	0.22	4	14	4	14	y	0.0423461	2.97113	up	ENSG00000008394.12
novel_NIR_11007	chr12	21456095	21456865	+	21456095	21461025	A3SS	ENST00000240651.13	novel	0	0	29	0	29	n	0.09	2	20	2	20	n	0	0	31	0	31	n	0.12	4	28	4	28	n	0.17	9	43	9	43	y	0.14	4	24	4	24	n	0.044939	3.4	up	ENSG00000121350.15
novel_NIR_11132	chr12	30751133	30754751	-	30751133	30753344	5pMXE	ENST00000298892.9	novel	0.12	4	30	4	30	n	0	0	20	0	20	n	0	0	53	0	53	n	0.32	13	28	13	28	y	0.18	6	28	6	28	y	0.2	6	24	6	24	y	0.0313563	3.26275	up	ENSG00000110888.17
novel_NIR_11133	chr12	30796216	30799913	+	30796216;30798315	30798145;30799913	ES	ENST00000547804.1	novel	0.44	41	52.5	41	55;50	y	0.42	29	40.5	29	23;58	y	0.52	56	51.5	56	30;73	y	0.64	68	37.5	68	26;49	y	0.56	53	41	53	29;53	y	0.56	53	41	53	50;32	y	0.0362882	3.12358	up	ENSG00000235884.3
novel_NIR_11258	chr12	42355222	42387456	+	42375074	42387456	A5SS&ES	ENST00000256678.12	novel	0.09	5	53	5	53	n	0.16	8	41	8	41	y	0.14	11	69	11	69	n	0.02	1	50	1	50	n	0.03	2	67	2	67	n	0.04	2	52	2	52	n	0.0330383	-4.6291	down	ENSG00000134283.17
novel_NIR_11357	chr12	47224039	47249135	+	47248301	47249135	5pMXE	ENST00000547777.1	novel	0.83	5	1	5	1	y	1	7	0	7	0	y	0.67	2	1	2	1	y	0.5	2	2	2	2	y	0	0	9	0	9	n	0.38	3	5	3	5	y	0.0483406	-3.0287	down	ENSG00000258181.1
novel_NIR_11450	chr12	48924648	48925300	-	48924648	48924774	5pMXE	ENST00000444214.6	novel	0.15	13	73	13	73	y	0.16	8	43	8	43	y	0.14	8	51	8	51	n	0.07	4	52	4	52	n	0	0	60	0	60	n	0.07	2	27	2	27	n	0.0406548	-4.29893	down	ENSG00000134285.10
novel_NIR_11529	chr12	49566215	49568048	-	49566215;49566841	49566722;49568048	ES	ENST00000343810.8	novel	0.17	75	374.5	75	465;284	y	0.2	74	291	74	344;238	y	0.15	91	509	91	625;393	y	0.11	71	590	71	743;437	n	0.09	66	633	66	754;512	n	0.06	28	426.5	28	523;330	n	0.0135019	-4.21776	down	ENSG00000187778.13
novel_NIR_11611	chr12	51049185	51053812	+	51049185	51052092	A3SS&ES	ENST00000550929.5	novel	0.18	18	81	18	81	y	0.17	12	60	12	60	y	0.15	18	103	18	103	y	0.12	10	71	10	71	n	0.12	9	65	9	65	n	0.14	7	43	7	43	n	0.0253033	-3.61814	down	ENSG00000050426.15
novel_NIR_11617	chr12	51049185;51053860	51053812;51056350	+	51049185;51052207	51052092;51056350	MXE	ENST00000547008.5	novel	0.2	12.5	51	18;7	81;21	y	0.15	7	39	12;2	60;18	y	0.17	12.5	63	18;7	103;23	y	0.11	5.5	45	10;1	71;19	n	0.11	6	46.5	9;3	65;28	n	0.12	3.5	26	7;0	43;9	n	0.0477585	-4.02492	down	ENSG00000050426.15
novel_NIR_11722	chr12	53284167	53287972	+	53284167;53286912	53285924;53287972	ES	ENST00000257934.8	novel	0.21	11	41	11	34;48	y	0.22	11	40	11	46;34	y	0.24	14	45	14	44;46	y	0	0	55	0	44;66	n	0.12	9	65.5	9	60;71	n	0.07	6	77	6	55;99	n	0.0373631	-4.45669	down	ENSG00000135476.11
novel_NIR_11729	chr12	53303172	53305908	+	53300262	53305908	A5SS	ENST00000549488.5	novel	0.12	6	44	6	44	n	0.1	4	36	4	36	n	0.06	2	33	2	33	n	0.15	6	34	6	34	y	0.15	11	61	11	61	y	0.21	5	19	5	19	y	0.0460824	2.875	up	ENSG00000139637.13
novel_NIR_11760	chr12	53501461	53503027	+	53501461;53502184	53502015;53503027	ES	ENST00000266987.6	novel	0.22	111	403.5	111	410;397	y	0.24	121	376.5	121	354;399	y	0.2	156	628.5	156	609;648	y	0.17	134	654	134	663;645	y	0.16	133	693	133	680;706	y	0.18	82	383	82	342;424	y	0.0315622	-3.87298	down	ENSG00000139546.10
novel_NIR_11761	chr12	53501461	53503027	+	53502184	53503027	A5SS&ES	ENST00000456234.6	novel	0.22	111	397	111	397	y	0.23	121	399	121	399	y	0.19	156	648	156	648	y	0.17	134	645	134	645	y	0.16	133	706	133	706	y	0.16	82	424	82	424	y	0.044741	-4.00892	down	ENSG00000139546.10
novel_NIR_11814	chr12	54183959;54187295	54187046;54188951	-	54183959;54188596	54188515;54188951	MXE	ENST00000505128.5	novel	0.43	5	6.5	10;0	9;4	n	0.26	2.5	7	5;0	11;3	n	0.36	6	10.5	12;0	14;7	n	0.46	12.5	14.5	25;0	18;11	n	0.62	13	8	17;9	10;6	y	0.56	4.5	3.5	9;0	4;3	n	0.0444504	2.8962	up	ENSG00000123415.14
novel_NIR_11853	chr12	55727339	55728953	-	55727339	55727612	5pMXE	ENST00000550776.5	novel	0.64	35	20	35	20	y	0.45	17	21	17	21	y	0.58	14	10	14	10	y	0.83	15	3	15	3	y	0.82	23	5	23	5	y	0.68	15	7	15	7	y	0.0422665	2.96948	up	ENSG00000135404.11
novel_NIR_11863	chr12	55818112	55818835	+	55818112	55819342	A3SS	ENST00000550836.1	novel	0.29	6	15	6	15	y	0.29	2	5	2	5	y	0.17	3	15	3	15	y	0.16	3	16	3	16	y	0	0	15	0	15	n	0	0	11	0	11	n	0.0460985	-2.95	down	ENSG00000123353.9
novel_NIR_11866	chr12	55818112;55818873	55818835;55819091	+	55818112	55819091	cassetteExon	ENST00000552672.5	novel	0.16	3.5	19	6;1	19	n	0.15	2	11	2;2	11	y	0.07	1.5	21	3;0	21	n	0.06	1.5	22	3;0	22	n	0	0	10	0;0	10	n	0	0	9	0;0	9	n	0.0432881	-3.06504	down	ENSG00000123353.9
novel_NIR_11887	chr12	55932255;55935404	55935305;55936423	+	55932255	55936423	cassetteExon	ENST00000394147.5	novel	0	0	5	0;0	5	n	0.2	0.5	2	0;1	2	n	0	0	6	0;0	6	n	0.24	2.5	8	2;3	8	y	0.5	9	9	13;5	9	y	0.47	3.5	4	2;5	4	y	0.0354478	3.18278	up	ENSG00000065357.19
novel_NIR_11888	chr12	55935404	55936423	+	55931344	55936423	A5SS	ENST00000331886.9	novel	0	0	9	0	9	n	0.09	1	10	1	10	n	0	0	8	0	8	n	0.14	3	18	3	18	n	0.15	5	29	5	29	y	0.23	5	17	5	17	y	0.0258107	3.46504	up	ENSG00000065357.19
novel_NIR_11925	chr12	56155601	56157468	+	56155493	56157468	A5SS	ENST00000552568.5	novel	0.16	5	27	5	27	y	0.1	3	26	3	26	n	0.14	4	25	4	25	n	0.05	2	40	2	40	n	0	0	38	0	38	n	0.03	1	29	1	29	n	0.0103945	-4.66768	down	ENSG00000196465.10
novel_NIR_11933	chr12	56222199	56224834	+	56224521	56224834	5pMXE	ENST00000341463.5	novel	0.53	28	25	28	25	y	0.51	31	30	31	30	y	0.38	36	59	36	59	y	0.31	22	48	22	48	y	0.23	13	43	13	43	y	0.32	12	25	12	25	y	0.0369707	-3.3955	down	ENSG00000139579.12
novel_NIR_11971	chr12	56588374	56589140	+	56588374;56589018	56588932;56589140	ES	ENST00000262031.9	novel	0.34	36	70.5	36	70;71	y	0.25	17	50.5	17	58;43	y	0.3	34	80.5	34	87;74	y	0.17	16	77.5	16	83;72	y	0.15	16	89.5	16	118;61	y	0.24	25	79.5	25	82;77	y	0.0434975	-2.91682	down	ENSG00000076067.11
novel_NIR_12060	chr12	57310463;57341445	57341305;57395749	-	57310463	57395749	cassetteExon	ENST00000347140.7	novel	0.1	3	28	0;6	28	n	0.08	3	33	0;6	33	n	0.15	5.5	32	5;6	32	y	0	0	24	0;0	24	n	0	0	27	0;0	27	n	0.04	1.5	36	3;0	36	n	0.0235601	-3.91036	down	ENSG00000179912.19
novel_NIR_12061	chr12	57310463;57341445	57341386;57395749	-	57310463	57395749	cassetteExon	ENST00000347140.7	novel	0.24	9	28	12;6	28	y	0.16	6.5	33	7;6	33	y	0.12	4.5	32	3;6	32	n	0	0	24	0;0	24	n	0.07	2	27	4;0	27	n	0.05	2	36	4;0	36	n	0.0423255	-3.25515	down	ENSG00000179912.19
novel_NIR_12091	chr12	57604858	57605344	+	57604858	57606190	A3SS	ENST00000548804.5	novel	0	0	44	0	44	n	0.05	1	21	1	21	n	0.08	2	24	2	24	n	0.19	4	17	4	17	y	0.15	2	11	2	11	y	0.29	4	10	4	10	y	0.036889	3.49215	up	ENSG00000178498.15
novel_NIR_12133	chr12	57773073	57780255	+	57774767	57780255	A5SS&ES	ENST00000548256.5	novel	0.71	5	2	5	2	y	0.64	7	4	7	4	y	0.88	14	2	14	2	y	0.41	7	10	7	10	y	0.29	2	5	2	5	y	0.11	1	8	1	8	n	0.0148124	-4.20383	down	ENSG00000123427.15
novel_NIR_12161	chr12	632957	640844	+	632616	640844	A5SS	ENST00000537514.1	novel	1	4	0	4	0	y	0.67	2	1	2	1	y	0.5	1	1	1	1	n	0	0	10	0	10	n	0	0	2	0	2	n	0.17	1	5	1	5	n	0.0322112	-4.23714	down	ENSG00000177406.4
novel_NIR_12250	chr12	65838569	65963245	+	65838569	65915059	3pMXE	ENST00000354636.7	novel	0.29	6	15	6	15	y	0.09	2	20	2	20	n	0.21	10	37	10	37	y	0.62	5	3	5	3	y	0.41	11	16	11	16	y	0.46	6	7	6	7	y	0.0254212	3.49005	up	ENSG00000149948.13
novel_NIR_12281	chr12	6678460	6678946	-	6678460;6678710	6678663;6678946	ES	ENST00000319770.7	novel	0.75	157	52.5	157	53;52	y	0.64	95	54.5	95	53;56	y	0.54	136	116	136	126;106	y	0.42	87	121	87	112;130	y	0.44	81	104.5	81	113;96	y	0.29	43	105	43	100;110	y	0.0302671	-3.3881	down	ENSG00000126746.17
novel_NIR_12283	chr12	6688226	6688453	-	6688226	6689368	A5SS	ENST00000396801.7	novel	0.26	21	61	21	61	y	0.17	10	48	10	48	y	0.2	16	63	16	63	y	0.1	7	63	7	63	n	0.13	11	75	11	75	n	0.1	5	45	5	45	n	0.0493723	-3.53553	down	ENSG00000126746.17
novel_NIR_12291	chr12	6724378	6724614	+	6724179	6724614	A5SS	ENST00000543155.5	novel	0.16	32	173	32	173	y	0.14	26	154	26	154	n	0.19	71	303	71	303	y	0.1	26	226	26	226	n	0.07	22	283	22	283	n	0.1	20	175	20	175	n	0.0181308	-4.15761	down	ENSG00000111652.9
novel_NIR_12401	chr12	6970068	6970196	-	6966500	6970196	A3SS	ENST00000546111.5	novel	0.09	1	10	1	10	n	0.12	3	21	3	21	n	0.05	1	21	1	21	n	0.33	7	14	7	14	y	0.3	8	19	8	19	y	0.4	2	3	2	3	y	0.00319247	7.14927	up	ENSG00000215021.8
novel_NIR_12547	chr12	8235734	8238667	-	8235734;8237072	8236971;8238667	ES	ENST00000427893.2	novel	0.92	88	7.5	88	6;9	y	0.94	76	5	76	5;5	y	0.93	90	6.5	90	7;6	y	0.98	73	1.5	73	0;3	y	0.95	71	4	71	4;4	y	0.98	43	1	43	2;0	y	0.0366415	3.4641	up	ENSG00000164845.16
novel_NIR_12735	chr12	94997410	95002739	-	94971620	95002739	A3SS	ENST00000547986.5	novel	0.13	18	119	18	119	n	0.16	16	87	16	87	y	0.1	18	161	18	161	n	0.06	9	144	9	144	n	0	0	122	0	122	n	0.02	2	109	2	109	n	0.0139275	-4.18004	down	ENSG00000184752.12
novel_NIR_12805	chr12	98537572	98544951	+	98537572	98546359	A3SS	ENST00000393053.6	novel	0.31	24	54	24	54	y	0.23	13	44	13	44	y	0.16	7	38	7	38	n	0.49	26	27	26	27	n	0.36	20	36	20	36	n	0.39	18	28	18	28	n	0.0375102	3.07694	up	ENSG00000120802.13
novel_NIR_12879	chr13	110615647	110622216	+	110615647	110627439	A3SS	ENST00000424185.6	novel	0.95	55	3	55	3	n	0.93	42	3	42	3	y	0.92	94	8	94	8	n	0.99	71	1	71	1	n	1	73	0	73	0	n	0.97	58	2	58	2	n	0.0128867	4.27618	up	ENSG00000213995.11
novel_NIR_12882	chr13	110615647;110622366	110622216;110627439	+	110615647	110627439	cassetteExon	ENST00000424185.6	novel	0.91	30.5	3	55;6	3	y	0.88	21	3	42;0	3	n	0.86	48	8	94;2	8	y	0.97	36.5	1	71;2	1	y	1	37	0	73;1	0	n	0.94	29.5	2	58;1	2	n	0.0196163	3.83349	up	ENSG00000213995.11
novel_NIR_12893	chr13	110893263	110900530	-	110893263	110894109	A5SS&ES	ENST00000310847.8	novel	0.21	11	41	11	41	n	0.37	14	24	14	24	y	0.3	14	33	14	33	n	0.19	8	35	8	35	n	0.08	2	22	2	22	n	0.06	1	15	1	15	n	0.0415694	-2.98279	down	ENSG00000088448.14
novel_NIR_12894	chr13	110893263	110900530	-	110893263	110906033	A5SS	ENST00000267339.6	novel	0.15	11	64	11	64	n	0.21	14	54	14	54	y	0.18	14	64	14	64	n	0.08	8	98	8	98	n	0.02	2	86	2	86	n	0.01	1	67	1	67	n	0.00778739	-5.13948	down	ENSG00000088448.14
novel_NIR_12897	chr13	110893263;110900661	110900530;110906033	-	110893263;110894202	110894109;110906033	MXE	ENST00000310847.8	novel	0.13	5.5	37.5	11;0	41;34	n	0.23	7	23	14;0	24;22	n	0.22	8.5	30	14;3	33;27	y	0.12	4.5	33.5	8;1	35;32	n	0.04	1	27	2;0	22;32	n	0.03	0.5	16.5	1;0	15;18	n	0.0388034	-3.04539	down	ENSG00000088448.14
novel_NIR_12898	chr13	110893263;110900694	110900530;110906033	-	110893263;110894202	110894109;110906033	MXE	ENST00000310847.8	novel	0.16	7	37.5	11;3	41;34	y	0.23	7	23	14;0	24;22	n	0.21	8	30	14;2	33;27	y	0.13	5	33.5	8;2	35;32	n	0.07	2	27	2;2	22;32	n	0.11	2	16.5	1;3	15;18	n	0.0250282	-3.54291	down	ENSG00000088448.14
novel_NIR_12907	chr13	110894202;110904780	110904745;110906033	-	110894202	110906033	cassetteExon	ENST00000310847.8	novel	0.15	6	34	1;11	34	n	0.14	3.5	22	0;7	22	n	0.22	7.5	27	2;13	27	y	0.07	2.5	32	0;5	32	n	0	0	32	0;0	32	n	0	0	18	0;0	18	n	0.0130713	-4.27366	down	ENSG00000088448.14
novel_NIR_12908	chr13	110904342	110906033	-	110894202	110906033	A3SS	ENST00000310847.8	novel	0.21	9	34	9	34	y	0.27	8	22	8	22	y	0.25	9	27	9	27	y	0.06	2	32	2	32	n	0.06	2	32	2	32	n	0.1	2	18	2	18	n	0.00204897	-7.68854	down	ENSG00000088448.14
novel_NIR_12909	chr13	110904780	110906033	-	110893263	110906033	A3SS	ENST00000267339.6	novel	0.15	11	64	11	64	y	0.11	7	54	7	54	n	0.17	13	64	13	64	y	0.05	5	98	5	98	n	0	0	86	0	86	n	0	0	67	0	67	n	0.00648555	-5.2197	down	ENSG00000088448.14
novel_NIR_12910	chr13	110904780	110906033	-	110894202	110906033	A3SS	ENST00000310847.8	novel	0.24	11	34	11	34	n	0.24	7	22	7	22	y	0.33	13	27	13	27	n	0.14	5	32	5	32	n	0	0	32	0	32	n	0	0	18	0	18	n	0.021563	-4.02564	down	ENSG00000088448.14
novel_NIR_12937	chr13	113185560	113187200	-	113185560	113190872	A5SS	ENST00000622406.4	novel	0.24	83	258	83	258	y	0.29	68	164	68	164	y	0.2	67	271	67	271	n	0.16	52	280	52	280	y	0.09	26	257	26	257	n	0.06	13	194	13	194	n	0.0244629	-3.54965	down	ENSG00000126226.21
novel_NIR_12963	chr13	113585849	113585966	+	113585849	113610996	A3SS	ENST00000375370.9	novel	0.12	46	332	46	332	n	0.23	83	285	83	285	y	0.24	132	416	132	416	y	0.39	217	346	217	346	y	0.33	233	483	233	483	y	0.29	159	398	159	398	y	0.0478767	2.9052	up	ENSG00000198176.12
novel_NIR_12978	chr13	114282127	114286519	+	114282127;114282943	114282837;114286519	ES	ENST00000351487.5	novel	0.11	11	89	11	94;84	n	0.04	3	75.5	3	78;73	n	0	0	96.5	0	105;88	n	0.19	18	78	18	88;68	y	0.2	25	98	25	126;70	y	0.19	23	98.5	23	121;76	y	0.0454542	4.43511	up	ENSG00000169062.14
novel_NIR_12982	chr13	18195411;18197626	18197562;18218999	+	18195411	18218999	cassetteExon	ENST00000623511.1	novel	0.29	18	45	19;17	45	y	0.2	8.5	33	9;8	33	y	0.18	9	41	10;8	41	y	0.08	3.5	40	3;4	40	n	0.07	3.5	50	4;3	50	n	0.05	1	18	2;0	18	n	0.0364753	-4.48127	down	ENSG00000279516.1
novel_NIR_12983	chr13	18195411;18197626	18197562;18227479	+	18195411;18222581	18218999;18227479	MXE	ENST00000623511.1	novel	0.23	10.5	34.5	19;2	45;24	y	0.18	5.5	25	9;2	33;17	y	0.13	5	33	10;0	41;25	n	0.05	1.5	26.5	3;0	40;13	n	0.06	2	33.5	4;0	50;17	n	0.07	1	14	2;0	18;10	n	0.0484542	-4.0762	down	ENSG00000279516.1
novel_NIR_12992	chr13	18230107	18232317	+	18230107	18230503	3pMXE	ENST00000623511.1	novel	0.79	38	10	38	10	y	0.77	33	10	33	10	y	0.74	61	21	61	21	y	0.88	37	5	37	5	y	0.85	58	10	58	10	y	0.89	39	5	39	5	y	0.00533623	5.65685	up	ENSG00000279516.1
novel_NIR_13109	chr13	30283791	30306679	-	30283791	30306940	A5SS	ENST00000380617.7	novel	1	5	0	5	0	y	1	1	0	1	0	n	0.83	5	1	5	1	y	-	-	-	-	-	-	0.33	6	12	6	12	y	0.5	2	2	2	2	y	0.0394304	-5.17176	down	ENSG00000102781.13
novel_NIR_13202	chr13	37047936	37051488	-	37047936;37048599	37048564;37051488	ES	ENST00000360252.8	novel	0.27	27	74	27	76;72	y	0.35	31	57	31	55;59	y	0.29	37	88.5	37	90;87	y	0.17	14	68	14	74;62	y	0.24	23	73	23	70;76	y	0.22	27	94.5	27	103;86	y	0.0436657	-2.9352	down	ENSG00000102710.19
novel_NIR_13471	chr13	72731387	72737962	+	72731387;72735005	72734960;72737962	ES	ENST00000390667.9	novel	0.18	8	36	8	33;39	y	0.12	4	30	4	27;33	n	0.27	9	24.5	9	18;31	y	0	0	17	0	16;18	n	0	0	27.5	0	29;26	n	0.04	1	23.5	1	20;27	n	0.0457954	-3.87574	down	ENSG00000136122.15
novel_NIR_13472	chr13	72731387	72737962	+	72735005	72737962	A5SS&ES	ENST00000377815.4	novel	0.17	8	39	8	39	y	0.11	4	33	4	33	n	0.23	9	31	9	31	y	0	0	18	0	18	n	0	0	26	0	26	n	0.04	1	27	1	27	n	0.0325837	-4.22072	down	ENSG00000136122.15
novel_NIR_13542	chr13	95594086	95606003	-	95594086;95599424	95599365;95606003	ES	ENST00000361396.6	novel	0.6	17	11.5	17	11;12	y	0.56	9	7	9	6;8	y	0.47	19	21	19	25;17	y	0.25	7	20.5	7	20;21	y	0.35	8	15	8	14;16	y	0.4	17	25.5	17	30;21	y	0.0236921	-3.58976	down	ENSG00000134874.17
novel_NIR_13545	chr13	95599424;95602588	95602423;95606003	-	95599424	95606003	cassetteExon	ENST00000361396.6	novel	0.25	4	12	4;4	12	y	0.11	1	8	0;2	8	n	0.26	6	17	11;1	17	n	0	0	21	0;0	21	n	0	0	16	0;0	16	n	0.05	1	21	2;0	21	n	0.0470796	-3.71038	down	ENSG00000134874.17
novel_NIR_13654	chr14	100831534	100836167	+	100831534;100835879	100835739;100836167	ES	ENST00000522771.6	novel	0.79	15	4	15	0;8	y	0.7	7	3	7	2;4	y	0.96	11	0.5	11	0;1	y	0.57	4	3	4	0;6	y	0.34	5	9.5	5	0;19	y	0.15	1	5.5	1	0;11	n	0.0409167	-3.23168	down	ENSG00000214548.14
novel_NIR_13655	chr14	100831534	100836167	+	100835879	100836167	A5SS&ES	ENST00000412736.6	novel	0.65	15	8	15	8	y	0.64	7	4	7	4	y	0.92	11	1	11	1	y	0.4	4	6	4	6	y	0.21	5	19	5	19	y	0.08	1	11	1	11	n	0.0178336	-3.88089	down	ENSG00000214548.14
novel_NIR_13716	chr14	102139987	102194938	+	102140172	102194938	A5SS	ENST00000335263.9	novel	0.21	39	146	39	146	y	0.23	36	118	36	118	y	0.17	30	144	30	144	y	0.13	19	129	19	129	n	0.07	12	149	12	149	n	0.11	11	87	11	87	n	0.016011	-4.00892	down	ENSG00000140153.17
novel_NIR_13780	chr14	102344389	102355768	-	102348759	102355768	3pMXE	ENST00000541568.6	novel	0.33	2	4	2	4	y	0.3	3	7	3	7	y	0.4	10	15	10	15	y	0.12	3	22	3	22	n	0	0	33	0	33	n	0.12	2	14	2	14	n	0.00767153	-5.29023	down	ENSG00000100865.14
novel_NIR_13797	chr14	103107543	103108396	+	103107543;103107783	103107631;103108396	ES	ENST00000380069.7	novel	0.67	1	0.5	1	1;0	n	1	3	0	3	0;0	y	0.8	2	0.5	2	1;0	y	0.22	2	7	2	6;8	y	0.29	6	15	6	13;17	y	0	0	9.5	0	8;11	n	0.00748347	-5.03392	down	ENSG00000205436.7
novel_NIR_13799	chr14	103108517	103119026	+	103108517	103110031	3pMXE	ENST00000380069.7	novel	0.71	5	2	5	2	y	0.67	2	1	2	1	y	0.75	12	4	12	4	y	0.1	2	18	2	18	n	0.31	4	9	4	9	y	0	0	13	0	13	n	0.0193291	-6.08492	down	ENSG00000205436.7
novel_NIR_13828	chr14	103711661	103715424	-	103711567	103715424	A3SS	ENST00000352127.11	novel	0.33	18	36	18	36	y	0.38	21	35	21	35	y	0.33	37	74	37	74	y	0.23	24	81	24	81	y	0.21	19	70	19	70	y	0.17	9	43	9	43	y	0.00415387	-5.9065	down	ENSG00000126215.13
novel_NIR_13829	chr14	103711661	103715424	-	103712931	103715424	A3SS&ES	ENST00000555055.5	novel	0.35	18	34	18	34	y	0.42	21	29	21	29	y	0.4	37	56	37	56	y	0.26	24	68	24	68	y	0.33	19	39	19	39	y	0.28	9	23	9	23	y	0.0273571	-3.39683	down	ENSG00000126215.13
novel_NIR_13926	chr14	105491118	105491622	+	105491132	105491622	A5SS	ENST00000329886.11	novel	1	17	0	17	0	y	1	15	0	15	0	y	0.82	42	9	42	9	y	0.45	21	26	21	26	y	0.74	34	12	34	12	y	0.68	17	8	17	8	y	0.0485559	-2.96441	down	ENSG00000185347.17
novel_NIR_13928	chr14	105491360	105491622	+	105491132	105491622	A5SS	ENST00000329886.11	novel	1	53	0	53	0	y	1	52	0	52	0	y	0.89	71	9	71	9	y	0.74	74	26	74	26	y	0.8	49	12	49	12	y	0.85	45	8	45	8	y	0.0272794	-3.43401	down	ENSG00000185347.17
novel_NIR_13980	chr14	20381401	20381913	-	20381401;20381686	20381553;20381913	ES	ENST00000262715.9	novel	0.62	13	8	13	9;7	y	0.78	14	4	14	7;1	y	0.61	7	4.5	7	2;7	y	0	0	2	0	0;4	n	0.11	1	8	1	8;8	n	0.26	3	8.5	3	7;10	y	0.00555829	-5.85714	down	ENSG00000129566.12
novel_NIR_14135	chr14	23047374	23049027	-	23047374;23048479	23047461;23049027	ES	ENST00000487137.6	novel	0.18	6	28	6	37;19	y	0.09	2	20	2	26;14	n	0.11	5	41	5	43;39	n	0.05	2	34.5	2	47;22	n	0	0	42	0	57;27	n	0	0	24	0	30;18	n	0.0353986	-3.44049	down	ENSG00000139880.19
novel_NIR_14143	chr14	23285611	23285913	-	23277187	23285913	A3SS	ENST00000357460.6	novel	0.16	12	62	12	62	y	0.07	5	64	5	64	n	0.21	20	77	20	77	y	0.34	27	53	27	53	y	0.33	35	71	35	71	y	0.37	25	43	25	43	y	0.0312	4.68521	up	ENSG00000215271.7
novel_NIR_14185	chr14	23564221	23564333	-	23564159	23564333	A3SS	ENST00000308724.9	novel	0.4	17	25	17	25	y	0.26	12	34	12	34	y	0.39	37	59	37	59	y	0.2	25	100	25	100	y	0.09	7	68	7	68	n	0.14	14	83	14	83	n	0.0242288	-3.74556	down	ENSG00000213983.11
novel_NIR_14187	chr14	23566419	23567111	-	23566419;23566686	23566562;23567111	ES	ENST00000308724.9	novel	0.51	44	42	44	30;54	y	0.42	32	44.5	32	11;78	y	0.44	59	74	59	44;104	y	0.22	34	119	34	89;149	y	0.18	32	141.5	32	91;192	y	0.09	13	125	13	72;178	n	0.00475428	-6.22254	down	ENSG00000213983.11
novel_NIR_14281	chr14	24240875	24241184	-	24240875	24241675	A5SS	ENST00000626689.2	novel	0.27	9	24	9	24	y	0.31	5	11	5	11	y	0.28	8	21	8	21	y	0.19	3	13	3	13	y	0.25	5	15	5	15	y	0.23	3	10	3	10	y	0.0483038	-2.9673	down	ENSG00000092330.15
novel_NIR_14399	chr14	34972064	34982430	-	34969307	34982430	A3SS	ENST00000556355.5	novel	0.8	4	1	4	1	y	0.8	8	2	8	2	y	0.54	7	6	7	6	y	0.2	2	8	2	8	y	0.27	6	16	6	16	y	0.33	1	2	1	2	n	0.0221598	-4.72876	down	ENSG00000258704.5
novel_NIR_14439	chr14	37198104;37240569	37240433;37247103	+	37198104;37227838	37219553;37247103	MXE	ENST00000396294.6	novel	0.32	4.5	9.5	3;6	11;8	y	0.18	1.5	7	0;3	9;5	n	0.32	4	8.5	4;4	8;9	y	0	0	8	0;0	12;4	n	0	0	10.5	0;0	16;5	n	0.12	1	7	0;2	10;4	n	0.0199925	-3.79628	down	ENSG00000151338.18
novel_NIR_14489	chr14	44937812	44945030	-	44934558	44945030	A3SS	ENST00000396128.8	novel	0.22	2	7	2	7	y	0.22	2	7	2	7	y	0.17	2	10	2	10	y	0.06	1	17	1	17	n	0	0	6	0	6	n	0	0	10	0	10	n	0.0024144	-7.04203	down	ENSG00000179454.13
novel_NIR_14780	chr14	61683091	61695707	-	61681575	61695707	A3SS	ENST00000557544.1	novel	1	5	0	5	0	y	0.8	4	1	4	1	y	0.6	3	2	3	2	n	0.5	5	5	5	5	y	0.2	2	8	2	8	y	0.11	1	8	1	8	n	0.0325585	-3.21163	down	ENSG00000258777.1
novel_NIR_14824	chr14	64926080	64940479	+	64926080	65004249	A3SS	ENST00000549987.1	novel	0.32	7	15	7	15	y	0.5	10	10	10	10	y	0.62	10	6	10	6	y	0.25	6	18	6	18	y	0	0	11	0	11	n	0	0	4	0	4	n	0.030332	-3.2891	down	ENSG00000125954.12
novel_NIR_14885	chr14	68468250	68497124	+	68468250	68477648	3pMXE	ENST00000471583.5	novel	0.21	6	23	6	23	y	0.07	2	25	2	25	n	0.21	8	31	8	31	y	0.38	12	20	12	20	y	0.4	10	15	10	15	y	0.37	7	12	7	12	y	0.0381569	4.63229	up	ENSG00000182185.18
novel_NIR_14954	chr14	69458464	69461697	+	69455866	69461697	A5SS	ENST00000556605.5	novel	0.62	5	3	5	3	y	0.57	4	3	4	3	y	0.75	3	1	3	1	y	0.2	3	12	3	12	y	0	0	7	0	7	n	0	0	9	0	9	n	0.00290244	-6.77808	down	ENSG00000029364.11
novel_NIR_14955	chr14	69458729	69461697	+	69455866	69461697	A5SS	ENST00000556605.5	novel	0.8	12	3	12	3	y	0.57	4	3	4	3	y	0.88	7	1	7	1	y	0.4	8	12	8	12	y	0.36	4	7	4	7	y	0.1	1	9	1	9	n	0.0247964	-3.5047	down	ENSG00000029364.11
novel_NIR_15021	chr14	73569396	73573388	+	73569883	73573388	A5SS	ENST00000238651.9	novel	0.17	102	513	102	513	y	0.18	100	448	100	448	y	0.17	134	667	134	667	y	0.11	80	675	80	675	n	0.13	97	663	97	663	n	0.13	65	439	65	439	n	0.00719274	-6.7082	down	ENSG00000119673.14
novel_NIR_15120	chr14	75428606;75431901	75431681;75437898	+	75428606	75437898	cassetteExon	ENST00000435893.6	novel	0.66	11.5	6	1;22	6	n	0.54	10.5	9	11;10	9	y	0.5	14	14	6;22	14	y	0.33	5	10	0;10	10	n	0.3	5.5	13	5;6	13	y	0.42	5	7	0;10	7	n	0.0257338	-3.60555	down	ENSG00000140044.12
novel_NIR_15261	chr14	90397233;90398488	90398452;90398991	+	90397233	90398991	cassetteExon	ENST00000447653.7	novel	0.36	23	41	30;16	41	y	0.3	10.5	24	17;4	24	y	0.5	27	27	24;30	27	y	0.25	10.5	32	6;15	32	y	0.14	8.5	51	6;11	51	n	0.14	8	50	10;6	50	n	0.0497839	-3.0137	down	ENSG00000198668.10
novel_NIR_15262	chr14	90397233;90398560	90398452;90398991	+	90397233	90398991	cassetteExon	ENST00000447653.7	novel	0.3	17.5	41	30;5	41	y	0.26	8.5	24	17;0	24	n	0.32	12.5	27	24;1	27	n	0.11	4	32	6;2	32	n	0.06	3.5	51	6;1	51	n	0.09	5	50	10;0	50	n	0.000977493	-9.04363	down	ENSG00000198668.10
novel_NIR_15321	chr14	93324865	93332820	-	93296157	93332820	A3SS	ENST00000334746.9	novel	0.28	13	34	13	34	y	0.2	4	16	4	16	y	0.31	21	47	21	47	y	0.11	5	41	5	41	n	0.18	6	28	6	28	y	0.08	3	35	3	35	n	0.0344884	-3.16587	down	ENSG00000011114.14
novel_NIR_15416	chr14	96204959	96222910	+	96204959	96237074	A3SS	ENST00000539359.1	novel	0.26	10	29	10	29	y	0.23	3	10	3	10	y	0.24	8	25	8	25	y	0.14	4	24	4	24	n	0.18	9	40	9	40	y	0.09	4	40	4	40	n	0.0431131	-3.88057	down	ENSG00000168398.6
novel_NIR_15554	chr15	22561789;22562731	22562643;22562949	+	22561789	22562949	cassetteExon	ENST00000613386.4	novel	0.06	5.5	80	4;7	80	n	0.02	1	65	0;2	65	n	0	0	75	0;0	75	n	0.09	3.5	35	3;4	35	n	0.08	6	68	5;7	68	n	0.15	15.5	90	17;14	90	y	0.0489175	2.84828	up	ENSG00000276550.4
novel_NIR_15582	chr15	22838947;22839174	22839062;22851639	+	22838947;22845267	22845146;22851639	MXE	ENST00000359727.8	novel	0.15	13.5	76.5	3;24	17;136	y	0.08	5	54	1;9	16;92	n	0.13	12.5	83.5	6;19	23;144	n	0.25	16	48	2;30	15;81	y	0.21	20	74.5	8;32	28;121	y	0.29	28.5	69.5	6;51	35;104	y	0.0142171	4.18124	up	ENSG00000140157.14
novel_NIR_15592	chr15	23006352	23009945	-	23006352;23008881	23008699;23009945	ES	ENST00000615383.4	novel	0.2	15	59	15	58;60	y	0.19	17	74.5	17	67;82	y	0.18	20	90	20	80;100	y	0	0	63.5	0	65;62	n	0	0	110	0	71;149	n	0.04	3	73	3	66;80	n	0.00187868	-12.159	down	ENSG00000275835.4
novel_NIR_15593	chr15	23309735	23310152	+	23309735	23310188	A3SS	ENST00000619355.1	novel	0.36	5	9	5	9	y	0.29	2	5	2	5	y	0.25	1	3	1	3	n	0.4	2	3	2	3	y	0.43	3	4	3	4	y	0.5	3	3	3	3	y	0.0308358	3.27872	up	ENSG00000274471.1
novel_NIR_15724	chr15	28641226	28641430	+	28641312	28641430	A5SS	ENST00000529624.5	novel	0.26	7	20	7	20	y	0.3	6	14	6	14	y	0.36	5	9	5	9	y	0	0	10	0	10	n	0	0	11	0	11	n	0.19	3	13	3	13	y	0.0440607	-3.49206	down	ENSG00000206149.10
novel_NIR_15866	chr15	34360209	34362196	-	34360209;34361532	34361400;34362196	ES	ENST00000314891.10	novel	0.28	41	105	41	102;108	y	0.21	25	93	25	81;105	y	0.25	52	152	52	142;162	y	0.17	39	192.5	39	197;188	y	0.17	42	207.5	42	191;224	y	0.12	25	178	25	153;203	n	0.0251634	-3.556	down	ENSG00000176454.13
novel_NIR_16041	chr15	43189280	43190325	+	43189280;43190151	43190055;43190325	ES	ENST00000300213.8	novel	0.18	29	134	29	136;132	y	0.16	20	102.5	20	80;125	y	0.17	36	173	36	161;185	y	0.07	15	199	15	198;200	n	0.03	8	249	8	245;253	n	0.02	4	160.5	4	161;160	n	0.00716518	-7.96084	down	ENSG00000166946.13
novel_NIR_16089	chr15	43827092	43828075	+	43827092	43827965	A3SS	ENST00000263795.10	novel	0.14	12	71	12	71	n	0.17	12	60	12	60	y	0.13	19	125	19	125	n	0.02	2	98	2	98	n	0.06	8	126	8	126	n	0.03	3	104	3	104	n	0.00293694	-6.47183	down	ENSG00000092470.11
novel_NIR_16123	chr15	45415809	45417269	+	45415779	45417269	A5SS	ENST00000305560.10	novel	0.16	12	65	12	65	y	0.12	7	52	7	52	n	0.15	14	77	14	77	y	0.07	5	65	5	65	n	0.02	1	64	1	64	n	0.03	2	71	2	71	n	0.0069941	-5.31646	down	ENSG00000171763.17
novel_NIR_16159	chr15	45646008	45658907	+	45632015	45658907	A5SS	ENST00000568606.5	novel	0.85	28	5	28	5	y	0.87	41	6	41	6	y	0.74	23	8	23	8	y	1	35	0	35	0	y	0.95	36	2	36	2	y	0.98	49	1	49	1	y	0.0475749	3.64791	up	ENSG00000137767.13
novel_NIR_16176	chr15	48878272	48878867	+	48878272	48878339	3pMXE	ENST00000560490.1	novel	0.38	18	30	18	30	y	0.24	9	29	9	29	y	0.21	9	33	9	33	y	0	0	38	0	38	n	0.04	3	66	3	66	n	0.11	4	33	4	33	n	0.0291172	-3.68782	down	ENSG00000255302.3
novel_NIR_16212	chr15	50725323;50726126	50726073;50726321	-	50725323	50726321	cassetteExon	ENST00000261854.9	novel	0.17	56	269	43;69	269	y	0.2	42.5	166	40;45	166	y	0.14	50.5	312	43;58	312	n	0.29	93	228	91;95	228	y	0.23	89.5	299	83;96	299	y	0.25	70.5	209	72;69	209	y	0.0247783	3.50584	up	ENSG00000138600.9
novel_NIR_16225	chr15	51463496	51465566	-	51463496;51464876	51464675;51465566	ES	ENST00000251076.9	novel	0.17	4	19	4	19;19	y	0.22	4	14	4	14;14	y	0.29	6	15	6	4;26	y	0	0	6	0	7;5	n	0	0	21.5	0	33;10	n	0.13	4	27	4	30;24	n	0.0320665	-3.29868	down	ENSG00000104093.13
novel_NIR_16248	chr15	52346461	52351254	-	52346461;52348826	52348818;52351254	ES	ENST00000399231.7	novel	0.33	17	34.5	17	35;34	y	0.38	13	21.5	13	22;21	y	0.35	21	39.5	21	37;42	y	0.08	3	34	3	34;34	n	0.17	8	39.5	8	38;41	y	0.15	7	40	7	35;45	y	0.00540461	-7.11696	down	ENSG00000197535.14
novel_NIR_16301	chr15	56365670	56412302	+	56394834	56412302	A5SS&ES	ENST00000537232.5	novel	0.11	2	16	2	16	n	0	0	8	0	8	n	0	0	31	0	31	n	0.32	7	15	7	15	y	0.23	5	17	5	17	y	0.18	4	18	4	18	y	0.0202233	3.7593	up	ENSG00000151575.14
novel_NIR_16364	chr15	60386086	60396151	-	60386086	60397871	A5SS	ENST00000332680.8	novel	0.23	138	467	138	467	n	0.21	95	356	95	356	y	0.16	133	674	133	674	n	0.13	92	605	92	605	n	0.1	79	688	79	688	n	0.08	43	494	43	494	n	0.0232926	-3.80789	down	ENSG00000182718.16
novel_NIR_16365	chr15	60386086	60396280	-	60386086	60397871	A5SS	ENST00000332680.8	novel	0.2	120	467	120	467	n	0.17	71	356	71	356	y	0.19	158	674	158	674	n	0.16	113	605	113	605	y	0.15	117	688	117	688	y	0.15	86	494	86	494	y	0.0493723	-3.53553	down	ENSG00000182718.16
novel_NIR_16368	chr15	60386086;60396427	60396373;60397943	-	60386086;60390317	60390213;60397943	MXE	ENST00000396024.7	novel	0.18	122.5	570	133;112	986;154	y	0.15	69.5	409.5	54;85	709;110	y	0.15	118	655.5	85;151	1152;159	y	0.11	67.5	566.5	34;101	977;156	n	0.11	58	492	27;89	850;134	n	0.1	41.5	383	22;61	676;90	n	0.0241143	-5.05964	down	ENSG00000182718.16
novel_NIR_16369	chr15	60390317	60397258	-	60390317	60397943	A5SS	ENST00000396024.7	novel	0.53	174	154	174	154	n	0.49	107	110	107	110	y	0.51	166	159	166	159	y	0.37	92	156	92	156	y	0.36	74	134	74	134	n	0.3	38	90	38	90	y	0.00641929	-6.742	down	ENSG00000182718.16
novel_NIR_16373	chr15	60390317;60396427	60396151;60397943	-	60390317	60397943	cassetteExon	ENST00000396024.7	novel	0.3	66	154	20;112	154	y	0.3	47	110	9;85	110	y	0.34	82.5	159	14;151	159	y	0.25	51.5	156	2;101	156	y	0.27	49	134	9;89	134	y	0.26	31	90	1;61	90	n	0.0410356	-3.67065	down	ENSG00000182718.16
novel_NIR_16374	chr15	60390317;60396427	60396280;60397943	-	60390317	60397943	cassetteExon	ENST00000396024.7	novel	0.33	74.5	154	37;112	154	y	0.32	52	110	19;85	110	y	0.36	88.5	159	26;151	159	y	0.27	58.5	156	16;101	156	y	0.28	51	134	13;89	134	y	0.3	38	90	15;61	90	y	0.026817	-3.57771	down	ENSG00000182718.16
novel_NIR_16378	chr15	60390317;60397356	60397258;60397943	-	60390317	60397943	cassetteExon	ENST00000396024.7	novel	0.37	89.5	154	174;5	154	y	0.33	53.5	110	107;0	110	n	0.34	83	159	166;0	159	n	0.23	46	156	92;0	156	n	0.22	38	134	74;2	134	y	0.17	19	90	38;0	90	n	0.00528759	-6.33174	down	ENSG00000182718.16
novel_NIR_16516	chr15	64911964;64912313	64912264;64917386	+	64911964;64915900	64915797;64917386	MXE	ENST00000319580.12	novel	0.41	3.5	5	6;1	1;9	n	0.27	1.5	4	3;0	4;4	n	0.62	2.5	1.5	3;2	1;2	y	0.17	3	15	6;0	11;19	n	0	0	1.5	0;0	0;3	n	0	0	5.5	0;0	5;6	n	0.0451715	-3.23518	down	ENSG00000166839.16
novel_NIR_16554	chr15	65397157	65400806	-	65396989	65400806	A3SS	ENST00000352385.2	novel	0.29	8	20	8	20	y	0.39	7	11	7	11	y	0.2	7	28	7	28	y	0.16	3	16	3	16	y	0	0	13	0	13	n	0.09	3	30	3	30	n	0.0445351	-2.9247	down	ENSG00000103742.11
novel_NIR_16563	chr15	65454415;65455841	65455654;65456225	-	65454415	65456225	cassetteExon	ENST00000341861.9	novel	0.2	10	39	10;10	39	y	0.12	4.5	32	3;6	32	n	0.19	5	22	0;10	22	n	0.04	0.5	12	0;1	12	n	0	0	47	0;0	47	n	0.05	1.5	27	1;2	27	n	0.0142005	-4.75556	down	ENSG00000074603.18
novel_NIR_16565	chr15	65454415;65455841	65455755;65456225	-	65454415	65456225	cassetteExon	ENST00000341861.9	novel	0.15	7	39	4;10	39	y	0.11	4	32	2;6	32	n	0.19	5	22	0;10	22	n	0.04	0.5	12	0;1	12	n	0	0	47	0;0	47	n	0.05	1.5	27	1;2	27	n	0.0167445	-4.33389	down	ENSG00000074603.18
novel_NIR_16566	chr15	65455841	65456225	-	65452102	65456225	A3SS	ENST00000321147.10	novel	0.36	10	18	10	18	y	0.32	6	13	6	13	y	0.3	10	23	10	23	y	0.04	1	26	1	26	n	0	0	12	0	12	n	0.09	2	20	2	20	n	0.00149536	-9.00998	down	ENSG00000074603.18
novel_NIR_16793	chr15	72221284;72229654	72229547;72231116	-	72221284	72231116	cassetteExon	ENST00000449901.6	novel	0.13	9.5	62	5;14	62	n	0.09	5.5	56	1;10	56	n	0.06	5.5	80	2;9	80	n	0.2	7.5	30	0;15	30	n	0.23	10.5	35	2;19	35	y	0.15	4.5	25	0;9	25	n	0.0327216	3.23498	up	ENSG00000067225.17
novel_NIR_16903	chr15	74838504	74839010	-	74838504;74838745	74838643;74839010	ES	ENST00000440863.6	novel	0.16	19	97	19	109;85	y	0.11	17	139	17	137;141	n	0.09	16	156	16	164;148	n	0.03	6	219.5	6	232;207	n	0.02	5	253	5	285;221	n	0.03	6	167.5	6	169;166	n	0.0432515	-4.42719	down	ENSG00000140474.12
novel_NIR_17076	chr15	79314005	79314541	+	79314005	79411400	A3SS	ENST00000424155.6	novel	0.94	72	5	72	5	y	0.77	40	12	40	12	y	0.71	44	18	44	18	y	0.63	24	14	24	14	n	0.57	31	23	31	23	y	0.45	10	12	10	12	y	0.0452475	-2.95499	down	ENSG00000166557.12
novel_NIR_17292	chr15	85089416	85090718	+	85089416	85097948	A3SS	ENST00000339708.9	novel	0.29	2	5	2	5	y	0.29	2	5	2	5	y	0.37	7	12	7	12	y	0	0	4	0	4	n	0	0	19	0	19	n	0.09	1	10	1	10	n	0.00214087	-7.14191	down	ENSG00000073417.14
novel_NIR_17386	chr15	89633292	89633686	-	89633266	89633686	A3SS	ENST00000394412.7	novel	0.16	10	54	10	54	y	0.08	6	65	6	65	n	0.1	5	46	5	46	n	0.02	1	41	1	41	n	0.01	1	84	1	84	n	0	0	40	0	40	n	0.0435487	-4.18004	down	ENSG00000166813.14
novel_NIR_17434	chr15	90902975	90904190	+	90903432	90904190	5pMXE	ENST00000559717.5	novel	0.58	36	26	36	26	y	0.42	23	32	23	32	y	0.44	33	42	33	42	y	0.19	15	62	15	62	y	0.34	27	53	27	53	y	0.29	18	44	18	44	y	0.0374804	-3.08844	down	ENSG00000196547.14
novel_NIR_17619	chr16	119255	138150	-	119255;130591	130522;138150	ES	ENST00000620134.4	novel	0.15	25	140	25	124;156	y	0.17	25	123	25	122;124	y	0.12	22	161	22	157;165	n	0.1	19	180	19	167;193	n	0.08	19	209	19	189;229	n	0.08	13	148.5	13	138;159	n	0.0370313	-3.75326	down	ENSG00000103148.15
novel_NIR_17624	chr16	1195659	1195926	+	1195565	1195926	A5SS	ENST00000348261.9	novel	0.4	4	6	4	6	y	0.58	7	5	7	5	y	0.35	8	15	8	15	y	0.06	2	32	2	32	n	0	0	30	0	30	n	0.05	1	21	1	21	n	0.0222355	-5.62744	down	ENSG00000196557.10
novel_NIR_17650	chr16	1309773	1312397	+	1309773	1312347	A3SS	ENST00000397515.6	novel	0.21	26	98	26	98	y	0.27	41	110	41	110	y	0.2	36	141	36	141	y	0.17	27	136	27	136	y	0.14	20	120	20	120	n	0.08	9	104	9	104	n	0.0499571	-2.81673	down	ENSG00000103275.18
novel_NIR_17660	chr16	1371563	1379533	-	1371611	1379533	A3SS	ENST00000248104.11	novel	0.18	18	83	18	83	y	0.22	24	87	24	87	y	0.18	30	133	30	133	y	0.13	15	104	15	104	n	0.16	20	105	20	105	y	0.14	17	103	17	103	n	0.0428328	-3.12772	down	ENSG00000059145.18
novel_NIR_17665	chr16	1371611	1379549	-	1371611	1379533	A5SS	ENST00000248104.11	novel	0.11	10	83	10	83	n	0.15	15	87	15	87	y	0.11	16	133	16	133	n	0.07	8	104	8	104	n	0.05	5	105	5	105	n	0.07	8	103	8	103	n	0.0285958	-4.02492	down	ENSG00000059145.18
novel_NIR_17746	chr16	15373843	15378087	-	15373843	15378232	A5SS	ENST00000360151.8	novel	0.08	1	11	1	11	n	0	0	10	0	10	n	0.12	1	7	1	7	n	0.17	1	5	1	5	n	0.33	1	2	1	2	n	0.25	2	6	2	6	y	0.0377044	3.15447	up	ENSG00000183793.13
novel_NIR_17758	chr16	15617535	15619552	-	15617535	15620451	A5SS	ENST00000396368.7	novel	0.22	6	21	6	21	y	0.22	5	18	5	18	y	0.25	4	12	4	12	y	0	0	10	0	10	n	0	0	24	0	24	n	0.1	2	18	2	18	n	0.0203565	-5.65118	down	ENSG00000166783.19
novel_NIR_17853	chr16	1783036;1785927	1785639;1786537	+	1783036;1784066	1783877;1786537	MXE	ENST00000565987.5	novel	0.07	1	13	2;0	5;21	n	0.03	0.5	18	0;1	11;25	n	0.07	3	37.5	4;2	16;59	n	0.23	4.5	15	8;1	11;19	n	0.15	4	22.5	6;2	12;33	y	0.18	2	9	4;0	3;15	n	0.0147083	4.83735	up	ENSG00000095906.16
novel_NIR_17885	chr16	18382865	18383085	-	18382865	18382959	A5SS	ENST00000532415.5	novel	0.14	1	6	1	6	n	0	0	1	0	1	n	0	0	1	0	1	n	0.71	5	2	5	2	y	0.67	2	1	2	1	y	-	-	-	-	-	-	0.00199445	12.6711	up	ENSG00000254681.6
[truncated: 771 more rows]
[truncated: 4 more columns]

## Sheet: regulated AS events-IR
Table S7. List of RASEs
[truncated: 332 more rows]
