# Supplementary material for: Repression of the expression of proinflammatory genes by mitochondrial transcription factor A is linked to its alternative splicing regulation in human lung epithelial cells
Source: BMC Immunol. 2021 Dec 7;22:74. doi: 10.1186/s12865-021-00464-2 (PMC8650232; doi:10.1186/s12865-021-00464-2)
Supplement: Supplementary file 9 — Additional file 9. The GO enrichment analysis of the genes overlapped by DEG and AS. [file 12865_2021_464_MOESM9_ESM.xlsx]

## Sheet: RASG_DEG_overlap_GO_enrichment_
Table S8. The GO enrichment analysis of the genes overlapped by DEG and AS
#Term	Database	ID	Input number	Background number	P-Value	Corrected P-Value	Input	Hyperlink
positive regulation of transcription from RNA polymerase II promoter	Gene Ontology	GO:0045944	7	749	1.50203e-05	7.51013e-05	DDIT3|IRF7|CSF3|IFI16|HELZ2|NLRC5|SMARCA4	http://amigo.geneontology.org/amigo/term/GO:0045944
innate immune response	Gene Ontology	GO:0045087	5	754	0.00158751	0.00396876	HLA-C|NLRC5|IFI16|IRF7|B2M	http://amigo.geneontology.org/amigo/term/GO:0045087
regulation of transcription, DNA-dependent	Gene Ontology	GO:0006355	6	1305	0.00322752	0.00537921	DDIT3|MEF2B|ZNF79|PNN|SMARCA4|HMG20B	http://amigo.geneontology.org/amigo/term/GO:0006355
small molecule metabolic process	Gene Ontology	GO:0044281	6	1413	0.0048111	0.00601388	SPHK1|CPT1B|NT5C3A|PFKFB4|PPOX|HELZ2	http://amigo.geneontology.org/amigo/term/GO:0044281
transcription, DNA-dependent	Gene Ontology	GO:0006351	6	1857	0.0179145	0.0179145	MEF2B|IFI16|ZNF79|HELZ2|PNN|HMG20B	http://amigo.geneontology.org/amigo/term/GO:0006351
