# Supplementary material for: Repression of the expression of proinflammatory genes by mitochondrial transcription factor A is linked to its alternative splicing regulation in human lung epithelial cells
Source: BMC Immunol. 2021 Dec 7;22:74. doi: 10.1186/s12865-021-00464-2 (PMC8650232; doi:10.1186/s12865-021-00464-2)
Supplement: Supplementary file 10 — Additional file 10. The motif analysis. [file 12865_2021_464_MOESM10_ESM.xlsx]

## Sheet: Table S7A-AS_TF_motif
Table S9. The motif analysis
#AS_TF	MA_ID (motif ID)	up_enrich_motif sequence	down_enrich_motif sequence
ARNTL	MA0603.1	--	--
BACH1	MA0591.1	--	--
CREM	MA0609.2	--	--
DBP	MA0639.1	--	--
DDIT3	MA0019.1	--	--
E2F6	MA0471.2	GGCGGGAAAH;GGCGGGAARN;	CWGGCGGGAA;GGCGGGAAAH;GGCGGGAARN;
ELK1	MA0028.2	--	HACTTCCGGY;NRYTTCCGGH;NRYTTCCGGY;
ERF	MA0760.1	--	HACTTCCGGY;NRYTTCCGGH;NRYTTCCGGY;
ETV1	MA0761.2	--	ACAGGAAGTG;ASWTCCTGBT;AVCAGGAAGT;
ETV4	MA0764.2	--	ACAGGAAGTG;
FOSL1	MA1143.1	--	--
FOXJ3	MA0851.1	--	--
GABPA	MA0062.3	AGAGGAAGTG;	ACAGGAAGTG;AGAGGAAGTG;ASWTCCTGBT;AVCAGGAAGT;
HSF1	MA0486.2	--	--
HSF4	MA0771.1	--	--
IRF1	MA0050.2	GAAAGTGAAAGT;GAAASYGAAASY;	ACTTTCACTTTC;AGTTTCASTTTC;GAAAGTGAAAGT;GAAASYGAAASY;
IRF3	MA1418.1	GAAASYGAAASY;	AGTTTCASTTTC;GAAASYGAAASY;
IRF5	MA1420.1	GAAASYGAAASY;	GAAASYGAAASY;
IRF7	MA0772.1	GAAAGTGAAAGT;GAAASYGAAASY;	ACTTTCACTTTC;AGTTTCASTTTC;GAAAGTGAAAGT;GAAASYGAAASY;
ISL2	MA0914.1	BTBRAGTGSN;RRSCACTYAA;RSCACTYRAG;	AAGCACTTAA;BTBRAGTGSN;RRSCACTYAA;RSCACTYRAG;TTRAGTGSYK;
JDP2	MA0656.1	--	GATGACGTCA;
MAFG	MA0659.2	--	--
MAX	MA0059.1	--	GNCACGTG;
MITF	MA0620.3	--	GNCACGTG;
NFE2L1	MA0089.2	--	NATGASTCABNN;
NFIB	MA1643.1	--	CYTGGCABNSTGCCAR;YTGCCAAG;
NR1H3	MA0494.1	--	--
NRF1	MA0506.1	--	CTGCGCATGCGC;STGCGCATGCGC;
PPARD	MA1550.1	CAAAGGTCAG;	CAAAGGTCAG;
RELA	MA0107.1	--	GGAAATTCCC;WGGGGATTTCCC;
RFX5	MA0510.2	GTTGCCATGGCAACM;	--
RUNX1	MA0002.2	--	--
SHOX2	MA0720.1	--	--
STAT3	MA0144.2	SVYTTCCNGGAARB;	ATTTCCCAGVAKSCY;NYTTCCWGGAAR;
TBX18	MA1565.1	AGGTGTGAAM;	AGGTGTCA;AGGTGTGAAM;ANTTMRCASBNNNGTGYKAAN;
TCF7L2	MA0523.1	--	--
TEAD2	MA1121.1	CCWGGAATGY;	CCWGGAATGY;YCWGGAATGY;
TFDP1	MA1122.1	GGCGGGAAAH;GGCGGGAARN;	GGCGGGAAAH;GGCGGGAARN;
TGIF1	MA0796.1	--	AGGTGTCA;
TGIF2	MA0797.1	--	AGGTGTCA;
USF2	MA0526.3	--	GNCACGTG;
XBP1	MA0844.1	--	--
ZBED1	MA0749.1	--	--
ZNF263	MA0528.2	--	--
ZNF384	MA1125.1	--	--

## Sheet: Table S7B-up_enrich_motif2TF
Table S9. The motif analysis
up_enrich_motif	TF_motif_ID	TF_symbol	score
AACCGGAAGT	MA1483.1	ELF2	93.5423
AACCGGAAGT	MA0762.1	ETV2	92.321
AACCGGAAGT	MA1484.1	ETS2	92.5734
AACCGGAAGT	MA0750.2	ZBTB7A	90.0606
AACCGGAAGT	MA0641.1	ELF4	93.1426
ACTACAATTCCC	MA1573.1	THAP11	96.1648
ACVAGGAAGT	MA0598.3	EHF	93.7692
ACVAGGAAGT	MA0136.2	ELF5	90.9844
ACVAGGAAGT	MA0640.2	ELF3	93.7106
ACVAGGAAGT	MA0473.3	ELF1	91.6798
AGAGGAAGTG	MA0598.3	EHF	91.0155
AGAGGAAGTG	MA0081.2	SPIB	97.7298
AGAGGAAGTG	MA0080.5	SPI1	98.116
AGAGGAAGTG	MA0062.3	GABPA	90.1618
AGATAASR	MA0036.3	GATA2	97.1029
AGATAASR	MA1104.2	GATA6	96.5889
AGATAASR	MA0035.4	GATA1	90.126
AGATAASR	MA0482.2	GATA4	96.4805
AGATAASR	MA0766.2	GATA5	96.5975
AGATAASR	MA0037.3	GATA3	96.5193
AGGTGTGAAM	MA0804.1	TBX19	93.0476
AGGTGTGAAM	MA0688.1	TBX2	94.5844
AGGTGTGAAM	MA0801.1	MGA	97.727
AGGTGTGAAM	MA0800.1	EOMES	96.9712
AGGTGTGAAM	MA0805.1	TBX1	99.2952
AGGTGTGAAM	MA0802.1	TBR1	97.3425
AGGTGTGAAM	MA0689.1	TBX20	96.1728
AGGTGTGAAM	MA0807.1	TBX5	95.3169
AGGTGTGAAM	MA0803.1	TBX15	99.6831
AGGTGTGAAM	MA0806.1	TBX4	96.6509
AGGTGTGAAM	MA1565.1	TBX18	96.1265
BTBRAGTGSN	MA0672.1	NKX2-3	96.6232
BTBRAGTGSN	MA0063.2	NKX2-5	94.929
BTBRAGTGSN	MA1645.1	NKX2-2	94.0266
BTBRAGTGSN	MA0914.1	ISL2	90.4289
BTBRAGTGSN	MA0673.1	NKX2-8	97.221
CAAAGGTCAG	MA1537.1	NR2F1	95.1313
CAAAGGTCAG	MA1494.1	HNF4A	94.2311
CAAAGGTCAG	MA1112.2	NR4A1	91.5061
CAAAGGTCAG	MA1111.1	NR2F2	90.7413
CAAAGGTCAG	MA1550.1	PPARD	94.2562
CAAAGGTCAG	MA0115.1	NR1H2::RXRA	92.512
CAAAGGTCAG	MA1574.1	THRB	92.5471
CAAAGGTCAG	MA1148.1	PPARA::RXRA	90.2208
CCWGGAATGY	MA0808.1	TEAD3	98.565
CCWGGAATGY	MA0090.3	TEAD1	94.0566
CCWGGAATGY	MA0809.2	TEAD4	91.9224
CCWGGAATGY	MA1121.1	TEAD2	92.1579
CGGTCACSCCAC	MA0595.1	SREBF1	91.6766
CGGTCACSCCAC	MA0596.1	SREBF2	90.6507
CGGTTGCCATGGCAAC	MA0798.2	RFX3	90.3262
CNNBRGCGCCCCCTGSTGGC	MA1102.2	CTCFL	93.2063
CTAATKGV	MA0893.2	GSX2	90.381
CTAATKGV	MA1577.1	TLX2	90.7085
CTAATKGV	MA0666.1	MSX1	92.1109
CTAATKGV	MA1518.1	LHX1	90.5117
CTAATKGV	MA0875.1	BARX1	94.1599
CTAATKGV	MA0630.1	SHOX	90.3381
CTAATKGV	MA0699.1	LBX2	91.2364
CTAATKGV	MA0902.2	HOXB2	91.5759
CTAATKGV	MA0894.1	HESX1	90.2768
CTAATKGV	MA0890.1	GBX2	91.4502
CTAATKGV	MA0027.2	EN1	90.1425
CTAATKGV	MA0724.1	VENTX	94.2489
CTAATKGV	MA1502.1	HOXB8	90.634
CTAATKGV	MA0700.2	LHX2	91.4172
CTAATKGV	MA0717.1	RAX2	90.1157
CTAATKGV	MA0889.1	GBX1	90.9083
CTAATKGV	MA0708.1	MSX2	91.4218
CTAATKGV	MA0132.2	PDX1	90.7785
CTAATKGV	MA0876.1	BSX	92.2478
CTAATKGV	MA1498.1	HOXA7	91.1255
CTAATKGV	MA0903.1	HOXB3	91.0645
CTAATKGV	MA0642.1	EN2	92.5118
CTYTCTYTCTCTCTC	MA0508.3	PRDM1	90.1314
GAAAGTGAAAGT	MA0050.2	IRF1	95.1166
GAAAGTGAAAGT	MA0051.1	IRF2	91.4352
GAAAGTGAAAGT	MA0772.1	IRF7	92.2237
GAAASYGAAASY	MA0517.1	STAT1::STAT2	96.2053
GAAASYGAAASY	MA1420.1	IRF5	93.9007
GAAASYGAAASY	MA1509.1	IRF6	90.5904
GAAASYGAAASY	MA0050.2	IRF1	98.0136
GAAASYGAAASY	MA0652.1	IRF8	96.0287
GAAASYGAAASY	MA0051.1	IRF2	97.6852
GAAASYGAAASY	MA1418.1	IRF3	96.3522
GAAASYGAAASY	MA0772.1	IRF7	97.2516
GAAASYGAAASY	MA1419.1	IRF4	95.1025
GAAASYGAAASY	MA0653.1	IRF9	95.7869
GCTAATCC	MA0714.1	PITX3	90.5177
GCTAATCC	MA1480.1	DPRX	91.8136
GCTAATCC	MA0712.2	OTX2	91.9053
GCTAATCC	MA0891.1	GSC2	90.0362
GCTAATCC	MA0648.1	GSC	92.7555
GCTATTTTTGGM	MA0497.1	MEF2C	92.6428
GCTGATAASV	MA0037.3	GATA3	93.9068
GGCCCCGCCCCC	MA1513.1	KLF15	94.0011
GGCCCCGCCCCC	MA0741.1	KLF16	90.6082
GGCCCCGCCCCC	MA0685.1	SP4	90.0349
GGCCCCGCCCCC	MA0599.1	KLF5	92.0689
GGCGGGAAAH	MA1122.1	TFDP1	92.7075
GGCGGGAAAH	MA0758.1	E2F7	99.5063
GGCGGGAAAH	MA0471.2	E2F6	94.5602
GGCGGGAARN	MA1122.1	TFDP1	96.323
GGCGGGAARN	MA0758.1	E2F7	97.1844
GGCGGGAARN	MA0471.2	E2F6	98.3261
GGGGGGGG	MA0753.2	ZNF740	99.5811
GGGGGGGG	MA1578.1	VEZF1	93.785
GGGGGGGG	MA0736.1	GLIS2	90.3267
GGGGGGGG	MA0599.1	KLF5	90.2424
GKVTCADRTTWC	MA1118.1	SIX1	96.0208
GKVTCADRTTWC	MA1119.1	SIX2	94.6447
GTTGCCATGGCAACM	MA0510.2	RFX5	96.3682
GTTGCCATGGCAACM	MA0600.2	RFX2	95.9513
GTTGCCATGGCAACM	MA0799.1	RFX4	92.5428
HTTTCCCASG	MA1116.1	RBPJ	92.9993
KTGACCTTGA	MA1536.1	NR2C2	90.0491
KTGACCTTGA	MA0592.3	ESRRA	97.429
KTGACCTTGA	MA1540.1	NR5A1	93.3623
KTGACCTTGA	MA1111.1	NR2F2	90.3693
KTGACCTTGA	MA1541.1	NR6A1	93.7693
KTGACCTTGA	MA0160.1	NR4A2	96.4539
KTGACCTTGA	MA0141.3	ESRRB	97.2447
NGCGTGGGCGGR	MA0472.2	EGR2	95.1824
NGCGTGGGCGGR	MA0732.1	EGR3	93.9471
NGCGTGGGCGGR	MA0162.4	EGR1	94.4228
NGCGTGGGCGGR	MA0733.1	EGR4	94.3515
NTATYGATCH	MA0755.1	CUX2	92.6622
NTATYGATCH	MA0754.1	CUX1	93.0337
NTCAGTYG	MA0100.3	MYB	92.2852
RACCGGAAGT	MA1483.1	ELF2	92.3115
RACCGGAAGT	MA0762.1	ETV2	93.0363
RACCGGAAGT	MA1484.1	ETS2	95.2051
RACCGGAAGT	MA0750.2	ZBTB7A	92.5711
RACCGGAAGT	MA0641.1	ELF4	91.9802
RGCCAATSRG	MA0060.3	NFYA	92.4612
RGCCAATSRG	MA0502.2	NFYB	96.3258
RGCCAATSRG	MA1644.1	NFYC	91.5507
RGGATTAR	MA0714.1	PITX3	97.6197
RGGATTAR	MA1547.1	PITX2	97.0365
RGGATTAR	MA1480.1	DPRX	92.3847
RGGATTAR	MA0891.1	GSC2	96.1729
RGGATTAR	MA0711.1	OTX1	95.5114
RGGATTAR	MA0682.2	PITX1	97.9805
RGGATTAR	MA0712.2	OTX2	98.6714
RGGATTAR	MA0056.2	MZF1	90.4755
RGGATTAR	MA0648.1	GSC	97.1031
RGGATTAR	MA0719.1	RHOXF1	91.5796
RRSCACTYAA	MA1645.1	NKX2-2	93.744
RRSCACTYAA	MA0914.1	ISL2	92.5824
RSCACTYRAG	MA0672.1	NKX2-3	92.5382
RSCACTYRAG	MA0063.2	NKX2-5	91.6523
RSCACTYRAG	MA0914.1	ISL2	90.9039
RSCACTYRAG	MA0673.1	NKX2-8	92.9257
SCCTSAGGSCAW	MA0003.4	TFAP2A	90.7063
SVYTTCCNGGAARB	MA0137.3	STAT1	96.0168
SVYTTCCNGGAARB	MA0152.1	NFATC2	90.3388
SVYTTCCNGGAARB	MA0144.2	STAT3	94.032
WTTTTCYYTTTT	MA0152.1	NFATC2	90.1099

## Sheet: Table S7C-down_enrich_motif2TF
Table S9. The motif analysis
down_enrich_motif	TF_motif_ID	TF_symbol	score
AAACCACARM	MA0511.2	RUNX2	90.6844
AAACYKGTTWDACMRGTTTB	MA0647.1	GRHL1	90.9885
AAACYKGTTWDACMRGTTTB	MA0145.3	TFCP2	93.5314
AAAGRGGAAGTG	MA0081.2	SPIB	95.7303
AAAGRGGAAGTG	MA0080.5	SPI1	95.5682
AAAGRGGAAGTG	MA0687.1	SPIC	90.5223
AACAGCTG	MA0665.1	MSC	99.0388
AACAGCTG	MA1472.1	BHLHA15	92.7915
AACAGCTG	MA0691.1	TFAP4	97.4272
AACAGCTG	MA1641.1	MYF5	94.9737
AACAGCTG	MA1485.1	FERD3L	96.515
AACAGCTG	MA1467.1	ATOH1	97.9183
AACAGCTG	MA0500.2	MYOG	92.2879
AACAGCTG	MA0667.1	MYF6	97.1777
AACCGGAAGT	MA1483.1	ELF2	93.5423
AACCGGAAGT	MA0762.1	ETV2	92.321
AACCGGAAGT	MA1484.1	ETS2	92.5734
AACCGGAAGT	MA0750.2	ZBTB7A	90.0606
AACCGGAAGT	MA0641.1	ELF4	93.1426
AAGCACTTAA	MA0914.1	ISL2	92.6802
ACAGCTGTTN	MA1485.1	FERD3L	93.8642
ACAGCTGTTN	MA0500.2	MYOG	90.2422
ACAGCTGTTN	MA1641.1	MYF5	95.2034
ACAGGAAGTG	MA0764.2	ETV4	90.2775
ACAGGAAGTG	MA0598.3	EHF	94.9705
ACAGGAAGTG	MA0081.2	SPIB	91.1212
ACAGGAAGTG	MA0080.5	SPI1	91.3694
ACAGGAAGTG	MA0473.3	ELF1	96.0681
ACAGGAAGTG	MA0761.2	ETV1	96.2937
ACAGGAAGTG	MA0062.3	GABPA	97.1246
ACAGGAAGTG	MA0640.2	ELF3	93.3691
ACTACAATTCCC	MA1573.1	THAP11	96.1648
ACTTTCACTTTC	MA0050.2	IRF1	95.1166
ACTTTCACTTTC	MA0051.1	IRF2	91.4352
ACTTTCACTTTC	MA0772.1	IRF7	92.2237
ACVAGGAAGT	MA0598.3	EHF	93.7692
ACVAGGAAGT	MA0136.2	ELF5	90.9844
ACVAGGAAGT	MA0640.2	ELF3	93.7106
ACVAGGAAGT	MA0473.3	ELF1	91.6798
ADBTAATTAR	MA1495.1	HOXA1	95.0848
ADBTAATTAR	MA0068.2	PAX4	96.6129
ADBTAATTAR	MA0612.2	EMX1	97.4098
ADBTAATTAR	MA0912.2	HOXD3	96.9048
ADBTAATTAR	MA1476.1	DLX5	93.0539
ADBTAATTAR	MA1496.1	HOXA4	90.3013
ADBTAATTAR	MA0618.1	LBX1	94.6775
ADBTAATTAR	MA0723.1	VAX2	96.4035
ADBTAATTAR	MA0902.2	HOXB2	94.3166
ADBTAATTAR	MA1481.1	DRGX	96.7117
ADBTAATTAR	MA1504.1	HOXC4	92.878
ADBTAATTAR	MA0027.2	EN1	95.6789
ADBTAATTAR	MA0675.1	NKX6-2	92.9533
ADBTAATTAR	MA0904.2	HOXB5	94.9839
ADBTAATTAR	MA1502.1	HOXB8	90.1758
ADBTAATTAR	MA1507.1	HOXD4	93.4545
ADBTAATTAR	MA0717.1	RAX2	94.8293
ADBTAATTAR	MA0654.1	ISX	96.1223
ADBTAATTAR	MA0075.3	PRRX2	97.5004
ADBTAATTAR	MA1519.1	LHX5	97.4448
ADBTAATTAR	MA1499.1	HOXB4	92.9567
ADBTAATTAR	MA0132.2	PDX1	96.0107
ADBTAATTAR	MA0158.2	HOXA5	93.6152
ADBTAATTAR	MA1498.1	HOXA7	90.3718
ADBTAATTAR	MA0893.2	GSX2	93.9116
ADBTAATTAR	MA1577.1	TLX2	96.1304
ADBTAATTAR	MA0726.1	VSX2	98.0103
ADBTAATTAR	MA0882.1	DLX6	93.767
ADBTAATTAR	MA0721.1	UNCX	95.5007
ADBTAATTAR	MA0722.1	VAX1	96.2007
ADBTAATTAR	MA0666.1	MSX1	92.2414
ADBTAATTAR	MA0630.1	SHOX	94.8633
ADBTAATTAR	MA0674.1	NKX6-1	95.2055
ADBTAATTAR	MA0683.1	POU4F2	90.0086
ADBTAATTAR	MA0716.1	PRRX1	95.5574
ADBTAATTAR	MA1505.1	HOXC8	92.9037
ADBTAATTAR	MA0701.2	LHX9	96.9408
ADBTAATTAR	MA0702.2	LMX1A	99.1891
ADBTAATTAR	MA0900.2	HOXA2	96.958
ADBTAATTAR	MA0708.1	MSX2	91.1493
ADBTAATTAR	MA0876.1	BSX	90.5747
ADBTAATTAR	MA0725.1	VSX1	97.3217
ADBTAATTAR	MA1500.1	HOXB6	91.8067
ADBTAATTAR	MA0703.2	LMX1B	93.698
AGAGGAAGTG	MA0598.3	EHF	91.0155
AGAGGAAGTG	MA0081.2	SPIB	97.7298
AGAGGAAGTG	MA0080.5	SPI1	98.116
AGAGGAAGTG	MA0062.3	GABPA	90.1618
AGATAASR	MA0036.3	GATA2	97.1029
AGATAASR	MA1104.2	GATA6	96.5889
AGATAASR	MA0035.4	GATA1	90.126
AGATAASR	MA0482.2	GATA4	96.4805
AGATAASR	MA0766.2	GATA5	96.5975
AGATAASR	MA0037.3	GATA3	96.5193
AGGTCAAGGTCA	MA1541.1	NR6A1	93.438
AGGTGTCA	MA0796.1	TGIF1	91.9865
AGGTGTCA	MA0688.1	TBX2	92.0458
AGGTGTCA	MA0783.1	PKNOX2	98.6765
AGGTGTCA	MA0807.1	TBX5	91.0262
AGGTGTCA	MA1567.1	TBX6	90.6524
AGGTGTCA	MA0797.1	TGIF2	94.4461
AGGTGTCA	MA1572.1	TGIF2LY	90.6125
AGGTGTCA	MA0513.1	SMAD2::SMAD3::SMAD4	90.3933
AGGTGTCA	MA1571.1	TGIF2LX	91.1244
AGGTGTCA	MA0806.1	TBX4	91.748
AGGTGTCA	MA1565.1	TBX18	90.1897
AGGTGTGAAM	MA0804.1	TBX19	93.0476
AGGTGTGAAM	MA0688.1	TBX2	94.5844
AGGTGTGAAM	MA0801.1	MGA	97.727
AGGTGTGAAM	MA0800.1	EOMES	96.9712
AGGTGTGAAM	MA0805.1	TBX1	99.2952
AGGTGTGAAM	MA0802.1	TBR1	97.3425
AGGTGTGAAM	MA0689.1	TBX20	96.1728
AGGTGTGAAM	MA0807.1	TBX5	95.3169
AGGTGTGAAM	MA0803.1	TBX15	99.6831
AGGTGTGAAM	MA0806.1	TBX4	96.6509
AGGTGTGAAM	MA1565.1	TBX18	96.1265
AGTTTCASTTTC	MA0517.1	STAT1::STAT2	94.4043
AGTTTCASTTTC	MA1418.1	IRF3	90.8924
AGTTTCASTTTC	MA0050.2	IRF1	94.0978
AGTTTCASTTTC	MA0652.1	IRF8	92.3422
AGTTTCASTTTC	MA0051.1	IRF2	90.0463
AGTTTCASTTTC	MA0772.1	IRF7	92.1575
AGTTTCASTTTC	MA0653.1	IRF9	92.0242
ANTTMRCASBNNNGTGYKAAN	MA0804.1	TBX19	94.3931
ANTTMRCASBNNNGTGYKAAN	MA0688.1	TBX2	94.1439
ANTTMRCASBNNNGTGYKAAN	MA0009.2	TBXT	93.9477
ANTTMRCASBNNNGTGYKAAN	MA0801.1	MGA	92.9485
ANTTMRCASBNNNGTGYKAAN	MA0802.1	TBR1	92.7625
ANTTMRCASBNNNGTGYKAAN	MA0689.1	TBX20	90.8029
ANTTMRCASBNNNGTGYKAAN	MA0259.1	ARNT::HIF1A	90.4952
ANTTMRCASBNNNGTGYKAAN	MA0807.1	TBX5	92.9261
ANTTMRCASBNNNGTGYKAAN	MA1567.1	TBX6	93.6825
ANTTMRCASBNNNGTGYKAAN	MA1566.1	TBX3	91.7725
ANTTMRCASBNNNGTGYKAAN	MA0806.1	TBX4	92.902
ANTTMRCASBNNNGTGYKAAN	MA1565.1	TBX18	92.6348
ANTTMRCASBNNNGTGYKAAN	MA0690.1	TBX21	90.6662
ARAGGTCANWGAGTTCANNN	MA0074.1	RXRA::VDR	92.3667
ARAGGTCANWGAGTTCANNN	MA1534.1	NR1I3	93.073
ARAGGTCANWGAGTTCANNN	MA0693.2	VDR	93.6673
ARAGGTCANWGAGTTCANNN	MA1536.1	NR2C2	94.6279
ARAGGTCANWGAGTTCANNN	MA1533.1	NR1I2	90.2474
ARAGGTCANWGAGTTCANNN	MA1535.1	NR2C1	92.6655
ARAGGTCANWGAGTTCANNN	MA0160.1	NR4A2	96.574
ASWTCCTGBT	MA0598.3	EHF	93.4042
ASWTCCTGBT	MA0062.3	GABPA	91.7549
ASWTCCTGBT	MA0761.2	ETV1	91.7957
ASWTCCTGBT	MA0640.2	ELF3	92.4961
ASWTCCTGBT	MA0473.3	ELF1	92.7626
ASWTCCTGBT	MA1508.1	IKZF1	90.7831
ATGATTRATG	MA0070.1	PBX1	90.6173
ATGATTRATG	MA1640.1	MEIS2	91.4976
ATGATTRATG	MA1113.2	PBX2	90.942
ATGATTRATG	MA1639.1	MEIS1	94.7641
ATTAACACCT	MA0807.1	TBX5	92.1061
ATTAACACCT	MA0801.1	MGA	90.1044
ATTAACACCT	MA0806.1	TBX4	92.8536
ATTCTCGCGAGA	MA0527.1	ZBTB33	90.5511
ATTGCGCAAC	MA0838.1	CEBPG	93.7594
ATTGCGCAAC	MA0466.2	CEBPB	92.0776
ATTGCGCAAC	MA0837.1	CEBPE	91.6706
ATTTCCCAGVAKSCY	MA0144.2	STAT3	92.1787
ATTTGCATAACAATG	MA0789.1	POU3F4	97.239
ATTTGCATAACAATG	MA0792.1	POU5F1B	95.9002
ATTTTCCATT	MA1525.1	NFATC4	90.0365
ATTTTCCATT	MA0152.1	NFATC2	98.0769
AVCAGCTG	MA1100.2	ASCL1	92.8781
AVCAGCTG	MA0665.1	MSC	97.1977
AVCAGCTG	MA0091.1	TAL1::TCF3	91.1329
AVCAGCTG	MA1472.1	BHLHA15	95.8169
AVCAGCTG	MA0691.1	TFAP4	97.759
AVCAGCTG	MA1641.1	MYF5	94.7409
AVCAGCTG	MA1635.1	BHLHE22	94.6651
AVCAGCTG	MA1485.1	FERD3L	96.1512
AVCAGCTG	MA1467.1	ATOH1	97.0479
AVCAGCTG	MA0500.2	MYOG	96.2894
AVCAGCTG	MA1529.1	NHLH2	91.2995
AVCAGCTG	MA0048.2	NHLH1	93.2807
AVCAGCTG	MA0667.1	MYF6	94.1062
AVCAGGAAGT	MA0598.3	EHF	97.1672
AVCAGGAAGT	MA0136.2	ELF5	91.315
AVCAGGAAGT	MA0062.3	GABPA	95.0626
AVCAGGAAGT	MA0761.2	ETV1	94.8628
AVCAGGAAGT	MA0640.2	ELF3	96.2183
AVCAGGAAGT	MA0473.3	ELF1	96.5932
AVCAGGAAGT	MA1508.1	IKZF1	91.8323
AVCCGGAAGT	MA0136.2	ELF5	93.7742
AVCCGGAAGT	MA1483.1	ELF2	97.8934
AVCCGGAAGT	MA1484.1	ETS2	91.1818
AVCCGGAAGT	MA0750.2	ZBTB7A	94.3472
AVCCGGAAGT	MA0641.1	ELF4	98.0267
BAACAGCTGT	MA1485.1	FERD3L	94.2033
BAACAGCTGT	MA1641.1	MYF5	94.8181
BBCTTATCTS	MA0036.3	GATA2	97.3494
BBCTTATCTS	MA1104.2	GATA6	95.2776
BBCTTATCTS	MA0035.4	GATA1	91.2858
BBCTTATCTS	MA0482.2	GATA4	96.9754
BBCTTATCTS	MA0766.2	GATA5	93.9802
BBCTTATCTS	MA0037.3	GATA3	94.763
BCCATTGTTC	MA1120.1	SOX13	92.4752
BCCATTGTTC	MA0143.4	SOX2	91.5873
BCCATTGTTC	MA0867.2	SOX4	90.0372
BCCATTGTTC	MA0077.1	SOX9	93.2787
BTBRAGTGSN	MA0672.1	NKX2-3	96.6232
BTBRAGTGSN	MA0063.2	NKX2-5	94.929
BTBRAGTGSN	MA1645.1	NKX2-2	94.0266
BTBRAGTGSN	MA0914.1	ISL2	90.4289
BTBRAGTGSN	MA0673.1	NKX2-8	97.221
BTCAAGGTCA	MA0592.3	ESRRA	98.2998
BTCAAGGTCA	MA1540.1	NR5A1	94.2831
BTCAAGGTCA	MA0071.1	RORA	91.6907
BTCAAGGTCA	MA1541.1	NR6A1	94.2542
CAAAGGTCAG	MA1537.1	NR2F1	95.1313
CAAAGGTCAG	MA1494.1	HNF4A	94.2311
CAAAGGTCAG	MA1112.2	NR4A1	91.5061
CAAAGGTCAG	MA1111.1	NR2F2	90.7413
CAAAGGTCAG	MA1550.1	PPARD	94.2562
CAAAGGTCAG	MA0115.1	NR1H2::RXRA	92.512
CAAAGGTCAG	MA1574.1	THRB	92.5471
CAAAGGTCAG	MA1148.1	PPARA::RXRA	90.2208
CAAGATGGCGGC	MA0095.2	YY1	93.5206
CAAGATGGCGGC	MA1651.1	ZFP42	90.4709
CACGTGCC	MA0649.1	HEY2	95.7808
CACGTGCC	MA0823.1	HEY1	96.7972
CACGTGCC	MA0825.1	MNT	93.2248
CACGTGCC	MA1560.1	SOHLH2	93.4483
CACGTGCC	MA0821.1	HES5	99.7209
CACGTGCC	MA0636.1	BHLHE41	91.2503
CACGTGCC	MA0147.3	MYC	94.131
CACGTGCC	MA1493.1	HES6	99.3653
CACGTGCC	MA1464.1	ARNT2	92.9065
CACGTGCC	MA1106.1	HIF1A	90.9029
CACGTGCC	MA0058.3	MAX	92.4726
CACGTGCC	MA0692.1	TFEB	90.3136
CACGTGCC	MA0616.2	HES2	97.6846
CACGTGCC	MA0464.2	BHLHE40	94.4333
CACGTGCC	MA1099.2	HES1	93.5005
CACGTGCC	MA0822.1	HES7	99.9664
CATCTG	MA1123.2	TWIST1	99.6562
CATCTG	MA0698.1	ZBTB18	99.8502
CATCTG	MA1642.1	NEUROG2	99.7449
CATCTG	MA1638.1	HAND2	99.885
CATCTG	MA1109.1	NEUROD1	99.7659
CATCTG	MA0091.1	TAL1::TCF3	97.5981
CCATATATGGNM	MA0083.3	SRF	98.401
CCATTGTTNY	MA0868.2	SOX8	94.1525
CCATTGTTNY	MA1152.1	SOX15	91.2558
CCATTGTTNY	MA0077.1	SOX9	95.691
CCCCGCGC	MA1650.1	ZBTB14	92.9067
CCWGGAATGY	MA0808.1	TEAD3	98.565
CCWGGAATGY	MA0090.3	TEAD1	94.0566
CCWGGAATGY	MA0809.2	TEAD4	91.9224
CCWGGAATGY	MA1121.1	TEAD2	92.1579
CCWTTGTY	MA0442.2	SOX10	92.0143
CCWTTGTY	MA0868.2	SOX8	92.2849
CCWTTGTY	MA1120.1	SOX13	94.673
CCWTTGTY	MA0143.4	SOX2	94.8079
CCWTTGTY	MA1152.1	SOX15	93.1462
CCWTTGTY	MA0867.2	SOX4	96.2391
CCWTTGTY	MA0077.1	SOX9	92.3931
CTAATKGV	MA0893.2	GSX2	90.381
CTAATKGV	MA1577.1	TLX2	90.7085
CTAATKGV	MA0666.1	MSX1	92.1109
CTAATKGV	MA1518.1	LHX1	90.5117
CTAATKGV	MA0875.1	BARX1	94.1599
CTAATKGV	MA0630.1	SHOX	90.3381
CTAATKGV	MA0699.1	LBX2	91.2364
CTAATKGV	MA0902.2	HOXB2	91.5759
CTAATKGV	MA0894.1	HESX1	90.2768
CTAATKGV	MA0890.1	GBX2	91.4502
CTAATKGV	MA0027.2	EN1	90.1425
CTAATKGV	MA0724.1	VENTX	94.2489
CTAATKGV	MA1502.1	HOXB8	90.634
CTAATKGV	MA0700.2	LHX2	91.4172
CTAATKGV	MA0717.1	RAX2	90.1157
CTAATKGV	MA0889.1	GBX1	90.9083
CTAATKGV	MA0708.1	MSX2	91.4218
CTAATKGV	MA0132.2	PDX1	90.7785
CTAATKGV	MA0876.1	BSX	92.2478
CTAATKGV	MA1498.1	HOXA7	91.1255
CTAATKGV	MA0903.1	HOXB3	91.0645
CTAATKGV	MA0642.1	EN2	92.5118
CTGCGCATGCGC	MA0506.1	NRF1	94.1137
CTGTTTAC	MA1103.2	FOXK2	94.1425
CTGTTTAC	MA0852.2	FOXK1	93.5524
CTGTTTAC	MA0593.1	FOXP2	95.7983
CTGTTTAC	MA0031.1	FOXD1	93.25
CTGTTTAC	MA1683.1	FOXA3	94.1676
CTGTTTAC	MA0030.1	FOXF2	91.1866
CTGTTTAC	MA0847.2	FOXD2	90.2595
CTGTTTAC	MA0033.2	FOXL1	96.1936
CTGTTTAC	MA0042.2	FOXI1	99.3587
CTGTTTAC	MA0148.4	FOXA1	90.8386
CTGTTTAC	MA0157.2	FOXO3	91.7116
CTGTTTAC	MA0849.1	FOXO6	99.2399
CTGTTTAC	MA0850.1	FOXP3	95.8051
CTGTTTAC	MA0047.3	FOXA2	93.4064
CTGTTTAC	MA0848.1	FOXO4	98.2121
CTGTTTAC	MA0481.3	FOXP1	93.7912
CTYTCTYTCTCTCTC	MA0508.3	PRDM1	90.1314
CWGGCGGGAA	MA0471.2	E2F6	93.5917
CYAAAAATAG	MA0052.4	MEF2A	96.8932
CYAAAAATAG	MA0773.1	MEF2D	94.6414
CYAAAAATAG	MA0497.1	MEF2C	97.6375
CYAAAAATAG	MA0660.1	MEF2B	94.4421
CYTGGCABNSTGCCAR	MA1528.1	NFIX	94.3412
CYTGGCABNSTGCCAR	MA1527.1	NFIC	94.4323
CYTGGCABNSTGCCAR	MA0671.1	NFIX	93.383
CYTGGCABNSTGCCAR	MA0119.1	NFIC::TLX1	96.224
CYTGGCABNSTGCCAR	MA1643.1	NFIB	96.9964
DATGASTCAT	MA0490.2	JUNB	97.5759
DATGASTCAT	MA1137.1	FOSL1::JUNB	94.9539
DATGASTCAT	MA1142.1	FOSL1::JUND	93.1897
DATGASTCAT	MA1130.1	FOSL2::JUN	95.5118
DATGASTCAT	MA1128.1	FOSL1::JUN	95.143
DATGASTCAT	MA0476.1	FOS	95.1598
DATGASTCAT	MA0478.1	FOSL2	94.2598
DATGASTCAT	MA0477.2	FOSL1	96.7731
DATGASTCAT	MA0099.3	FOS::JUN	95.6783
DATGASTCAT	MA1132.1	JUN::JUNB	93.426
DATGASTCAT	MA1634.1	BATF	94.6023
DATGASTCAT	MA1135.1	FOSB::JUNB	96.2418
DATGASTCAT	MA0655.1	JDP2	98.8608
DATGASTCAT	MA1144.1	FOSL2::JUND	96.685
DATGASTCAT	MA0462.2	BATF::JUN	94.681
DATGASTCAT	MA1141.1	FOS::JUND	95.224
DATGASTCAT	MA0491.2	JUND	97.8196
DATGASTCAT	MA0841.1	NFE2	97.9845
DATGASTCAT	MA0489.1	JUN	96.0515
DATGASTCAT	MA1101.2	BACH2	97.688
DATGASTCAT	MA0835.2	BATF3	94.3661
DATGASTCAT	MA1138.1	FOSL2::JUNB	96.671
DATGASTCAT	MA1134.1	FOS::JUNB	97.0046
DATGASTCATHN	MA0490.2	JUNB	97.7206
DATGASTCATHN	MA1137.1	FOSL1::JUNB	95.5203
DATGASTCATHN	MA1142.1	FOSL1::JUND	93.1897
DATGASTCATHN	MA1130.1	FOSL2::JUN	96.0177
DATGASTCATHN	MA1128.1	FOSL1::JUN	95.7063
DATGASTCATHN	MA0476.1	FOS	95.0809
DATGASTCATHN	MA0478.1	FOSL2	94.631
DATGASTCATHN	MA0477.2	FOSL1	97.0508
DATGASTCATHN	MA0099.3	FOS::JUN	95.6783
DATGASTCATHN	MA1132.1	JUN::JUNB	93.426
DATGASTCATHN	MA1634.1	BATF	94.9777
DATGASTCATHN	MA1135.1	FOSB::JUNB	96.2418
DATGASTCATHN	MA0655.1	JDP2	98.8608
DATGASTCATHN	MA1144.1	FOSL2::JUND	96.685
DATGASTCATHN	MA0462.2	BATF::JUN	95.0378
DATGASTCATHN	MA1141.1	FOS::JUND	95.7059
DATGASTCATHN	MA0491.2	JUND	97.922
DATGASTCATHN	MA0841.1	NFE2	97.0893
DATGASTCATHN	MA1101.2	BACH2	95.1739
DATGASTCATHN	MA0835.2	BATF3	94.7556
DATGASTCATHN	MA1138.1	FOSL2::JUNB	96.671
DATGASTCATHN	MA1134.1	FOS::JUNB	97.2073
DCYAAAAATAGM	MA0052.4	MEF2A	96.8766
DCYAAAAATAGM	MA0773.1	MEF2D	95.4436
DCYAAAAATAGM	MA0497.1	MEF2C	97.7642
DCYAAAAATAGM	MA0660.1	MEF2B	94.796
DGGGYGKGGC	MA0079.4	SP1	95.5293
DGGGYGKGGC	MA1564.1	SP9	93.7903
DGGGYGKGGC	MA1516.1	KLF3	93.0469
DGGGYGKGGC	MA0746.2	SP3	95.3718
DGGGYGKGGC	MA1517.1	KLF6	94.2359
DGGGYGKGGC	MA1107.2	KLF9	94.7167
DGGGYGKGGC	MA1513.1	KLF15	91.3837
DGGGYGKGGC	MA0685.1	SP4	95.8275
DGGGYGKGGC	MA0741.1	KLF16	94.671
DGGGYGKGGC	MA0039.4	KLF4	94.0821
DGGGYGKGGC	MA1515.1	KLF2	95.4007
DGGGYGKGGC	MA0516.2	SP2	93.5272
DGGGYGKGGC	MA0747.1	SP8	93.7367
DGGGYGKGGC	MA1511.1	KLF10	95.2275
DGGGYGKGGC	MA1512.1	KLF11	93.9627
DGGGYGKGGC	MA0740.1	KLF14	92.5508
DGGGYGKGGC	MA0657.1	KLF13	91.186
DGGGYGKGGC	MA0599.1	KLF5	97.3389
DNRCAGCTGY	MA1485.1	FERD3L	94.7261
DNRCAGCTGY	MA0500.2	MYOG	98.7888
DNRCAGCTGY	MA0499.2	MYOD1	90.883
DNRCAGCTGY	MA1529.1	NHLH2	94.5848
DNRCAGCTGY	MA1641.1	MYF5	97.8406
GAAAGTGAAAGT	MA0050.2	IRF1	95.1166
GAAAGTGAAAGT	MA0051.1	IRF2	91.4352
GAAAGTGAAAGT	MA0772.1	IRF7	92.2237
GAAASYGAAASY	MA0517.1	STAT1::STAT2	96.2053
GAAASYGAAASY	MA1420.1	IRF5	93.9007
GAAASYGAAASY	MA1509.1	IRF6	90.5904
GAAASYGAAASY	MA0050.2	IRF1	98.0136
GAAASYGAAASY	MA0652.1	IRF8	96.0287
GAAASYGAAASY	MA0051.1	IRF2	97.6852
GAAASYGAAASY	MA1418.1	IRF3	96.3522
GAAASYGAAASY	MA0772.1	IRF7	97.2516
GAAASYGAAASY	MA1419.1	IRF4	95.1025
GAAASYGAAASY	MA0653.1	IRF9	95.7869
GATGACGTCA	MA1126.1	FOS::JUN	93.5356
GATGACGTCA	MA0834.1	ATF7	96.852
GATGACGTCA	MA0492.1	JUND	92.2827
GATGACGTCA	MA1632.1	ATF2	92.6679
GATGACGTCA	MA1145.1	FOSL2::JUND	95.0079
GATGACGTCA	MA1140.2	JUNB	98.4265
GATGACGTCA	MA1139.1	FOSL2::JUNB	95.1638
GATGACGTCA	MA0605.2	ATF3	96.148
GATGACGTCA	MA1131.1	FOSL2::JUN	95.0879
GATGACGTCA	MA0656.1	JDP2	97.8006
GATGACGTCA	MA1127.1	FOSB::JUN	96.6727
GATGACGTCA	MA1475.1	CREB3L4	92.9017
GATGACGTCA	MA1470.1	BACH2	94.8157
GATGACGTCA	MA1133.1	JUN::JUNB	94.0099
GATGACGTCA	MA0488.1	JUN	90.423
GCCACACCCA	MA1107.2	KLF9	97.2079
GCCACACCCA	MA1511.1	KLF10	92.6946
GCCACRCCCACY	MA0079.4	SP1	94.009
GCCACRCCCACY	MA1564.1	SP9	91.1186
GCCACRCCCACY	MA0746.2	SP3	93.9014
GCCACRCCCACY	MA1107.2	KLF9	96.3971
GCCACRCCCACY	MA0747.1	SP8	93.1326
GCCACRCCCACY	MA1511.1	KLF10	92.9356
GCCACRCCCACY	MA0685.1	SP4	93.4767
GCCACRCCCACY	MA0740.1	KLF14	92.1545
GCCACRCCCACY	MA0741.1	KLF16	90.7906
GCCACRCCCACY	MA1512.1	KLF11	93.6102
GCTAATCC	MA0714.1	PITX3	90.5177
GCTAATCC	MA1480.1	DPRX	91.8136
GCTAATCC	MA0712.2	OTX2	91.9053
GCTAATCC	MA0891.1	GSC2	90.0362
GCTAATCC	MA0648.1	GSC	92.7555
GCTATTTTTAGC	MA0052.4	MEF2A	91.2725
GCTATTTTTAGC	MA0773.1	MEF2D	92.2898
GCTATTTTTAGC	MA0497.1	MEF2C	91.578
GCTATTTTTAGC	MA0660.1	MEF2B	94.4241
GCTATTTTTGGM	MA0497.1	MEF2C	92.6428
GGAAATTCCC	MA0107.1	RELA	95.679
GGAAGTGAAAST	MA0080.5	SPI1	91.1622
GGCCATAAATCA	MA1640.1	MEIS2	90.5263
GGCCCCGCCCCC	MA1513.1	KLF15	94.0011
GGCCCCGCCCCC	MA0741.1	KLF16	90.6082
GGCCCCGCCCCC	MA0685.1	SP4	90.0349
GGCCCCGCCCCC	MA0599.1	KLF5	92.0689
GGCGGGAAAH	MA1122.1	TFDP1	92.7075
GGCGGGAAAH	MA0758.1	E2F7	99.5063
GGCGGGAAAH	MA0471.2	E2F6	94.5602
GGCGGGAARN	MA1122.1	TFDP1	96.323
GGCGGGAARN	MA0758.1	E2F7	97.1844
GGCGGGAARN	MA0471.2	E2F6	98.3261
GGGAAAAMCCCG	MA0101.1	REL	90.2336
GGGGGAATCCCC	MA0105.4	NFKB1	92.4155
GGGGGAATCCCC	MA0778.1	NFKB2	93.6057
GGGGGGGG	MA0753.2	ZNF740	99.5811
GGGGGGGG	MA1578.1	VEZF1	93.785
GGGGGGGG	MA0736.1	GLIS2	90.3267
GGGGGGGG	MA0599.1	KLF5	90.2424
GGGGGTGTGTCC	MA1511.1	KLF10	91.3773
GGTTAAWCATTAA	MA0046.2	HNF1A	91.9445
GGYCATAAAW	MA0899.1	HOXA10	90.0865
GGYCATAAAW	MA0878.2	CDX1	95.0054
GGYCATAAAW	MA1473.1	CDX4	94.3586
GKTAATGR	MA0153.2	HNF1B	90.3174
GKTAATGR	MA1530.1	NKX6-3	91.9536
GKTAATGR	MA0046.2	HNF1A	90.0857
GKVTCADRTTWC	MA1118.1	SIX1	96.0208
GKVTCADRTTWC	MA1119.1	SIX2	94.6447
GNCACGTG	MA0526.3	USF2	91.6773
GNCACGTG	MA0649.1	HEY2	99.2877
GNCACGTG	MA0093.3	USF1	91.1883
GNCACGTG	MA0823.1	HEY1	98.0115
GNCACGTG	MA0663.1	MLX	92.6654
GNCACGTG	MA0059.1	MAX::MYC	91.7694
GNCACGTG	MA0620.3	MITF	93.9604
GNCACGTG	MA0825.1	MNT	95.887
GNCACGTG	MA1560.1	SOHLH2	92.8861
GNCACGTG	MA0821.1	HES5	98.2364
GNCACGTG	MA0831.2	TFE3	93.4292
GNCACGTG	MA0636.1	BHLHE41	96.0193
GNCACGTG	MA0104.4	MYCN	94.2466
GNCACGTG	MA0147.3	MYC	94.8588
GNCACGTG	MA1493.1	HES6	96.2682
GNCACGTG	MA1464.1	ARNT2	97.3726
GNCACGTG	MA0058.3	MAX	95.8305
GNCACGTG	MA0692.1	TFEB	95.8275
GNCACGTG	MA0819.1	CLOCK	94.0553
GNCACGTG	MA0616.2	HES2	97.1293
GNCACGTG	MA1099.2	HES1	94.5935
GNCACGTG	MA0464.2	BHLHE40	96.6609
GNCACGTG	MA0664.1	MLXIPL	94.1308
GNCACGTG	MA0822.1	HES7	96.3754
GNCACGTG	MA0828.1	SREBF2	92.9334
GNCACGTG	MA0871.2	TFEC	95.866
GTCCCCWGGGGA	MA0154.4	EBF1	94.3338
GYMATAAAAH	MA0913.2	HOXD9	98.3005
GYMATAAAAH	MA0650.2	HOXA13	90.2454
GYMATAAAAH	MA0465.2	CDX2	94.3752
GYMATAAAAH	MA1473.1	CDX4	98.2149
GYMATAAAAH	MA0899.1	HOXA10	96.2305
GYMATAAAAH	MA0901.2	HOXB13	90.6791
GYMATAAAAH	MA0878.2	CDX1	97.5203
GYMATAAAAH	MA0909.2	HOXD13	90.3595
HACTTCCGGY	MA0028.2	ELK1	98.7549
HACTTCCGGY	MA0475.2	FLI1	95.3348
HACTTCCGGY	MA0076.2	ELK4	96.5624
HACTTCCGGY	MA0759.1	ELK3	97.6329
HACTTCCGGY	MA0762.1	ETV2	91.1723
HACTTCCGGY	MA0098.3	ETS1	95.3286
HACTTCCGGY	MA0763.1	ETV3	96.6062
HACTTCCGGY	MA0765.2	ETV5	95.3692
HACTTCCGGY	MA0474.2	ERG	94.8909
HACTTCCGGY	MA0641.1	ELF4	95.2943
HACTTCCGGY	MA0645.1	ETV6	94.0298
HACTTCCGGY	MA0136.2	ELF5	92.9515
HACTTCCGGY	MA1483.1	ELF2	95.2454
HACTTCCGGY	MA0760.1	ERF	96.4864
HACTTCCGGY	MA0156.2	FEV	96.2045
HACTTCCGGY	MA0750.2	ZBTB7A	95.4637
HHCACGCGCBTN	MA1099.2	HES1	91.7794
HTTTCCCASG	MA1116.1	RBPJ	92.9993
KTGACCTTGA	MA1536.1	NR2C2	90.0491
KTGACCTTGA	MA0592.3	ESRRA	97.429
KTGACCTTGA	MA1540.1	NR5A1	93.3623
KTGACCTTGA	MA1111.1	NR2F2	90.3693
KTGACCTTGA	MA1541.1	NR6A1	93.7693
KTGACCTTGA	MA0160.1	NR4A2	96.4539
KTGACCTTGA	MA0141.3	ESRRB	97.2447
MGGAAGTGAAAC	MA0080.5	SPI1	90.2563
NAACAGCTGG	MA1485.1	FERD3L	91.8284
NAHCAGCTGD	MA0091.1	TAL1::TCF3	91.7631
NAHCAGCTGD	MA1485.1	FERD3L	94.0936
NAHCAGCTGD	MA0500.2	MYOG	93.9388
NAHCAGCTGD	MA1641.1	MYF5	94.1193
NATGASTCABNN	MA0490.2	JUNB	97.6635
NATGASTCABNN	MA1137.1	FOSL1::JUNB	96.6059
NATGASTCABNN	MA1142.1	FOSL1::JUND	94.8964
NATGASTCABNN	MA1130.1	FOSL2::JUN	97.2071
NATGASTCABNN	MA1128.1	FOSL1::JUN	96.4992
NATGASTCABNN	MA0476.1	FOS	98.8666
NATGASTCABNN	MA0478.1	FOSL2	95.7172
NATGASTCABNN	MA0477.2	FOSL1	97.8362
NATGASTCABNN	MA0099.3	FOS::JUN	96.715
NATGASTCABNN	MA0496.3	MAFK	91.2898
NATGASTCABNN	MA1132.1	JUN::JUNB	94.476
NATGASTCABNN	MA1633.1	BACH1	92.8296
NATGASTCABNN	MA1634.1	BATF	96.3272
NATGASTCABNN	MA1135.1	FOSB::JUNB	97.1951
NATGASTCABNN	MA0655.1	JDP2	97.4367
NATGASTCABNN	MA1144.1	FOSL2::JUND	97.4546
NATGASTCABNN	MA0462.2	BATF::JUN	96.3197
NATGASTCABNN	MA1141.1	FOS::JUND	96.5226
NATGASTCABNN	MA0491.2	JUND	98.2326
NATGASTCABNN	MA0841.1	NFE2	96.4164
NATGASTCABNN	MA0089.2	NFE2L1	91.2796
NATGASTCABNN	MA1101.2	BACH2	96.441
NATGASTCABNN	MA0835.2	BATF3	95.7562
NATGASTCABNN	MA1138.1	FOSL2::JUNB	97.3316
NATGASTCABNN	MA1134.1	FOS::JUNB	97.5267
NBWGATAAGR	MA0036.3	GATA2	97.3454
NBWGATAAGR	MA1104.2	GATA6	97.113
NBWGATAAGR	MA0035.4	GATA1	91.7765
NBWGATAAGR	MA0482.2	GATA4	97.2545
NBWGATAAGR	MA0037.3	GATA3	96.1693
NGCGTGGGCGGR	MA0472.2	EGR2	95.1824
NGCGTGGGCGGR	MA0732.1	EGR3	93.9471
NGCGTGGGCGGR	MA0162.4	EGR1	94.4228
NGCGTGGGCGGR	MA0733.1	EGR4	94.3515
NGNTCTAGAACCNGV	MA1649.1	ZBTB12	91.7714
NNATGASTCATH	MA0490.2	JUNB	97.9427
NNATGASTCATH	MA1137.1	FOSL1::JUNB	95.7397
NNATGASTCATH	MA1142.1	FOSL1::JUND	93.5097
NNATGASTCATH	MA1130.1	FOSL2::JUN	96.1677
NNATGASTCATH	MA1128.1	FOSL1::JUN	95.8325
NNATGASTCATH	MA0476.1	FOS	95.5161
NNATGASTCATH	MA0478.1	FOSL2	94.5896
NNATGASTCATH	MA0477.2	FOSL1	97.2752
NNATGASTCATH	MA0099.3	FOS::JUN	95.8083
NNATGASTCATH	MA1132.1	JUN::JUNB	93.436
NNATGASTCATH	MA1634.1	BATF	94.9805
NNATGASTCATH	MA1135.1	FOSB::JUNB	96.4318
NNATGASTCATH	MA0655.1	JDP2	98.8608
NNATGASTCATH	MA1144.1	FOSL2::JUND	96.7446
NNATGASTCATH	MA0462.2	BATF::JUN	95.05
NNATGASTCATH	MA1141.1	FOS::JUND	95.9004
NNATGASTCATH	MA0491.2	JUND	98.1475
NNATGASTCATH	MA0841.1	NFE2	97.8704
NNATGASTCATH	MA1101.2	BACH2	96.7931
NNATGASTCATH	MA0835.2	BATF3	94.6946
NNATGASTCATH	MA1138.1	FOSL2::JUNB	96.8016
NNATGASTCATH	MA1134.1	FOS::JUNB	97.3545
NNNCTTTCCAGGAAA	MA0137.3	STAT1	92.8638
NNNCTTTCCAGGAAA	MA0463.2	BCL6	90.5343
NNVVCAGCTGBN	MA1123.2	TWIST1	90.0611
NNVVCAGCTGBN	MA0830.2	TCF4	90.9733
NNVVCAGCTGBN	MA1109.1	NEUROD1	90.3442
NNVVCAGCTGBN	MA1472.1	BHLHA15	97.9803
NNVVCAGCTGBN	MA0691.1	TFAP4	93.769
NNVVCAGCTGBN	MA1635.1	BHLHE22	99.3484
NNVVCAGCTGBN	MA1642.1	NEUROG2	90.6827
NNVVCAGCTGBN	MA1485.1	FERD3L	93.7059
NNVVCAGCTGBN	MA1467.1	ATOH1	94.6742
NNVVCAGCTGBN	MA0500.2	MYOG	90.5962
NNVVCAGCTGBN	MA1529.1	NHLH2	91.5774
NNVVCAGCTGBN	MA0665.1	MSC	92.5396
NNVVCAGCTGBN	MA1100.2	ASCL1	96.9836
NNVVCAGCTGBN	MA1631.1	ASCL1	90.6937
NNVVCAGCTGBN	MA0820.1	FIGLA	91.8816
NNVVCAGCTGBN	MA0499.2	MYOD1	92.0931
NNVVCAGCTGBN	MA0048.2	NHLH1	95.3707
NNYTAATTAR	MA1495.1	HOXA1	93.4213
NNYTAATTAR	MA0068.2	PAX4	96.5741
NNYTAATTAR	MA0612.2	EMX1	96.1651
NNYTAATTAR	MA0912.2	HOXD3	93.8497
NNYTAATTAR	MA1476.1	DLX5	91.0928
NNYTAATTAR	MA0618.1	LBX1	94.1796
NNYTAATTAR	MA0723.1	VAX2	94.5289
NNYTAATTAR	MA0902.2	HOXB2	92.4338
NNYTAATTAR	MA1481.1	DRGX	95.3632
NNYTAATTAR	MA1504.1	HOXC4	91.266
NNYTAATTAR	MA0027.2	EN1	94.759
NNYTAATTAR	MA0675.1	NKX6-2	91.8555
NNYTAATTAR	MA0904.2	HOXB5	93.1735
NNYTAATTAR	MA1507.1	HOXD4	91.6505
NNYTAATTAR	MA0717.1	RAX2	94.3666
NNYTAATTAR	MA0654.1	ISX	95.7414
NNYTAATTAR	MA0075.3	PRRX2	96.9583
NNYTAATTAR	MA1519.1	LHX5	95.7348
NNYTAATTAR	MA1499.1	HOXB4	90.7541
NNYTAATTAR	MA0132.2	PDX1	94.479
NNYTAATTAR	MA0158.2	HOXA5	91.05
NNYTAATTAR	MA0893.2	GSX2	91.7358
NNYTAATTAR	MA0726.1	VSX2	97.0732
NNYTAATTAR	MA0882.1	DLX6	92.352
NNYTAATTAR	MA1577.1	TLX2	95.4224
NNYTAATTAR	MA0721.1	UNCX	94.9466
NNYTAATTAR	MA0722.1	VAX1	94.4008
NNYTAATTAR	MA0666.1	MSX1	91.3163
NNYTAATTAR	MA0630.1	SHOX	94.4591
NNYTAATTAR	MA0674.1	NKX6-1	93.7948
NNYTAATTAR	MA0793.1	POU6F2	91.3452
NNYTAATTAR	MA0716.1	PRRX1	95.1041
NNYTAATTAR	MA1505.1	HOXC8	90.9705
NNYTAATTAR	MA0701.2	LHX9	96.647
NNYTAATTAR	MA0702.2	LMX1A	97.8228
NNYTAATTAR	MA0708.1	MSX2	90.3393
NNYTAATTAR	MA0900.2	HOXA2	95.1851
NNYTAATTAR	MA0725.1	VSX1	96.1532
NNYTAATTAR	MA0703.2	LMX1B	96.8245
NRAACCRGTTYRAACCRGYT	MA0647.1	GRHL1	95.4125
NRAACCRGTTYRAACCRGYT	MA1105.2	GRHL2	92.8785
NRAACCRGTTYRAACCRGYT	MA0145.3	TFCP2	96.6895
NRYTTCCGGH	MA0028.2	ELK1	95.6809
NRYTTCCGGH	MA0475.2	FLI1	97.2358
NRYTTCCGGH	MA0076.2	ELK4	97.2947
NRYTTCCGGH	MA0759.1	ELK3	96.8678
NRYTTCCGGH	MA0762.1	ETV2	95.2669
NRYTTCCGGH	MA0098.3	ETS1	96.9358
NRYTTCCGGH	MA0763.1	ETV3	95.1941
NRYTTCCGGH	MA0765.2	ETV5	93.6695
NRYTTCCGGH	MA0474.2	ERG	97.3466
NRYTTCCGGH	MA0641.1	ELF4	92.0003
NRYTTCCGGH	MA0645.1	ETV6	91.2456
NRYTTCCGGH	MA0136.2	ELF5	94.0048
NRYTTCCGGH	MA1483.1	ELF2	93.8044
NRYTTCCGGH	MA0760.1	ERF	95.5687
NRYTTCCGGH	MA0156.2	FEV	96.9461
NRYTTCCGGH	MA0750.2	ZBTB7A	95.1337
NRYTTCCGGY	MA0028.2	ELK1	96.0209
NRYTTCCGGY	MA0475.2	FLI1	97.6145
NRYTTCCGGY	MA0076.2	ELK4	97.3801
NRYTTCCGGY	MA0759.1	ELK3	96.9525
NRYTTCCGGY	MA0762.1	ETV2	96.0661
NRYTTCCGGY	MA0098.3	ETS1	97.3571
NRYTTCCGGY	MA0763.1	ETV3	95.4847
NRYTTCCGGY	MA0765.2	ETV5	93.2315
NRYTTCCGGY	MA0474.2	ERG	97.4104
NRYTTCCGGY	MA0641.1	ELF4	91.2447
NRYTTCCGGY	MA0645.1	ETV6	91.1546
NRYTTCCGGY	MA0136.2	ELF5	93.31
NRYTTCCGGY	MA1483.1	ELF2	93.1024
NRYTTCCGGY	MA0760.1	ERF	96.3136
NRYTTCCGGY	MA0156.2	FEV	96.9525
NRYTTCCGGY	MA0750.2	ZBTB7A	94.6385
NTCAGTYG	MA0100.3	MYB	92.2852
NVCACCTGBN	MA1100.2	ASCL1	92.3435
NVCACCTGBN	MA0830.2	TCF4	97.9611
NVCACCTGBN	MA1631.1	ASCL1	96.8076
NVCACCTGBN	MA1108.2	MXI1	90.2533
NVCACCTGBN	MA0744.2	SCRT2	93.0805
NVCACCTGBN	MA1472.1	BHLHA15	90.8929
NVCACCTGBN	MA0522.3	TCF3	96.7918
NVCACCTGBN	MA0745.2	SNAI2	97.2934
NVCACCTGBN	MA0820.1	FIGLA	97.737
NVCACCTGBN	MA1559.1	SNAI3	97.2625
NVCACCTGBN	MA1558.1	SNAI1	98.7085
NVCACCTGBN	MA0103.3	ZEB1	98.9916
NVCACCTGBN	MA0499.2	MYOD1	95.6304
NVCACCTGBN	MA0743.2	SCRT1	93.947
NVCACCTGBN	MA1648.1	TCF12	96.8396
NYTAATCCYB	MA0714.1	PITX3	97.8297
NYTAATCCYB	MA1547.1	PITX2	97.0365
NYTAATCCYB	MA0891.1	GSC2	96.2006
NYTAATCCYB	MA0711.1	OTX1	95.5114
NYTAATCCYB	MA0682.2	PITX1	97.9805
NYTAATCCYB	MA0648.1	GSC	97.123
NYTAATCCYB	MA0712.2	OTX2	98.3292
NYTAATCCYB	MA0719.1	RHOXF1	91.5796
NYTTCCWGGAAR	MA0137.3	STAT1	95.1027
NYTTCCWGGAAR	MA0152.1	NFATC2	94.0934
NYTTCCWGGAAR	MA0144.2	STAT3	92.7598
NYYTGTTTACHN	MA1489.1	FOXN3	97.0517
NYYTGTTTACHN	MA1103.2	FOXK2	97.1926
NYYTGTTTACHN	MA0852.2	FOXK1	98.0213
NYYTGTTTACHN	MA0593.1	FOXP2	98.2897
NYYTGTTTACHN	MA0031.1	FOXD1	97.625
NYYTGTTTACHN	MA1683.1	FOXA3	96.9441
NYYTGTTTACHN	MA0033.2	FOXL1	96.1936
NYYTGTTTACHN	MA0613.1	FOXG1	95.8208
NYYTGTTTACHN	MA0042.2	FOXI1	99.3587
NYYTGTTTACHN	MA0148.4	FOXA1	94.9478
NYYTGTTTACHN	MA0157.2	FOXO3	97.8646
NYYTGTTTACHN	MA0849.1	FOXO6	99.2399
NYYTGTTTACHN	MA0850.1	FOXP3	95.8051
NYYTGTTTACHN	MA0047.3	FOXA2	96.496
NYYTGTTTACHN	MA0848.1	FOXO4	98.2121
NYYTGTTTACHN	MA0481.3	FOXP1	96.6647
RACAGCTGTTBH	MA0665.1	MSC	98.1857
RACAGCTGTTBH	MA1485.1	FERD3L	91.6453
RACAGCTGTTBH	MA1472.1	BHLHA15	91.5282
RACAGCTGTTBH	MA1467.1	ATOH1	97.2373
RACAGCTGTTBH	MA0691.1	TFAP4	94.1868
RACAGCTGTTBH	MA0667.1	MYF6	97.1712
RACCGGAAGT	MA1483.1	ELF2	92.3115
RACCGGAAGT	MA0762.1	ETV2	93.0363
RACCGGAAGT	MA1484.1	ETS2	95.2051
RACCGGAAGT	MA0750.2	ZBTB7A	92.5711
RACCGGAAGT	MA0641.1	ELF4	91.9802
RCCATMTGTT	MA0678.1	OLIG2	90.7576
RCCATMTGTT	MA1109.1	NEUROD1	92.4585
RCCATMTGTT	MA0091.1	TAL1::TCF3	92.2572
RCCATMTGTT	MA0818.1	BHLHE22	90.472
RCCATMTGTT	MA1468.1	ATOH7	91.6183
RCCATMTGTT	MA0827.1	OLIG3	90.643
RCCATMTGTT	MA1568.1	TCF21	90.3731
RCCATMTGTT	MA1642.1	NEUROG2	92.1296
RCCATMTGTT	MA1524.1	MSGN1	90.1903
RCCATMTGTT	MA0817.1	BHLHE23	91.8783
RCCATMTGTT	MA0826.1	OLIG1	91.8834
RGCCAATSRG	MA0060.3	NFYA	92.4612
RGCCAATSRG	MA0502.2	NFYB	96.3258
RGCCAATSRG	MA1644.1	NFYC	91.5507
RGGATTAR	MA0714.1	PITX3	97.6197
RGGATTAR	MA1547.1	PITX2	97.0365
RGGATTAR	MA1480.1	DPRX	92.3847
RGGATTAR	MA0891.1	GSC2	96.1729
RGGATTAR	MA0711.1	OTX1	95.5114
RGGATTAR	MA0682.2	PITX1	97.9805
RGGATTAR	MA0712.2	OTX2	98.6714
RGGATTAR	MA0056.2	MZF1	90.4755
RGGATTAR	MA0648.1	GSC	97.1031
RGGATTAR	MA0719.1	RHOXF1	91.5796
RGKGGGCGKGGC	MA0079.4	SP1	97.7509
RGKGGGCGKGGC	MA1564.1	SP9	94.8964
RGKGGGCGKGGC	MA0516.2	SP2	95.6136
RGKGGGCGKGGC	MA0746.2	SP3	96.7343
RGKGGGCGKGGC	MA1107.2	KLF9	90.5499
RGKGGGCGKGGC	MA0747.1	SP8	94.6504
RGKGGGCGKGGC	MA1513.1	KLF15	92.3303
RGKGGGCGKGGC	MA1511.1	KLF10	90.8609
RGKGGGCGKGGC	MA0685.1	SP4	98.1273
RGKGGGCGKGGC	MA0740.1	KLF14	95.2893
RGKGGGCGKGGC	MA0741.1	KLF16	95.0523
RGKGGGCGKGGC	MA1512.1	KLF11	94.7452
RGKGGGCGKGGC	MA0599.1	KLF5	94.2138
RGKGGGCGKGGC	MA0657.1	KLF13	90.4922
RRCAGCTGYTSY	MA1100.2	ASCL1	93.2781
RRCAGCTGYTSY	MA0665.1	MSC	95.8269
RRCAGCTGYTSY	MA1472.1	BHLHA15	94.8911
RRCAGCTGYTSY	MA0691.1	TFAP4	94.649
RRCAGCTGYTSY	MA1635.1	BHLHE22	92.7224
RRCAGCTGYTSY	MA1485.1	FERD3L	92.5278
RRCAGCTGYTSY	MA1467.1	ATOH1	96.8521
RRCAGCTGYTSY	MA0048.2	NHLH1	90.8016
RRCAGCTGYTSY	MA0667.1	MYF6	93.3505
RRSCACTYAA	MA1645.1	NKX2-2	93.744
RRSCACTYAA	MA0914.1	ISL2	92.5824
RSCACTYRAG	MA0672.1	NKX2-3	92.5382
RSCACTYRAG	MA0063.2	NKX2-5	91.6523
RSCACTYRAG	MA0914.1	ISL2	90.9039
RSCACTYRAG	MA0673.1	NKX2-8	92.9257
RTACGTGC	MA1106.1	HIF1A	94.8958
RTACGTGC	MA0259.1	ARNT::HIF1A	92.0176
SAGATAAGRV	MA0036.3	GATA2	96.9065
SAGATAAGRV	MA1104.2	GATA6	95.5422
SAGATAAGRV	MA0035.4	GATA1	90.9453
SAGATAAGRV	MA0482.2	GATA4	97.2644
SAGATAAGRV	MA0766.2	GATA5	93.9207
SAGATAAGRV	MA0037.3	GATA3	94.488
SARTGGAAAAWRTGAGTCAB	MA1525.1	NFATC4	92.5096
SARTGGAAAAWRTGAGTCAB	MA1135.1	FOSB::JUNB	92.5702
SARTGGAAAAWRTGAGTCAB	MA1144.1	FOSL2::JUND	92.4858
SARTGGAAAAWRTGAGTCAB	MA0655.1	JDP2	95.4238
SARTGGAAAAWRTGAGTCAB	MA1142.1	FOSL1::JUND	90.3533
SARTGGAAAAWRTGAGTCAB	MA0625.1	NFATC3	92.841
SARTGGAAAAWRTGAGTCAB	MA0152.1	NFATC2	98.0769
SARTGGAAAAWRTGAGTCAB	MA0099.3	FOS::JUN	91.0516
SARTGGAAAAWRTGAGTCAB	MA1138.1	FOSL2::JUNB	92.8089
SCCTSAGGSCAW	MA0003.4	TFAP2A	90.7063
SSCMATWAAA	MA0650.2	HOXA13	95.0157
SSCMATWAAA	MA0465.2	CDX2	90.6752
SSCMATWAAA	MA1473.1	CDX4	92.2146
SSCMATWAAA	MA0708.1	MSX2	90.0691
SSCMATWAAA	MA0899.1	HOXA10	92.8751
SSCMATWAAA	MA0901.2	HOXB13	93.0157
SSCMATWAAA	MA0878.2	CDX1	92.1087
SSCMATWAAA	MA0909.2	HOXD13	94.8071
SSCMATWAAA	MA0675.1	NKX6-2	90.9153
STGCGCATGCGC	MA0506.1	NRF1	94.1137
TAATCCCN	MA0712.2	OTX2	97.1376
TAATCCCN	MA0056.2	MZF1	90.8123
TAATCCCN	MA0891.1	GSC2	93.9343
TAATCCCN	MA0648.1	GSC	95.5
TAATTAGN	MA0710.1	NOTO	95.83
TAATTAGN	MA0707.1	MNX1	92.2865
TAATTAGN	MA0713.1	PHOX2A	91.4915
TAATTAGN	MA0887.1	EVX1	92.6327
TAATTAGN	MA0662.1	MIXL1	92.6449
TAATTAGN	MA0699.1	LBX2	93.0523
TAATTAGN	MA1463.1	ARGFX	98.4382
TAATTAGN	MA0894.1	HESX1	93.0998
TAATTAGN	MA0890.1	GBX2	92.6552
TAATTAGN	MA0793.1	POU6F2	94.0105
TAATTAGN	MA0718.1	RAX	92.9621
TAATTAGN	MA0628.1	POU6F1	95.4157
TAATTAGN	MA0706.1	MEOX2	92.0284
TAATTAGN	MA0888.1	EVX2	93.3072
TAATTAGN	MA0644.1	ESX1	93.0485
TAATTAGN	MA0889.1	GBX1	94.8409
TAATTAGN	MA0886.1	EMX2	96.5593
TAATTAGN	MA0892.1	GSX1	92.6851
TAATTAGN	MA0658.1	LHX6	97.0499
TAATTAGN	MA0661.1	MEOX1	95.8957
TAATTAGN	MA0903.1	HOXB3	91.8959
TAATTAGN	MA0703.2	LMX1B	90.5279
TAATTAGN	MA1501.1	HOXB7	93.298
TAATTAGN	MA0634.1	ALX3	93.4493
TAATTAGN	MA0642.1	EN2	90.8622
TAGGGCAAAGGTCA	MA1148.1	PPARA::RXRA	90.0445
TGCGTGGGYG	MA0472.2	EGR2	96.8116
TGCGTGGGYG	MA0732.1	EGR3	96.8099
TGCGTGGGYG	MA0162.4	EGR1	94.0626
TGCGTGGGYG	MA0733.1	EGR4	96.523
TRTTTACTTW	MA0850.1	FOXP3	95.0199
TRTTTACTTW	MA0852.2	FOXK1	90.4426
TRTTTACTTW	MA0846.1	FOXC2	94.3904
TRTTTACTTW	MA0845.1	FOXB1	92.795
TRTTTACTTW	MA0848.1	FOXO4	96.8712
TRTTTACTTW	MA0032.2	FOXC1	93.904
TRTTTACTTW	MA0847.2	FOXD2	95.3456
TRTTTACTTW	MA0033.2	FOXL1	95.7811
TRTTTACTTW	MA0042.2	FOXI1	97.8932
TRTTTACTTW	MA0849.1	FOXO6	96.4373
TTRAGTGSYK	MA1645.1	NKX2-2	93.8947
TTRAGTGSYK	MA0914.1	ISL2	92.5824
TTSGCGCGAAAA	MA0469.3	E2F3	90.8036
TTTTATKRGG	MA0901.2	HOXB13	91.1956
TTTTATKRGG	MA0909.2	HOXD13	90.7831
TTTTATKRGG	MA0650.2	HOXA13	93.5377
TWGTCTGV	MA0513.1	SMAD2::SMAD3::SMAD4	90.0869
VAGRACAKNCTGTBC	MA0727.1	NR3C2	90.4653
VCAGCTGBNN	MA1485.1	FERD3L	95.7595
VCAGCTGBNN	MA0500.2	MYOG	99.1219
VCAGCTGBNN	MA0499.2	MYOD1	91.0916
VCAGCTGBNN	MA1529.1	NHLH2	94.18
VCAGCTGBNN	MA1641.1	MYF5	97.9524
VCAGCTGYTG	MA1485.1	FERD3L	93.8329
VCAGCTGYTG	MA0500.2	MYOG	93.3605
VCAGCTGYTG	MA1641.1	MYF5	91.1275
VDTTTCCCGCCA	MA0758.1	E2F7	91.255
VGCTGWCAVB	MA0498.2	MEIS1	91.5313
VGCTGWCAVB	MA0775.1	MEIS3	90.0997
VGCTGWCAVB	MA0774.1	MEIS2	93.0709
VGCTGWCAVB	MA0782.2	PKNOX1	90.8006
VNRVCAGCTGGY	MA1100.2	ASCL1	90.73
VNRVCAGCTGGY	MA1642.1	NEUROG2	90.082
VNRVCAGCTGGY	MA1485.1	FERD3L	91.0862
VNRVCAGCTGGY	MA1472.1	BHLHA15	93.4678
VNRVCAGCTGGY	MA1467.1	ATOH1	90.9719
VNRVCAGCTGGY	MA0691.1	TFAP4	90.2067
VNRVCAGCTGGY	MA1635.1	BHLHE22	93.1654
VTGACTCATC	MA0490.2	JUNB	93.985
VTGACTCATC	MA1137.1	FOSL1::JUNB	92.3351
VTGACTCATC	MA1130.1	FOSL2::JUN	93.8201
VTGACTCATC	MA1128.1	FOSL1::JUN	94.068
VTGACTCATC	MA0476.1	FOS	93.664
VTGACTCATC	MA0478.1	FOSL2	92.1252
VTGACTCATC	MA0477.2	FOSL1	94.4629
VTGACTCATC	MA0496.3	MAFK	90.8456
VTGACTCATC	MA1633.1	BACH1	91.7338
VTGACTCATC	MA1634.1	BATF	93.1713
VTGACTCATC	MA1135.1	FOSB::JUNB	91.3001
VTGACTCATC	MA0655.1	JDP2	95.9552
VTGACTCATC	MA1144.1	FOSL2::JUND	91.6001
VTGACTCATC	MA0462.2	BATF::JUN	93.279
VTGACTCATC	MA1141.1	FOS::JUND	95.1071
VTGACTCATC	MA0491.2	JUND	94.4636
VTGACTCATC	MA0841.1	NFE2	94.8895
VTGACTCATC	MA0489.1	JUN	91.7738
VTGACTCATC	MA1101.2	BACH2	93.6667
VTGACTCATC	MA0835.2	BATF3	93.0349
VTGACTCATC	MA1138.1	FOSL2::JUNB	91.2743
VTGACTCATC	MA1134.1	FOS::JUNB	93.7263
WAAGTAAACA	MA0850.1	FOXP3	95.8051
WAAGTAAACA	MA0852.2	FOXK1	92.1187
WAAGTAAACA	MA0846.1	FOXC2	93.9371
WAAGTAAACA	MA0848.1	FOXO4	98.2121
WAAGTAAACA	MA0030.1	FOXF2	90.879
WAAGTAAACA	MA0032.2	FOXC1	91.1574
WAAGTAAACA	MA0847.2	FOXD2	95.0754
WAAGTAAACA	MA0033.2	FOXL1	96.1936
WAAGTAAACA	MA0042.2	FOXI1	99.3587
WAAGTAAACA	MA1487.1	FOXE1	90.5396
WAAGTAAACA	MA0849.1	FOXO6	99.2399
WATGCAAATGAG	MA0507.1	POU2F2	91.6476
WATGCAAATGAG	MA0789.1	POU3F4	95.5096
WATGCAAATGAG	MA0784.1	POU1F1	92.4806
WATGCAAATGAG	MA0792.1	POU5F1B	95.289
WGGGGATTTCCC	MA0101.1	REL	91.5571
WGGGGATTTCCC	MA0778.1	NFKB2	90.6076
WGGGGATTTCCC	MA0107.1	RELA	93.4568
WTTTTCYYTTTT	MA0152.1	NFATC2	90.1099
WWTRTAAACAVG	MA1489.1	FOXN3	93.1856
WWTRTAAACAVG	MA1103.2	FOXK2	92.2872
WWTRTAAACAVG	MA0852.2	FOXK1	93.4875
WWTRTAAACAVG	MA0593.1	FOXP2	91.5576
WWTRTAAACAVG	MA0031.1	FOXD1	96.1667
WWTRTAAACAVG	MA1683.1	FOXA3	90.7743
WWTRTAAACAVG	MA0033.2	FOXL1	98.931
WWTRTAAACAVG	MA0613.1	FOXG1	98.0838
WWTRTAAACAVG	MA0042.2	FOXI1	97.3489
WWTRTAAACAVG	MA0157.2	FOXO3	95.0742
WWTRTAAACAVG	MA0849.1	FOXO6	98.1056
WWTRTAAACAVG	MA0850.1	FOXP3	97.2438
WWTRTAAACAVG	MA0047.3	FOXA2	90.4254
WWTRTAAACAVG	MA0848.1	FOXO4	98.031
WWTRTAAACAVG	MA0032.2	FOXC1	90.534
WWTRTAAACAVG	MA0481.3	FOXP1	90.4164
YCATYAATCA	MA0070.1	PBX1	94.6296
YCATYAATCA	MA1640.1	MEIS2	92.6714
YCATYAATCA	MA1113.2	PBX2	92.6289
YCATYAATCA	MA1639.1	MEIS1	96.532
YCTTTGTTCC	MA0442.2	SOX10	90.4601
YCWGGAATGY	MA0808.1	TEAD3	98.565
YCWGGAATGY	MA0090.3	TEAD1	95.6139
YCWGGAATGY	MA0809.2	TEAD4	94.2074
YCWGGAATGY	MA1121.1	TEAD2	94.3258
YTAATYNRATTA	MA1495.1	HOXA1	90.5825
YTAATYNRATTA	MA0068.2	PAX4	93.66
YTAATYNRATTA	MA0612.2	EMX1	92.0516
YTAATYNRATTA	MA1476.1	DLX5	90.7742
YTAATYNRATTA	MA1518.1	LHX1	92.3535
YTAATYNRATTA	MA0875.1	BARX1	94.0887
YTAATYNRATTA	MA0618.1	LBX1	91.358
YTAATYNRATTA	MA0723.1	VAX2	92.2579
YTAATYNRATTA	MA0902.2	HOXB2	92.0934
YTAATYNRATTA	MA1481.1	DRGX	95.1933
YTAATYNRATTA	MA1504.1	HOXC4	90.5497
YTAATYNRATTA	MA0027.2	EN1	93.4281
YTAATYNRATTA	MA0675.1	NKX6-2	93.306
YTAATYNRATTA	MA1507.1	HOXD4	90.4819
YTAATYNRATTA	MA0717.1	RAX2	95.4593
YTAATYNRATTA	MA0654.1	ISX	94.2736
YTAATYNRATTA	MA0681.2	PHOX2B	93.7047
YTAATYNRATTA	MA0711.1	OTX1	93.0306
YTAATYNRATTA	MA0715.1	PROP1	97.2018
YTAATYNRATTA	MA0075.3	PRRX2	93.2319
YTAATYNRATTA	MA1519.1	LHX5	91.745
YTAATYNRATTA	MA0132.2	PDX1	93.632
YTAATYNRATTA	MA1498.1	HOXA7	90.1777
YTAATYNRATTA	MA0893.2	GSX2	92.0635
YTAATYNRATTA	MA1577.1	TLX2	94.7266
YTAATYNRATTA	MA0726.1	VSX2	92.7796
YTAATYNRATTA	MA0882.1	DLX6	93.0307
YTAATYNRATTA	MA0721.1	UNCX	95.7009
YTAATYNRATTA	MA0722.1	VAX1	92.2136
YTAATYNRATTA	MA0713.1	PHOX2A	96.1651
YTAATYNRATTA	MA0666.1	MSX1	93.3544
YTAATYNRATTA	MA0630.1	SHOX	95.7039
YTAATYNRATTA	MA0674.1	NKX6-1	91.8154
YTAATYNRATTA	MA0716.1	PRRX1	95.1971
YTAATYNRATTA	MA0701.2	LHX9	93.6375
YTAATYNRATTA	MA0702.2	LMX1A	90.9575
YTAATYNRATTA	MA0900.2	HOXA2	90.0724
YTAATYNRATTA	MA0708.1	MSX2	92.8218
YTAATYNRATTA	MA0682.2	PITX1	90.0074
YTAATYNRATTA	MA0876.1	BSX	95.0573
YTAATYNRATTA	MA0725.1	VSX1	93.1274
YTAATYNRATTA	MA1500.1	HOXB6	90.437
YTGCCAAG	MA0161.2	NFIC	98.0471
YTGCCAAG	MA0671.1	NFIX	90.5039
YTGCCAAG	MA1643.1	NFIB	92.583
YTGCCAAG	MA0670.1	NFIA	93.7644
YTGWCADY	MA0498.2	MEIS1	94.788
YTGWCADY	MA0775.1	MEIS3	91.7156
YTGWCADY	MA0774.1	MEIS2	91.1503
